# Supplementary material for: Spatial multiomic profiling reveals the novel polarization of foamy macrophages within necrotic granulomatous lesions developed in lungs of C3HeB/FeJ mice infected with Mycobacterium tuberculosis
Source: Front Cell Infect Microbiol. 2022 Sep 27;12:968543. doi: 10.3389/fcimb.2022.968543 (PMC9551193; doi:10.3389/fcimb.2022.968543)
Supplement: Supplementary Table 1 — Excel file of the raw and imputed data of all proteomic analyses for the identification of proteins of necrotic granulomatous lesions. [file Table_1.xlsx]

## Sheet: Raw
Protein IDs	Gene names	Caseum1	Caseum2	Caseum3	Caseum4	Cell1	Cell2	Cell3	Rim1	Rim2	Rim3	Rim4
A0A075B5J9	Igkv17-127	23.287	23.3408	22.4631	22.3141	24.2819	25.0462	24.263	23.1731	24.5331	22.4224	22.5146
A0A075B5K0	Igkv14-126	NaN	22.2522	NaN	NaN	22.1705	23.1511	22.3111	NaN	21.9447	NaN	NaN
A0A075B5K2	Igkv9-124	21.862	NaN	NaN	NaN	23.2415	22.771	22.912	22.0182	NaN	NaN	NaN
A0A140T8M0	Igkv1-110	NaN	24.6349	24.6673	24.1592	24.2871	25.1787	25.4712	23.7951	25.8997	NaN	24.0743
A0A075B5L0	Igkv10-95	22.9625	NaN	NaN	NaN	22.6601	NaN	22.4979	22.9557	22.9764	NaN	NaN
A0A075B5M2	Igkv4-61	24.0354	24.1135	23.5791	24.416	NaN	NaN	NaN	NaN	25.0693	NaN	NaN
A0A075B5M7	Igkv5-39	24.4217	23.7302	24.2621	23.4564	NaN	24.206	24.5755	NaN	NaN	24.5862	NaN
A0A075B5N9	Igkv3-7	24.4772	NaN	24.7213	24.9425	25.2602	NaN	NaN	NaN	24.791	NaN	NaN
A0A075B5P3	Ighg2b	24.5592	24.0198	24.1796	23.2716	25.7862	26.2014	25.7968	25.1204	25.3893	25.6157	24.3469
A0A075B5P4	Ighg1	24.9728	25.0731	NaN	NaN	25.153	24.6036	24.4335	25.448	25.2352	23.9462	25.0915
A0A075B5P5	Ighg3	25.0147	24.3281	24.4488	24.5641	24.3129	23.9053	24.3951	24.401	24.1453	23.9377	23.7954
A0A075B6A0	Ighm	25.4516	26.4137	26.2981	25.7882	25.9918	27.1375	27.336	25.6036	26.9727	25.9759	25.5173
A0A075B5R5	Ighv4-1	NaN	NaN	NaN	NaN	23.3357	23.1273	23.6063	24.6897	NaN	NaN	NaN
A0A075B5R1	Ighv5-17	22.5184	22.0875	22.077	22.1265	21.6983	22.9332	22.0949	22.7899	22.9832	23.0533	NaN
A0A075B5R9	Ighv14-3	NaN	21.5605	22.8785	NaN	NaN	NaN	NaN	NaN	NaN	NaN	NaN
A0A075B5S2	Ighv7-1	NaN	NaN	21.9918	NaN	NaN	22.9756	23.4646	NaN	NaN	22.755	NaN
A0A075B5T2	Ighv6-3	21.7606	NaN	NaN	NaN	22.1224	22.534	21.8018	21.7882	23.8394	21.078	22.2846
A0A075B5U6	Ighv1-20	NaN	22.9134	22.5797	23.2809	22.6152	24.3842	24.1755	23.7003	22.5263	22.6127	23.3309
A0A075B5V6	Ighv1-42	22.537	21.8966	NaN	NaN	24.3851	24.9063	23.1307	22.9861	22.6984	NaN	22.3452
A0A075B5Y4	Ighv1-81	22.2504	21.0119	NaN	NaN	22.7164	NaN	21.416	22.3291	NaN	21.1974	NaN
A0A140T8N3	Igkv12-47	21.4683	23.0323	22.3336	22.249	23.0822	22.9664	22.0943	22.8463	23.3708	NaN	22.7626
A0A075B697	Ighv2-9-1	20.7204	NaN	NaN	NaN	21.8203	20.6903	21.4798	NaN	NaN	NaN	NaN
A0A075B6D5	Igkv19-93	NaN	21.6464	NaN	NaN	22.971	22.6303	22.4601	22.1631	NaN	NaN	NaN
A0A087WNP6	Cdv3	NaN	NaN	NaN	NaN	24.1072	23.0624	22.9602	22.5865	22.7995	23.0924	22.0806
A0A087WNS0	Rpl3	24.261	23.2052	24.4356	23.5475	NaN	NaN	21.0893	NaN	NaN	22.768	NaN
A0A087WQE6	Tceb1	23.0252	23.5701	22.7826	23.0241	23.2594	22.8327	23.2083	22.4286	NaN	22.8955	22.5275
A0A087WNY2	Atg4b	20.6538	NaN	NaN	20.9277	19.7514	19.6706	18.8186	NaN	NaN	17.5349	NaN
A0A087WRP7	Ly6c1	25.376	26.5884	25.9333	25.4463	23.3475	26.2853	24.5432	26.1978	25.2138	25.5948	24.8483
A0A087WNZ7	Trip12	22.0959	21.5681	22.3718	21.4603	NaN	NaN	21.0557	NaN	20.881	21.1704	NaN
Q9WUP7	Uchl5	23.454	23.5139	23.4909	21.947	21.7245	21.5765	21.2473	21.8822	21.6152	22.1915	22.4075
A0A087WP83	Hdlbp	NaN	22.0713	NaN	NaN	NaN	24.0835	24.3779	22.7194	22.6813	22.9993	NaN
A0A087WPH7	Psmc3	NaN	NaN	NaN	NaN	22.2958	21.2457	21.6337	20.996	NaN	NaN	NaN
A0A087WPL5	Dhx9	24.1625	24.2701	24.2983	24.4318	23.5729	24.2326	24.4365	23.312	23.9295	23.4406	23.8452
A0A087WQ04	Hck	25.107	24.7081	25.3887	25.0888	24.4482	23.7183	23.7054	25.6522	25.4878	24.9962	25.5907
A0A087WQ46	Nop58	23.6914	23.002	22.9293	22.5303	NaN	NaN	NaN	NaN	NaN	NaN	20.8474
A0A087WQF5	Ly6g	NaN	25.2128	21.6522	21.8206	NaN	21.7247	21.5373	24.5612	NaN	23.2128	24.1562
A8Y5R7	Zfp672	24.1728	21.3238	21.9783	21.4851	NaN	22.4109	NaN	25.6764	NaN	22.3918	26.2274
A0A087WQS0	Tns1	NaN	NaN	NaN	NaN	23.3049	23.0966	23.3725	NaN	NaN	NaN	NaN
A0A087WQT6	Casp8	23.3641	22.8827	23.5511	23.7892	NaN	22.9557	23.26	NaN	23.287	22.8432	NaN
A0A087WR20	Ctsh	NaN	NaN	NaN	NaN	24.4213	24.7428	24.2911	21.9933	22.0414	22.1172	NaN
A0A087WR38	Ndufa10	NaN	20.1401	21.4652	20.5768	NaN	19.309	NaN	NaN	NaN	NaN	NaN
Q3UHL6	Fn1	26.392	26.3158	26.4832	25.4119	26.6549	27.2684	26.6382	26.5034	27.5093	25.7017	25.6245
A0A087WRE5	Nudt16	NaN	NaN	21.6718	21.4526	23.7128	22.1879	NaN	21.7004	21.5315	NaN	21.9004
A0A087WS46	Eef1b2	23.1881	22.7061	22.13	22.5023	24.3636	24.3522	23.8965	23.3919	22.982	23.7956	NaN
A0A087WS98	Actr3	NaN	23.2325	23.6522	24.0039	NaN	21.109	NaN	NaN	NaN	NaN	NaN
Q8C3V4	Stat1	25.7476	25.2678	25.6226	25.3893	26.7334	26.5503	26.4275	25.7284	26.0244	25.5797	25.444
D3Z0U5	Katnal2	25.353	24.4625	NaN	NaN	26.396	25.9854	26.3817	NaN	25.8436	25.7212	25.7427
A0A0A0MQ90	S100a13	23.986	25.2671	25.9021	26.4242	24.4847	24.2651	24.5643	25.7008	22.3264	22.5197	24.8794
A0A0A0MQA5	Tuba4a	25.1746	25.2326	25.2055	25.4219	22.9396	24.2566	23.5445	24.5782	24.4284	24.7243	24.871
A0A0A0MQF6	Gapdh	30.0214	29.8925	30.151	29.9057	29.5425	29.8851	29.5951	29.7851	29.922	29.8026	30.3053
A0A0A0MQM0	Eif5a	27.0985	27.2247	27.2274	26.9605	26.4904	26.9353	27.216	26.6826	26.4258	26.8629	27.0738
A0A0A0MQN4	Atg7	24.0347	23.7857	24.2833	24.1679	23.0492	NaN	23.1929	23.6515	21.8153	24.1264	23.9346
A0A0A0MQN8	Nptn	22.5544	22.4995	22.4806	22.6824	23.8439	23.3762	NaN	23.0947	23.1683	22.4849	23.2571
A0A0A6YVS2	Tmco1	22.3207	22.6876	22.9237	22.8938	NaN	22.0573	20.3589	NaN	22.1606	22.479	NaN
A0A0A6YVU1	Nudt5	22.2823	21.8175	21.6967	22.2159	23.1215	22.6431	22.4644	22.0371	22.1253	22.0838	22.5484
A0A0A6YVU4	Il1rn	20.7989	21.592	21.0518	19.9008	NaN	NaN	22.8691	24.4911	NaN	24.1224	22.6204
Q9JKV1	Adrm1	22.646	22.112	22.0158	21.6015	22.8952	24.2945	24.2952	23.7665	24.0162	23.6295	23.4197
A0A0A6YXP3	Mbnl1	NaN	NaN	NaN	NaN	24.2222	NaN	24.4977	24.0868	23.9692	23.9649	24.0876
A0A0A6YW67	Gm8797	28.3873	27.9532	28.2345	27.9092	29.7742	29.1991	29.5443	29.4302	29.3842	29.4942	29.3911
A0A0A6YX86	Naa15	23.197	22.5711	22.3352	22.4049	NaN	22.2694	22.8253	22.3094	21.8871	NaN	21.9163
A0A0A6YW87	Cnih4	22.2294	NaN	NaN	NaN	23.4102	NaN	22.7171	23.3312	NaN	NaN	22.0992
Q3UNZ8	BC026585	20.9253	NaN	NaN	21.0964	22.7462	22.7754	20.9802	NaN	20.8645	NaN	20.7537
Q8BVE3	Atp6v1h	23.8651	23.1721	23.9978	24.4811	24.117	24.2423	23.1599	23.5388	24.0829	23.9454	22.1577
P62900	Rpl31	23.0172	22.8209	23.194	22.64	23.9898	25.2797	23.6905	23.8052	23.6806	23.796	22.7436
A0A0A6YXB0	Arih2	20.2574	20.4514	20.5887	21.2404	NaN	19.5934	19.0057	NaN	19.5294	19.3603	NaN
Q5FWX7	Osbpl9	23.0603	22.8741	23.4108	23.5627	21.6767	21.977	20.9759	21.4304	22.1957	22.093	NaN
A0A0A6YXN4	Ighv1-18	NaN	21.9944	NaN	NaN	NaN	22.286	22.5344	22.415	NaN	NaN	NaN
A7UAK4	Pfkfb3	NaN	NaN	NaN	NaN	NaN	NaN	NaN	22.8033	22.9934	NaN	22.4727
P24547	Impdh2	NaN	NaN	21.9897	NaN	NaN	23.5622	21.1986	NaN	21.5663	21.5127	NaN
A0A0A6YYE7	Igkv4-57	23.5452	23.113	23.1553	21.8749	23.8141	23.9432	23.1118	23.417	23.4237	22.6817	22.4333
A0A0B4J1G0	Fcgr4	23.6493	23.0004	24.1162	23.7519	24.0416	23.0544	24.3649	24.5356	23.6452	23.8092	23.7513
A0A0B4J1H8	Igkv1-133	22.8809	22.7094	22.964	22.4318	23.3063	22.9784	23.6695	23.0339	23.183	22.845	22.6296
A0A0B4J1I1	Igkv16-104	21.5633	22.1077	21.9579	NaN	22.0405	22.9429	23.1028	21.7024	22.7209	22.5286	21.2599
A0A0B4J1I9	Igkv4-55	NaN	NaN	21.4573	21.0053	22.7327	22.7553	22.9135	22.1926	22.2975	22.0654	22.1755
Q9DC42	Adgre5	24.044	24.3906	24.035	23.9969	22.1467	22.4348	21.6469	22.8286	22.7944	22.9071	24.2154
A0A1W2P7T7	Ldah	NaN	20.2179	21.2765	20.1343	NaN	NaN	NaN	NaN	NaN	NaN	NaN
A0A0G2JDJ5	Fdps	21.8941	22.0344	22.1332	22.5474	NaN	21.4386	19.4539	NaN	20.8538	20.7712	NaN
A0A0G2JEA2	Dcun1d1	20.7026	20.9958	21.3188	20.7658	NaN	21.2294	20.705	20.27	NaN	NaN	NaN
A0A0G2JDW7	Rps27	22.4367	24.0217	22.5661	21.9938	24.2119	25.2084	25.4765	23.2343	NaN	22.6448	23.3578
A0A0G2JE32	Ube2d2	25.6884	26.0165	25.3175	25.4693	25.0606	24.7602	24.9041	24.9349	NaN	24.8833	25.2736
A0A0G2JE49	Pilrb2	22.8822	22.7946	23.2453	23.1407	NaN	NaN	NaN	22.6694	NaN	21.9181	22.6597
A0A0G2JEC4	Sh3glb1	23.4434	22.7239	23.2177	23.4651	23.8264	23.7521	23.3159	23.3122	22.9801	23.426	NaN
A0A0G2JGP6	Gak	NaN	18.2939	18.7035	18.1788	NaN	NaN	NaN	NaN	NaN	NaN	NaN
A0A0G2JF64	Mccc1	NaN	NaN	NaN	NaN	22.8957	22.1227	22.3865	NaN	NaN	NaN	NaN
Q3UHD6	Snx27	23.855	23.2637	23.6503	23.1201	21.6758	23.4079	22.3126	22.468	23.7612	23.4285	23.6178
A0A0G2JFQ4	Nbeal2	23.7976	23.4409	23.9053	24.0335	21.403	21.9311	21.0683	21.8851	22.9928	22.3929	23.5717
A0A0G2JFT9	Prkacb	23.4078	23.1521	23.1308	23.4151	21.9936	22.8146	22.1391	21.8561	22.8195	22.9289	22.0487
A0A0G2JFV4	Rnf115	NaN	NaN	NaN	NaN	NaN	21.2783	21.7411	NaN	NaN	NaN	NaN
A0A0G2JG00	Fubp1	23.1947	NaN	NaN	NaN	23.6683	22.8499	24.0816	23.2429	23.3072	22.5108	22.9787
A0A0G2JGD2	S100a4	20.204	21.38	23.1704	21.3538	NaN	22.58	NaN	NaN	20.2687	18.3501	NaN
A0A0G2JGE1	Ccbl2	NaN	21.0064	NaN	NaN	21.6072	21.1825	21.9158	21.6603	21.6981	NaN	NaN
A0A0G2JGI9	Agl	23.8849	23.5163	24.2481	24.365	20.9712	20.8434	20.5607	21.7994	22.2607	22.0496	23.5574
A0A0G2JGP4	Nras	22.8772	21.926	21.5922	22.2552	23.2374	23.1714	22.8769	22.5104	22.7379	23.3738	23.171
A0A0G2JGR9	Dclk1	NaN	NaN	NaN	NaN	22.1325	21.7129	NaN	NaN	NaN	NaN	NaN
P28652	Camk2b	NaN	NaN	NaN	NaN	23.0221	22.2132	22.9749	NaN	NaN	NaN	22.034
A0A0J9YTY0	Septin11	23.2433	23.0915	23.5781	23.0486	25.1002	24.4733	25.2816	23.8824	23.9284	24.0159	23.4539
A0A0J9YU62	Ctbp1	23.9102	23.6419	24.201	24.2084	23.2891	23.7141	22.9401	22.0963	23.2499	22.6171	23.7634
A0A0J9YUD8	Hmgb1	25.5828	26.1163	25.4184	25.8761	24.4671	24.9665	25.3733	24.9393	25.0429	25.1573	24.553
A0A0J9YUI1	Ube2k	22.8543	NaN	22.4604	NaN	23.9645	23.5378	23.9006	23.3566	23.7822	23.3875	22.6241
A0A0J9YVJ0	Mgam	NaN	22.1962	22.4452	NaN	NaN	NaN	NaN	22.3817	21.7785	21.8597	22.3322
A0A0M3HEP7	Atp8a1	21.6081	22.2245	21.7881	21.818	NaN	NaN	NaN	21.8578	NaN	NaN	21.932
A0A0N4SUQ1	Serbp1	21.0005	NaN	NaN	NaN	22.5289	23.1951	23.244	22.6612	22.7489	22.5458	21.0263
A0A0N4SVB8	Arl8b	23.9471	23.725	24.0991	23.9447	25.0161	25.6133	24.5177	24.1834	24.8516	24.8712	24.613
A0A0N4SVC2	Tra2a	23.8654	23.4653	23.7265	23.2528	NaN	NaN	NaN	23.1179	22.9208	23.464	23.5557
A0A0N4SVF0	Tmsb10	22.4064	22.1746	23.4311	22.6802	27.341	27.5188	27.2227	26.4665	27.3213	26.6202	24.74
A0A0N4SVK3	Lsm5	22.6437	22.3325	21.6743	22.6763	23.2745	23.4359	24.4379	22.6729	NaN	22.999	22.0723
Z4YKC4	Eif4g3	22.7966	22.7702	23.0658	23.6691	24.9684	24.5842	NaN	23.8678	23.7351	NaN	23.7008
E9PV04	Gm8994	24.4442	24.1178	24.304	24.4607	24.0429	23.3322	24.0143	23.4837	24.0401	23.4404	23.8279
A0A0N4SVQ1	Ndufa4	24.3806	23.9173	23.6406	24.2779	24.901	24.8724	24.2573	21.9557	22.6954	21.902	NaN
A0A0N4SVT3	Gng12	22.5811	24.1531	22.2559	22.9101	23.4807	26.186	26.6252	25.7101	25.8839	26.097	26.1709
A0A0N4SW65	Cmas	21.8303	22.1252	21.9144	22.404	NaN	21.7729	22.2351	NaN	NaN	21.0854	NaN
A0A0N4SW94	Myadm	24.2378	22.7432	22.9481	22.6794	24.2688	23.8214	24.0477	24.4319	24.269	24.149	24.5389
A0A0R4IZW5	Cdh1	19.5933	NaN	NaN	NaN	22.1559	22.6051	21.9439	NaN	NaN	NaN	NaN
A0A0R4J1C2	Capns1	23.0721	22.6535	NaN	22.2923	24.5862	24.4428	24.5774	23.9928	23.6513	23.2957	24.0533
Q61096	Prtn3	28.5594	30.3249	28.7621	28.2612	25.7008	27.3869	27.246	29.624	27.943	29.4324	29.3808
A0A0R4J005	Lims1	24.2135	24.3467	NaN	24.1081	NaN	NaN	NaN	23.6105	23.3551	23.873	24.65
A0A0R4J027	Irg1	25.9767	25.8448	25.9418	25.9206	24.6735	24.1089	25.0191	25.9945	25.5615	25.7193	25.9621
P06683	C9	21.3421	22.5865	23.1973	21.4846	NaN	19.0396	NaN	NaN	NaN	NaN	NaN
D3YTY9	Kng1	25.967	26.6738	26.034	26.3512	25.4729	26.4298	26.0571	25.8942	26.0993	25.9672	26.2393
A0A0R4J039	Hrg	24.7259	24.6959	24.9865	24.9082	22.2877	23.7806	23.6579	23.4037	23.785	23.8338	24.0762
Q8CIG8	Prmt5	23.5616	22.9072	22.697	22.4635	23.8044	22.2625	21.8183	22.9222	NaN	NaN	NaN
E9Q2H8	Hagh	21.4376	20.8823	21.3825	21.1999	22.3989	22.1595	22.6752	NaN	NaN	21.5432	NaN
A0A0R4J069	Scly	22.1826	NaN	21.2955	NaN	23.2235	23.5354	22.9001	22.0045	22.3355	21.7008	21.8565
A0A0R4J093	Cmpk1	25.2708	25.2438	24.447	25.9165	25.2893	25.7859	25.3239	24.8123	24.7604	24.5825	23.7397
A0A0R4J094	Fahd2	NaN	NaN	NaN	NaN	21.6934	21.5552	21.1953	NaN	NaN	NaN	NaN
Q8VCI0	Plbd1	25.6651	25.5707	25.7501	26.2386	25.1077	24.7968	24.7173	25.3016	25.2523	25.0889	26.0749
D3Z4E0	Il4i1	20.2891	NaN	NaN	20.1667	NaN	22.8419	20.4997	NaN	NaN	NaN	NaN
A0A0R4J0D3	Stt3b	21.7897	21.716	21.4006	21.6465	21.9307	NaN	NaN	22.463	22.0303	22.0214	22.4389
A0A2I3BQL9	Pck2	NaN	21.4899	NaN	NaN	22.1825	22.096	21.1552	NaN	NaN	NaN	NaN
A0A0U1RQ24	Ceacam10	NaN	22.8908	23.5717	23.5341	NaN	NaN	NaN	NaN	NaN	NaN	NaN
A0A0R4J0I1	Serpina3k	27.45	27.2645	27.0585	27.1371	26.2035	26.6202	25.8387	26.9235	27.2943	26.7905	26.6417
A0A0R4J0I9	Lrp1	21.8896	21.838	21.5161	NaN	22.842	24.1796	23.6874	NaN	NaN	22.8631	NaN
Z4YL78	Ckap5	22.0973	22.8616	22.7503	21.8049	NaN	NaN	NaN	22.027	NaN	21.9684	22.2093
A0A0R4J0P5	Pstpip1	22.7385	23.1176	22.6794	22.6721	22.7095	22.086	22.702	22.965	22.2614	22.3068	23.4843
A0A0R4J0Q5	Lmnb2	20.906	20.3275	19.767	20.089	22.9758	NaN	NaN	21.6308	21.2821	21.6313	21.7753
O70404	Vamp8	24.6775	23.271	24.1632	24.1272	25.1978	23.6826	25.3239	24.8343	24.4856	24.1632	24.744
A0A0R4J0S2	Igfals	22.088	22.9382	23.2684	23.5483	NaN	NaN	NaN	NaN	NaN	NaN	NaN
A0A0R4J0T2	Clec12a	19.5349	21.4874	22.6521	21.9652	NaN	NaN	NaN	20.9868	NaN	NaN	21.156
A0A0R4J0X5	Serpina1c	29.9176	29.7138	30.2092	29.6414	27.3629	27.8939	27.6287	28.9678	29.3384	29.112	29.3864
A0A0R4J0Z1	Pdia4	22.5683	NaN	20.9667	21.0997	25.0311	24.8649	23.7475	23.2717	23.7368	23.1662	23.1175
A0A0R4J107	Apeh	21.4269	21.0761	NaN	21.9751	23.4453	24.1427	23.3248	22.0074	22.9748	23.1135	21.5162
A0A0R4J138	Arsb	22.5632	22.2856	23.3511	22.4657	NaN	21.8243	22.0876	22.0548	22.5076	23.0294	NaN
D3YUC9	Msrb3	NaN	NaN	NaN	NaN	NaN	21.8099	21.7968	NaN	NaN	NaN	NaN
A0A0R4J150	Osbpl8	21.8421	21.0319	22.2851	21.0585	19.8217	20.2943	19.3301	20.9804	21.1208	20.7003	NaN
A0A0R4J190	Bst1	22.5286	22.1016	NaN	22.1831	19.7521	22.4898	22.6131	22.1221	21.2544	21.0618	22.1208
Q9CSU0	Rprd1b	22.0542	21.9281	21.7505	22.0751	NaN	21.8318	21.5186	NaN	21.882	21.6129	NaN
A0A0R4J1C8	Cd68	NaN	24.3496	24.0891	23.523	25.4243	NaN	NaN	25.4997	25.8252	NaN	25.4564
A0A0R4J1D0	Cpne2	24.9531	24.3463	24.9325	25.2465	22.1064	22.6348	23.1823	23.7011	23.8736	24.8114	22.1266
E9QN08	Eef1d	24.6481	24.3993	24.3963	24.2758	26.3496	25.818	26.2113	25.5292	25.6475	25.2896	24.7733
D3YTP0	Steap3	NaN	NaN	NaN	NaN	23.3965	NaN	23.5883	20.0626	20.8329	NaN	NaN
A0A0R4J1I6	Nup210	21.8561	NaN	22.1001	22.2031	NaN	NaN	NaN	21.9258	22.0226	22.1307	24.3555
F6ZFU0	Eef1d	22.3944	NaN	NaN	NaN	24.2218	23.1042	23.5273	NaN	24.2435	23.9505	23.023
Q8BYK4	Rdh12	23.6444	23.6204	23.1428	24.0286	NaN	NaN	NaN	22.7164	22.3449	22.6727	23.5681
E9QP56	Apoc3	23.6268	23.3924	22.4954	22.7695	23.3901	NaN	NaN	23.7095	23.5588	22.7348	NaN
A0A0R4J1Y7	Txndc5	21.4568	21.881	NaN	19.9022	24.2846	25.3458	24.2243	22.4838	22.6249	22.4306	NaN
Q9CR67	Tmem33	23.687	23.4687	23.8169	23.6114	22.8318	23.2644	22.4522	23.2917	23.5905	23.9411	21.1857
G3UXJ6	Syncrip	23.733	23.1593	23.2924	23.3529	25.0552	24.1714	24.3663	23.9362	23.913	23.5426	23.8645
S4R2J2	Celf2	22.2571	22.3677	22.6151	22.6936	21.7205	22.2303	21.4083	21.5792	21.692	21.4867	NaN
A0A0R4J2B2	Kctd12	24.4014	23.8402	24.1572	24.4324	25.2023	24.7905	25.0458	25.1314	24.8754	24.9182	25.0092
P19096	Fasn	23.542	23.0205	23.189	22.5654	25.3808	25.8739	25.098	22.2733	20.2098	21.818	22.2234
A0A0U1RNT6	Mat2a	NaN	22.4048	NaN	NaN	24.5989	24.1041	24.1239	23.6849	23.6076	23.4151	NaN
A0A0U1RNN5	Spn	25.5384	24.8236	24.9011	24.5323	24.8376	22.9894	23.7849	24.7969	24.3758	24.9157	25.5162
A0A0U1RNS7	Tsen34	NaN	NaN	NaN	NaN	NaN	19.6523	21.1676	NaN	18.8106	19.0241	NaN
A0A0U1RP13	Cdipt	23.895	22.5686	NaN	NaN	NaN	NaN	22.7497	NaN	NaN	NaN	NaN
A0A0U1RP59	Isg20	24.1633	24.0746	23.5126	23.4774	21.9625	21.3856	22.0599	22.5281	23.6619	22.7052	23.229
A0A0U1RPA7	Rsf1	NaN	20.1745	NaN	19.7041	NaN	18.1289	NaN	NaN	NaN	NaN	NaN
A0A0U1RPM2	Fes	23.7286	23.9444	24.3886	24.8545	22.7125	21.341	21.3701	22.4486	23.1017	22.8155	23.5757
A0A0U1RPW2	Tjp1	NaN	NaN	NaN	NaN	NaN	22.766	21.0757	NaN	NaN	NaN	NaN
A0A0U1RPX3	Dguok	NaN	NaN	NaN	NaN	22.9826	22.9859	23.095	NaN	NaN	NaN	NaN
A0A0U1RQ20	Pycard	NaN	NaN	NaN	NaN	23.6828	23.8947	22.269	23.0438	22.7341	22.2468	22.6876
A0A0U1RQ85	Cbl	23.5407	23.8052	23.6105	24.2514	22.8466	22.6612	23.135	24.034	23.0256	23.3162	23.3237
A0A0X1KG62	Nelfb	20.4697	19.6173	20.2319	19.7889	20.9538	21.9803	22.8909	22.0176	NaN	NaN	21.0964
Q9WVA3	Bub3	23.2506	22.7647	22.9194	22.9779	22.6831	22.5299	22.696	22.5949	22.7838	22.4541	23.0544
A0A140LHL5	Sirt2	22.75	NaN	NaN	NaN	23.1374	23.2235	22.861	23.3228	22.905	22.9118	NaN
Q9Z1M2	Irgm2	23.6918	22.7962	NaN	22.1814	24.6169	23.6699	NaN	23.5089	23.7101	NaN	NaN
A0A140LIZ5	Psmc4	24.2608	23.0872	23.7683	23.8433	23.0365	23.6635	23.0452	22.4244	23.345	23.5606	24.1561
A0A140LJ04	Zzef1	22.5019	22.3315	22.6951	NaN	NaN	NaN	NaN	NaN	NaN	NaN	NaN
A0A140LJ55	Slc9a6	NaN	NaN	NaN	NaN	24.9715	23.168	24.8612	22.9403	22.6226	22.7191	NaN
A0A140LJ59	Eif3k	23.568	23.6081	24.003	23.5897	24.6641	23.7865	24.0858	NaN	NaN	23.4548	NaN
A0A140LJH7	Slco2b1	NaN	NaN	NaN	NaN	24.492	NaN	NaN	24.5206	24.251	NaN	24.895
A0A140T8J4	Hebp1	22.6086	23.2881	23.6177	23.5565	24.6272	23.8284	24.1451	23.2809	22.5007	23.5553	22.9688
A0A1B0GQW6	Rpl13a	24.0074	23.3314	23.71	23.1028	21.7584	22.6629	NaN	22.7847	NaN	NaN	23.6493
A0A140T8M2	Igkv12-44	22.7344	22.3105	23.0699	22.7379	23.6831	24.8401	24.7108	23.0848	24.3689	23.9307	23.59
A0A140T8M3	Igkv8-27	22.8329	NaN	NaN	NaN	23.6471	22.2679	23.3393	23.87	24.4461	20.4998	NaN
A0A140T8N2	Gm10881	NaN	NaN	NaN	NaN	NaN	22.7629	NaN	22.8273	22.8077	23.0053	NaN
A0A140T8N9	Igkv6-32	NaN	NaN	NaN	20.5293	23.358	24.2271	NaN	19.91	21.1216	NaN	NaN
A0A140T8P6	Igkv12-46	23.7417	23.5241	24.2107	22.5297	24.1406	22.6733	25.4038	23.6048	23.4584	24.3198	21.0107
A0A140T8Q3	Igk-V19-17	24.2564	23.5286	23.3764	22.2805	24.8337	24.8749	24.8536	23.9663	24.3617	23.504	22.7637
A0A171EBK7	4632428N05Rik	23.4744	23.3456	23.177	23.2549	21.1539	22.5559	21.3853	21.7318	21.8415	25.8318	23.0104
A0A171EBL2	Rnf213	24.1178	24.6606	25.0217	24.7605	23.7389	23.6283	NaN	23.8149	23.9073	23.4056	24.3993
A0A171KXD3	Prmt1	22.3194	22.6346	22.6531	22.6148	21.988	22.2214	21.9319	22.3519	21.9338	22.0396	NaN
A0A1B0GQU8	Rpl18	25.0828	24.155	24.6016	24.5328	23.1999	24.643	23.7099	24.2016	25.0083	24.3945	23.2717
A0A1B0GQV5	Saa2	22.9955	24.5443	22.9472	NaN	24.8101	26.644	24.8954	24.0692	26.5582	24.1331	NaN
D3YTP8	Lsm4	22.9039	23.9236	23.8468	23.6145	23.5459	25.0035	NaN	22.7014	22.0941	NaN	22.0971
A0A1B0GR11	Taldo1	26.5068	26.0953	26.2735	26.6905	26.3444	25.2281	25.5145	25.967	25.7909	25.2138	26.2445
A0A1B0GSK5	Rcn3	NaN	NaN	NaN	NaN	26.0368	23.8576	25.4956	NaN	NaN	19.3299	19.1744
A0A1B0GSX5	Snrnp70	NaN	23.1832	NaN	22.7638	NaN	NaN	NaN	NaN	NaN	NaN	NaN
A0A1B0GT75	Chmp2a	21.7391	21.3108	21.5083	22.3501	23.495	23.861	21.6985	NaN	21.8286	22.2127	NaN
A0A1B0GR78	Stim1	22.1944	21.5835	21.554	22.1704	NaN	19.6864	NaN	21.2048	21.4284	21.2747	NaN
A0A1B0GRT6	Ptpre	22.4857	21.8249	22.1009	22.8153	21.0079	20.6639	20.4817	21.9697	22.0291	21.9334	22.6209
A0A1B0GS05	Gm6657	NaN	18.9232	18.3856	NaN	NaN	25.6217	NaN	26.026	22.7881	25.6047	23.7144
Q5PR72	Pde2a	NaN	21.2532	21.8519	22.4887	NaN	20.8128	NaN	NaN	NaN	NaN	NaN
A0A1B0GRS5	Msr1	NaN	NaN	NaN	NaN	23.5272	23.0378	23.1809	24.2246	24.2704	23.8683	23.5138
A0A1B0GRX2	Tsg101	NaN	NaN	22.5477	23.0789	NaN	NaN	NaN	NaN	NaN	NaN	NaN
A0A1B0GS13	Bax	22.5972	22.7967	22.6844	22.9458	23.3061	24.5959	23.6361	23.666	24.2349	23.4953	22.443
A0A1B0GS58	Glrx3	22.0674	NaN	22.8852	23.7379	23.218	22.3951	22.7977	22.3593	NaN	22.1304	22.9419
Q3SXF0	Ifitm6	25.2473	22.9325	23.5423	22.7328	NaN	18.0111	NaN	19.4149	19.7643	21.3377	24.0277
E9Q3Z5	Svil	24.779	24.0364	23.8111	24.5799	22.1097	21.6746	22.7363	22.1146	22.0149	21.8932	22.756
D3Z0B9	Aldh16a1	25.0121	24.7784	25.1909	24.905	23.0776	23.2235	22.4918	24.2565	23.4466	24.0753	24.1926
A0A1B0GT50	Il18bp	22.9017	23.0825	22.8844	23.3116	21.9228	22.6448	21.9877	22.1779	22.6474	21.9016	21.6908
Q9Z1E4	Gys1	24.6787	24.8882	24.85	25.0204	23.0441	23.2158	22.9959	23.9788	24.0202	24.4839	24.8351
D6RIJ4	Sp100	21.9694	NaN	NaN	22.6568	20.4232	20.3281	NaN	20.5752	NaN	NaN	NaN
O88374	Bcat2	NaN	22.923	NaN	22.9861	NaN	NaN	NaN	23.3585	NaN	NaN	22.3381
G3UXT8	Bag6	21.8078	22.4942	22.0008	23.0875	23.3541	22.5262	22.5356	22.2276	NaN	21.7357	22.1326
A0A1C7CYV0	Pls3	19.0324	NaN	19.679	NaN	24.4349	24.8119	23.6136	NaN	20.1573	19.782	NaN
E9Q405	Myo18a	23.2153	23.3079	22.7109	23.4209	21.2107	20.4236	21.3173	22.3609	21.9021	21.3589	NaN
E9QKV6	Myo9b	21.1916	NaN	NaN	NaN	NaN	NaN	NaN	NaN	NaN	20.1249	NaN
A0A1D5RLS0	Gpr97	21.0956	22.3883	21.9563	22.6513	NaN	NaN	NaN	NaN	19.5689	20.2216	NaN
A0A1D5RLW5	Rpl18a	23.0149	23.4998	22.6696	22.6441	NaN	NaN	23.3084	NaN	NaN	22.6441	NaN
A0A1D5RLY2	Vac14	24.4321	24.6443	25.3573	25.0686	NaN	22.4704	NaN	NaN	NaN	NaN	NaN
A0A1D5RMC1	Dync1li2	NaN	NaN	NaN	NaN	22.5107	21.9502	22.6776	NaN	NaN	NaN	NaN
B7ZWL1	Cnot1	21.5011	20.5034	21.6882	21.5649	NaN	20.4064	18.5949	NaN	NaN	NaN	NaN
A0A1L1SQ51	Tln2	23.5384	24.14	24.8808	24.9697	19.7214	NaN	19.4974	NaN	NaN	NaN	NaN
A0A1L1SQA8	Rps25	23.9203	23.5924	23.805	23.5222	26.0787	25.1327	25.6649	24.6523	25.0035	24.1655	24.9284
A0A1L1SR61	Trappc4	21.6675	21.5688	21.2648	21.9502	NaN	NaN	20.8779	NaN	NaN	NaN	NaN
A0A1L1SRB6	Wdr82	22.2547	21.4823	21.9226	21.9698	NaN	NaN	NaN	NaN	NaN	NaN	NaN
A0A1L1SRX2	Ampd3	24.0833	23.666	24.6018	24.0092	21.6255	21.9325	22.5491	22.6652	23.158	22.8598	23.2651
Q3UDS7	Adpgk	27.4185	27.2048	26.9614	27.5084	25.0649	24.5785	24.7301	27.3256	26.9565	26.8509	27.8836
Q5NCU4	Sparc	19.4571	NaN	NaN	20.5595	24.7185	23.9863	24.7572	NaN	NaN	NaN	21.4467
A0A1L1STC6	Syne1	24.6855	23.4762	24.3653	24.6658	NaN	NaN	17.4019	22.2524	22.0039	22.529	22.5839
A0A1L1STE6	Idh3a	24.62	23.9339	24.504	24.0467	25.5942	25.2694	25.3547	24.6917	24.514	24.6129	24.6654
A0A1L1SUF6	Rpl14	25.1027	24.6201	24.7658	24.1584	24.1179	24.257	24.3248	24.7138	24.6076	24.4889	25.2817
A0A1L1SUX8	Thy1	23.8188	NaN	21.8653	NaN	27.0123	26.0387	26.9047	23.7427	24.0629	24.207	21.7401
A0A1L1SV25	Actn4	24.1009	23.8151	24.3937	24.3441	25.3986	24.9462	25.2042	24.7408	25.0066	24.8658	25.1389
A0A1L1SV73	Usp47	NaN	22.4376	22.9225	21.9044	NaN	NaN	NaN	NaN	NaN	22.1871	NaN
A0A1L1SVD8	Cwc15	NaN	NaN	NaN	NaN	22.008	22.0665	22.4032	NaN	NaN	NaN	NaN
A0A1L1SVK0	Pafah1b2	23.4171	23.3148	23.9256	23.5876	22.2081	23.6144	22.8679	22.2933	22.801	22.6465	NaN
A0A1W2P6F6	Myl6	29.1586	29.0279	29.407	29.2487	29.4928	29.1685	29.2967	29.3545	28.8912	29.1533	29.8845
A0A1W2P6X3	Fmnl1	25.5897	25.2213	25.1365	25.6376	23.302	23.1034	22.6824	25.2538	24.6873	24.9106	25.956
A0A1W2P701	Snx6	21.7902	21.9311	21.9315	21.7828	22.6291	22.8518	22.4213	21.8468	21.795	21.7969	21.8893
A0A1W2P729	Cnpy2	NaN	NaN	NaN	NaN	23.1429	25.5448	24.0119	22.7567	NaN	22.879	NaN
Q922D8	Mthfd1	23.9454	23.6231	24.0349	23.8148	24.0736	23.9119	24.0349	23.6413	23.9066	24.0601	24.4413
A0A1W2P768	Hist1h3b	30.4323	31.1256	31.0612	31.8163	28.4887	28.566	29.162	30.3202	30.5976	30.6208	31.5234
A0A1W2P7H9	Erh	25.4689	25.386	25.166	25.1361	27.0106	26.5895	26.9367	25.9109	25.9611	26.2287	25.5992
A0A1W2P7I2	Epb41l2	NaN	NaN	NaN	20.3054	22.3877	NaN	23.7127	NaN	NaN	NaN	NaN
A0A1W2P7S5	Trappc6b	NaN	NaN	NaN	21.9598	NaN	19.4954	NaN	NaN	NaN	NaN	NaN
A0A1W2P7X0	Abracl	23.83	24.547	23.9481	24.3911	23.495	24.4747	23.4836	23.4358	23.9794	23.821	23.0868
A0A1W2P7X1	Lilrb4	23.2051	22.7418	22.5254	23.1883	22.2618	21.5335	21.5851	23.9042	23.5229	22.689	23.7663
A0A1Y7VJ32	Aldh6a1	NaN	NaN	NaN	NaN	23.4459	23.6455	23.3817	NaN	NaN	NaN	NaN
A0A1Y7VJ48	Tbca	NaN	NaN	NaN	NaN	NaN	21.9793	19.5662	NaN	NaN	NaN	NaN
A0A1Y7VJN8	Cast	NaN	NaN	NaN	NaN	21.7209	22.0228	NaN	NaN	21.3016	21.8158	NaN
A0A1Y7VJW9	Fbln5	20.1279	21.0329	20.0546	NaN	22.3376	23.6639	24.1459	20.531	19.9991	19.8758	19.7153
A0A1Y7VLY5	Iah1	22.5809	NaN	22.4275	22.8372	24.4299	21.1779	NaN	21.9751	22.1501	22.0874	22.8891
A0A1Y7VL95	Nqo2	NaN	23.0994	22.081	23.0766	23.6116	NaN	NaN	22.4682	NaN	22.2953	NaN
A0A1Y7VMH3	Vrk1	22.894	23.0481	23.2447	22.9296	NaN	NaN	NaN	NaN	NaN	NaN	NaN
A0A1Y7VN19	Dhrs7	22.6767	21.8988	22.8467	23.0129	21.356	21.2547	21.9454	21.6848	21.735	21.6004	NaN
A0A217FL60	Tssc1	22.9007	NaN	22.7974	22.8414	24.4261	22.8422	23.0405	23.2775	22.8098	23.0459	23.0397
A0A1Y7VN70	Glrx5	NaN	NaN	NaN	NaN	NaN	22.9215	21.3759	NaN	NaN	NaN	NaN
A0A286YDB7	Ssr1	23.0527	22.4923	23.0214	22.7864	23.0042	23.2226	20.752	22.3807	22.0233	21.6234	22.5154
E9Q4K7	Kif13b	NaN	NaN	NaN	NaN	22.2636	21.9871	22.292	NaN	NaN	NaN	NaN
A0A286YCW5	Thoc7	NaN	24.8906	24.8325	25.4849	23.9809	NaN	NaN	NaN	24.4461	24.3785	27.1056
E9Q390	Myof	20.7678	NaN	NaN	NaN	24.7892	24.734	23.8942	22.5914	23.4911	22.8983	22.1851
A0A286YDH3	Cmah	21.8119	20.8531	21.2146	20.8587	NaN	NaN	NaN	NaN	NaN	21.0237	NaN
G3X972	Sec24c	22.8061	21.9219	22.209	21.8573	23.3733	23.2603	23.0579	22.3967	22.6272	21.9726	22.8768
A0A286YDR6	Nedd4l	21.4403	NaN	NaN	NaN	22.4617	22.6238	22.6404	NaN	NaN	NaN	NaN
A0A286YEB7	Rps24	23.1816	22.8254	23.3044	21.6907	20.2239	22.5518	20.3164	21.0102	20.5908	20.7054	NaN
Q07076	Anxa7	26.1003	25.4295	25.8058	25.6565	24.9027	24.9062	24.687	25.2478	24.9648	25.3889	25.285
A0A2I3BR03	App	NaN	NaN	NaN	NaN	NaN	NaN	21.9202	NaN	NaN	NaN	20.6707
A0A2I3BQ25	Dhrs4	22.4605	NaN	21.4659	20.9366	NaN	23.1005	23.0517	21.434	21.6395	NaN	NaN
A0A2I3BPY6	Fyb	NaN	NaN	20.7824	NaN	23.6494	22.5949	23.0062	NaN	NaN	22.99	NaN
A0A2I3BQX8	Gmpr2	NaN	22.5363	NaN	NaN	NaN	23.0393	23.4841	NaN	NaN	NaN	NaN
A2AFI4	Rbmx	NaN	NaN	NaN	NaN	24.8763	23.7259	24.9696	23.7052	24.3466	23.8777	23.6073
A0A2I3BRT4	Eppk1	NaN	22.3901	NaN	NaN	23.5373	23.3671	NaN	NaN	NaN	NaN	NaN
Q9WVJ3	Cpq	21.734	21.7559	22.2689	22.4065	24.4272	24.0589	23.9142	22.3827	21.6018	21.8068	22.2437
Q8K0M3	Sorbs3	NaN	NaN	NaN	NaN	22.8323	22.6589	22.5583	NaN	NaN	NaN	NaN
A0A2R8VHA9	Apol7e	22.7971	22.4154	NaN	23.1009	22.5821	22.472	22.8873	24.29	NaN	23.6753	22.6988
A0A2R8W6N0	Tsta3	23.4052	23.5543	NaN	NaN	NaN	NaN	NaN	23.5584	23.9603	23.6034	23.6184
A0A2R8VHK6	Smdt1	20.2463	19.9449	NaN	20.185	NaN	NaN	NaN	NaN	NaN	NaN	NaN
A0A2R8VI07	Mettl7a1	NaN	NaN	NaN	NaN	23.5334	24.8849	23.982	NaN	NaN	NaN	NaN
A0A2R8VI30	Cd47	23.6908	24.1279	23.5109	24.3992	23.5829	22.5834	20.7539	23.2798	22.8561	23.497	23.2272
A0A2R8VK76	Cpsf1	20.9859	21.57	NaN	NaN	NaN	21.0936	20.2235	NaN	NaN	NaN	NaN
A0A2R8VKN7	Mzt2	NaN	NaN	NaN	NaN	21.2266	19.5288	NaN	19.5857	19.6791	NaN	NaN
A0A2R8VKS6	Vps28	23.1367	22.529	22.4265	22.4436	22.5639	NaN	22.4102	22.4798	NaN	NaN	23.0008
E9QN37	Mpeg1	22.4751	22.9563	22.4592	22.007	22.4303	22.181	22.4046	23.213	23.0463	22.7591	22.3623
A2A4J1	Psme3	NaN	NaN	NaN	NaN	22.6606	22.1167	21.9435	22.4057	21.8499	21.8023	NaN
A2A4J8	Vps25	NaN	NaN	19.7363	NaN	23.9373	24.2036	24.1134	22.392	22.0122	22.3415	22.8298
A2A547	Rpl19	NaN	NaN	NaN	NaN	NaN	23.9309	23.9996	23.6677	23.5392	NaN	23.4842
A2A5R0	Trp53rk	20.6272	20.4802	NaN	20.6697	20.9544	22.2875	20.8971	20.3383	20.2882	NaN	NaN
A2A5V3	Sh3bp1	22.6327	22.6539	22.4899	23.0389	21.5689	22.7019	21.5284	21.9697	21.6243	21.8915	22.5479
A2A6F8	Rpl23	22.4915	23.5434	20.4878	21.0991	20.7864	24.4407	24.5527	23.4475	20.6454	23.3189	22.5708
A2A6J7	Lsp1	NaN	NaN	NaN	NaN	22.2788	NaN	NaN	20.5454	NaN	NaN	NaN
A2A6Q8	Myl4	NaN	NaN	NaN	NaN	22.7372	21.981	26.2911	NaN	NaN	NaN	NaN
A2A6U3	Septin9	24.1575	23.7244	24.1858	24.1462	24.5783	24.0215	24.2888	23.3396	NaN	23.193	24.0162
A2A6Z2	Cd300lf	23.3225	22.9495	22.6457	22.7995	23.6522	22.2733	22.611	24.4527	24.2738	23.6553	24.0373
A2A7A7	H6pd	23.2141	23.2624	23.2647	NaN	24.6475	24.6246	24.431	23.0403	23.6138	24.1103	23.3117
A2A813	Park7	23.9783	23.8059	23.6763	24.2443	25.6138	24.6218	25.4558	24.1239	23.4833	22.726	23.8021
A2A8E7	Cpt2	21.9922	NaN	22.0119	NaN	22.4024	22.1069	21.4758	21.6028	NaN	NaN	NaN
A2A8L9	Kdm4a	27.3979	27.1296	20.8866	22.8991	28.8079	27.7094	28.9824	23.6048	NaN	21.5646	NaN
A6PWC3	Nrd1	NaN	NaN	22.0942	NaN	23.2225	22.5695	22.7787	NaN	NaN	22.9801	NaN
A2AAA9	Mrc2	NaN	NaN	NaN	NaN	NaN	23.5574	20.4023	NaN	NaN	19.2619	NaN
A2AAN2	Srp68	20.2445	21.1164	NaN	21.5265	NaN	20.9152	NaN	NaN	NaN	NaN	NaN
A2AB59	Arhgap27	20.6336	20.7472	21.2516	20.9382	NaN	NaN	20.4844	NaN	20.9199	20.4262	20.9704
A2AC16	Dcxr	25.4001	22.4103	NaN	21.3546	23.7591	23.6815	23.3277	22.6378	24.0364	23.0061	24.1595
A2ACC7	Ralgapb	NaN	21.3489	NaN	NaN	NaN	NaN	NaN	19.9713	NaN	19.3467	NaN
A2ACG7	Rpn2	24.3626	23.4269	24.6324	24.177	24.4126	24.0365	23.9304	23.6645	24.0876	23.7491	24.0838
A2AD84	Stk26	21.1301	23.7463	24.2412	21.9883	NaN	20.2111	NaN	20.0074	18.6568	19.9802	22.8386
A2ADY9	Ddi2	NaN	NaN	NaN	NaN	25.0816	24.6734	24.5321	24.2495	24.4931	24.0418	23.0905
Q99N80	Sytl1	NaN	21.7762	NaN	NaN	NaN	NaN	NaN	22.3208	NaN	22.2417	22.8952
A2AF47	Dock11	21.5302	21.8616	21.6948	22.1818	NaN	22.1001	NaN	NaN	NaN	21.6792	NaN
A2AFJ8	Arhgef6	23.5436	23.4614	24.1874	24.4365	NaN	NaN	20.895	NaN	22.7199	22.4386	23.0747
A2AFS0	Sars	21.6814	23.2562	22.3908	22.9869	23.622	24.0741	24.1057	22.4055	22.3452	22.7216	22.4706
A2AFW6	Mtch2	23.79	24.3582	24.5268	24.4064	23.4641	24.7451	23.929	22.6289	23.6929	24.231	23.4821
E9PVB5	Ttc17	NaN	24.4257	25.8228	24.5621	NaN	22.9017	NaN	NaN	NaN	NaN	NaN
A2AGN7	Psmc3	24.0329	23.6514	23.8967	23.8621	24.1028	24.2364	23.9486	23.8242	23.765	24.0356	23.3508
A2AH25	Arhgap1	24.698	24.5685	24.8254	25.1191	24.3743	23.9008	24.304	24.0318	23.9682	23.8078	24.5795
G3UZ34	Eftud2	23.5243	23.6654	23.73	23.96	22.2192	22.1973	22.5298	21.8017	21.6145	21.2354	22.2926
A2AIV8	Card9	22.4288	NaN	23.7136	22.894	21.548	NaN	NaN	NaN	NaN	NaN	NaN
A2AJW4	Ppp1r3d	24.3102	24.3822	24.5678	24.3619	22.0151	21.2555	20.9999	23.7146	23.536	23.6223	23.9183
Q8C2Q8	Atp5c1	24.4721	24.6801	24.7908	24.0199	25.0281	24.8925	24.8326	24.0919	24.3367	24.1811	24.4973
A2AL12	Hnrnpa3	25.5361	25.1109	25.3132	25.3706	26.2189	26.5745	26.9392	25.2531	25.5972	25.5803	24.9949
H3BKN2	Agps	24.1437	23.9372	24.3678	24.2082	22.1952	NaN	21.0095	23.2395	23.6567	23.7872	22.0974
Q6PBC0	Cds2	NaN	NaN	NaN	NaN	22.69	21.7367	22.5047	21.8603	21.6176	NaN	NaN
A2AMW0	Capzb	21.5457	21.7088	21.2594	22.273	24.2502	NaN	23.8935	23.2051	23.5253	23.2723	23.2266
A2AN08	Ubr4	23.177	23.348	23.9252	23.7332	NaN	22.1527	21.1618	22.6271	22.0217	22.266	22.5507
A2APF7	Zbp1	21.2528	NaN	21.358	NaN	24.969	24.2582	25.0003	22.446	22.6838	22.3249	22.1131
F7AA26	Pakap	NaN	NaN	NaN	NaN	23.1202	22.8543	22.72	NaN	NaN	NaN	NaN
Q3U8S1	Cd44	27.2852	26.3411	26.8249	27.0149	25.8645	25.6905	25.8213	26.9199	26.7996	27.6644	26.8072
A2APX3	Cst3	23.4434	23.0643	23.1885	23.2191	23.91	23.3687	23.2572	23.0358	23.0396	22.756	23.6178
A2AQ07	Tubb1	NaN	NaN	20.9539	NaN	NaN	21.3022	NaN	NaN	NaN	NaN	NaN
A2AQ47	Fnbp1	22.4438	23.0637	NaN	22.8852	NaN	NaN	NaN	NaN	NaN	NaN	NaN
A2AQA7	Aqr	NaN	23.1882	23.5379	23.0999	NaN	NaN	NaN	NaN	NaN	25.069	NaN
A2AQR0	Gpd2	24.7415	24.3626	24.5141	24.5818	24.7018	24.2008	23.7065	24.6024	24.7455	24.3513	24.5777
A2ARI0	Tmx4	24.6073	25.0015	25.0615	25.6385	NaN	21.1217	20.1719	22.4635	24.2291	23.7894	24.0086
A2ATI9	Gorasp2	22.6786	23.7784	22.8237	23.0637	23.3015	24.0463	22.168	22.7091	21.8505	22.214	NaN
A2ATP5	Myef2	21.3265	NaN	NaN	NaN	23.4864	NaN	22.5648	NaN	NaN	NaN	NaN
A2AU62	Raly	23.0936	22.4068	22.965	22.8129	23.9651	24.3189	24.2512	23.2355	23.6871	23.1222	23.6929
F6VQ81	Tpd52l2	22.2174	22.9648	23.1464	23.1377	24.2183	24.1479	23.4738	23.1034	23.1379	22.9627	NaN
A2AUE1	Dnajc5	21.8462	21.3271	22.3651	22.7041	NaN	NaN	NaN	21.4291	21.7967	21.4393	21.7982
A2AUM6	Srp14	20.7539	21.143	20.4776	20.7816	NaN	22.3789	21.2708	NaN	NaN	NaN	NaN
A2AUR7	Rsu1	23.1937	22.9591	22.9538	23.3333	22.5905	22.9452	22.923	22.0279	22.4237	22.3796	NaN
A2AVJ7	Rrbp1	23.2921	NaN	NaN	NaN	23.5974	23.1658	NaN	NaN	NaN	NaN	NaN
A2AWF8	Ptprj	22.667	22.3682	21.8985	22.5862	NaN	NaN	NaN	22.5104	22.9783	22.386	22.9652
A2BDW0	Btk	21.4449	21.7414	22.0985	21.7943	20.0032	21.1207	20.3012	22.0165	21.5734	21.2133	22.9136
O70152	Dpm1	22.9616	NaN	NaN	NaN	22.9785	22.6711	22.7397	22.8008	22.4569	23.0819	22.7345
A2BDX3	Mocs3	23.8479	23.5954	NaN	23.468	NaN	24.5196	25.1441	24.2937	24.9482	NaN	24.7069
Q9EQU5	Set	24.5606	24.4859	24.642	24.8154	26.144	25.7108	26.0896	25.3078	25.3293	25.3072	25.569
A2BFF8	Dync1i2	NaN	NaN	NaN	NaN	NaN	NaN	21.8515	NaN	NaN	22.2278	NaN
F7BUP2	Smad3	NaN	NaN	NaN	NaN	21.7666	21.2051	21.3407	NaN	NaN	20.8022	20.6727
A2RST1	Mgst2	25.4795	24.9962	24.9523	25.5313	23.338	NaN	22.957	24.9481	24.6932	24.36	25.7081
E9QAY5	Arfip1	NaN	22.0658	NaN	21.6324	23.2551	NaN	22.2763	NaN	NaN	NaN	22.8451
E9Q2Z4	Gm16494	22.5842	20.839	20.8025	20.4794	22.0061	22.1088	24.6207	24.9124	25.4043	25.2785	25.9028
Q6PGJ8	H13	21.9821	21.8169	22.4033	22.2887	NaN	NaN	21.8056	20.9431	21.899	21.9623	NaN
A3KGU5	Sptan1	23.539	23.6052	23.6759	23.8361	24.1412	23.8975	23.9352	23.5517	23.3475	23.6499	24.1395
A6PWD6	Gm5431	NaN	21.0285	21.7278	21.4522	NaN	NaN	NaN	NaN	NaN	20.9944	NaN
A6X8Z5	Arhgap31	21.6206	21.4096	22.6544	21.9031	NaN	20.2398	18.9278	20.0692	21.5787	21.4954	NaN
E9Q5L2	Itih4	26.6367	26.7672	26.3237	25.4346	25.5981	26.8188	25.8519	26.4177	27.3703	26.1605	25.6667
H3BJY1	Syngr2	23.611	23.743	NaN	23.7955	22.7489	21.8519	22.1616	22.7453	22.343	22.2471	23.3392
B0R029	Snap23	23.8852	23.2388	23.8213	24.0429	24.7335	24.7091	24.5919	25.0291	24.589	23.7632	24.6865
B0R091	Chp1	23.2513	23.3369	23.3258	23.6332	24.4149	23.343	24.1752	24.598	24.3208	23.9873	24.3044
B0R0Y8	Sh3kbp1	20.4236	20.1163	20.4254	20.5387	21.8618	21.8698	21.9694	21.9033	22.5416	21.7979	22.0428
B0R1E3	Hint1	24.3446	24.9432	24.4044	24.9631	26.8794	24.3576	26.1428	25.6701	25.4923	25.5836	NaN
B1AQD7	Unc119	NaN	NaN	NaN	NaN	23.0811	23.0938	NaN	NaN	23.3097	23.1595	22.7495
H3BKL8	Dusp3	20.8217	NaN	NaN	NaN	24.6187	24.3586	24.6516	22.231	22.3312	23.6131	22.3581
B1AQR8	Lgals9	23.0555	22.3133	NaN	NaN	23.2898	22.9958	23.4947	22.8187	23.0088	22.7114	22.9984
B7ZC46	Septin8	NaN	NaN	NaN	NaN	25.1144	NaN	25.1202	22.5708	22.4178	22.3707	NaN
B1AR28	Acadvl	NaN	NaN	NaN	NaN	22.9983	23.8039	22.5349	NaN	22.7846	22.101	NaN
B1ARA3	Rpl26	20.1294	19.9623	19.2671	NaN	22.7562	24.5871	24.5456	21.2275	21.7959	21.5807	22.4731
B1ASE2	Atp5h	23.792	23.4763	23.7229	23.276	23.8058	24.6034	24.1308	24.2807	23.5123	23.6156	24.5832
B1AT82	Prpsap1	21.9845	21.7279	22.2378	22.0926	21.4854	21.646	21.8006	21.7154	21.2956	21.2828	NaN
B1AT92	Grb2	24.4687	21.7704	24.0235	NaN	24.9838	25.2191	24.6421	24.9018	24.6913	24.6314	24.2005
B1ATI0	Aldh3a2	NaN	21.5081	22.1152	22.0464	21.668	21.7917	21.2857	21.7534	21.4823	21.5827	22.3495
B1ATS4	Atp2a3	23.8286	24.1598	23.6584	24.9888	22.089	22.956	23.3619	23.4684	23.5861	23.2263	23.8155
B1AU25	Aifm1	23.1098	NaN	23.8702	NaN	25.4081	24.6153	NaN	24.3683	24.739	NaN	NaN
B1AUX2	Hcfc1	22.994	22.5765	22.9252	23.2568	22.994	23.0023	23.0855	22.5144	22.4151	22.5996	22.985
B1AUX5	Arhgap4	24.0189	24.2478	23.4464	24.5346	22.3763	21.6557	22.1827	23.9024	23.5192	23.2915	24.3746
B1AVH5	Coro2a	NaN	22.8031	23.1907	23.4108	NaN	NaN	NaN	21.9707	22.2595	21.704	22.7667
B1AVH7	Tbc1d2	22.0916	NaN	22.6289	21.8656	NaN	21.7315	NaN	NaN	NaN	NaN	NaN
B1AVZ0	Uprt	NaN	24.2881	NaN	NaN	21.4306	22.8301	NaN	20.7957	NaN	NaN	21.6669
B1AWE0	Clta	23.6545	23.4685	24.231	23.7607	25.504	24.7651	25.4147	24.6593	24.9746	24.4946	24.8337
B1AWG4	Lrrc37a	24.0353	24.0976	NaN	NaN	NaN	22.2018	NaN	22.7311	23.4961	NaN	NaN
B1AZS9	Prdx4	27.4143	NaN	27.1706	NaN	29.3875	29.3552	29.135	28.3431	28.8592	28.7913	28.118
B1B0C7	Hspg2	18.6101	18.5375	19.197	NaN	25.129	25.2153	25.7816	19.4547	21.8071	18.3748	19.0758
B1B1A8	Mylk	23.9495	23.8924	24.0368	24.0141	22.9875	23.3535	23.1051	23.1391	23.0695	23.3215	23.5785
Q61990	Pcbp2	24.5926	25.0692	24.6042	24.6523	25.2101	25.3225	25.5714	24.8868	24.5361	25.0223	24.7111
B2RPU8	Zbed5	NaN	NaN	NaN	NaN	23.332	23.0982	23.3152	NaN	NaN	NaN	NaN
E9QAI5	Cad	21.5988	22.1229	22.1147	22.8381	21.1191	21.7847	21.3952	21.3348	21.643	21.4454	NaN
B2RUP2	Unc13d	22.956	23.6039	24.1749	23.3832	22.5185	22.0021	NaN	22.7682	22.8252	22.5233	23.5831
B2RV77	Gm5483	24.1354	23.8915	23.837	23.3281	NaN	22.4391	23.0179	25.2595	25.1468	25.2061	25.0491
B2RXM2	Gm6793	25.1969	25.0192	25.0351	25.2283	26.3005	27.126	27.0536	25.581	25.8739	25.22	25.6328
B2RXR6	Ankrd44	24.2175	24.1372	24.2175	24.0483	22.352	22.2913	22.0162	23.0514	22.2911	22.4119	23.9231
B2RXS4	Plxnb2	25.6419	24.0436	25.7239	20.9108	NaN	NaN	23.4012	24.5434	24.2958	26.0384	24.0755
B2RY04	Dock5	NaN	21.3975	22.0381	22.3055	NaN	NaN	NaN	21.3568	NaN	21.4791	22.7007
B5THE2	Mgam	24.332	23.6794	24.907	22.8315	19.9865	18.855	NaN	22.3923	22.4	22.4037	21.2471
B7FAU9	Flna	26.9235	27.0069	27.0777	27.0722	26.1758	25.9627	26.4159	27.1021	26.9872	27.2157	27.3469
B7ZBY6	Ube2v1	25.1234	24.8154	25.0109	24.9117	25.6247	25.0502	25.4989	24.9386	24.8931	24.9796	25.0226
D6RGQ7	Jmjd7	25.3329	25.7591	24.6769	25.2678	24.1005	23.9298	23.8268	NaN	24.7583	24.3015	NaN
B7ZCU2	Abi1	24.5606	24.1783	24.3315	24.4446	NaN	NaN	24.0546	NaN	NaN	24.3641	NaN
F7D5Y4	Col14a1	NaN	NaN	NaN	NaN	21.656	NaN	22.3503	NaN	NaN	NaN	NaN
B7ZNK6	Aga	NaN	NaN	NaN	NaN	23.1343	23.2357	22.9348	NaN	NaN	NaN	NaN
Q78ZA7	Nap1l4	NaN	20.5507	NaN	20.851	NaN	NaN	NaN	NaN	NaN	NaN	NaN
B7ZNU9	Sntb2	21.3785	21.463	21.4482	21.5314	NaN	22.0451	NaN	NaN	NaN	NaN	NaN
B8JJM5	Cfb	24.6306	25.4194	25.2659	24.64	24.5364	25.4177	25.6688	24.0247	24.9726	24.6734	22.9008
CON__P05784	Krt18	19.8383	17.1751	17.8329	NaN	25.5694	25.2235	24.2204	NaN	NaN	NaN	17.7413
CON__P19001	Krt19	21.8672	20.0773	20.905	17.3638	26.7405	25.9923	26.0894	NaN	18.3465	19.0403	18.5925
CON__P35908v2		24.2495	21.3745	21.8659	23.861	24.3857	18.4883	26.849	18.9128	25.2952	25.4102	21.49
CON__Q32MB2		24.6543	NaN	NaN	21.8226	NaN	NaN	24.307	NaN	NaN	NaN	NaN
CON__Q9DCV7	Krt7	20.748	NaN	19.8779	NaN	26.6521	26.3177	25.6933	19.9577	18.1348	18.088	NaN
D3YTN4	Gimap4	20.5665	19.9662	19.8178	19.6218	24.7405	24.7047	24.0564	17.2163	19.5898	19.8106	NaN
Q3UEQ1	Inpp4a	21.7436	21.7628	22.2238	22.5385	NaN	19.6697	19.8945	20.7331	20.9929	20.8018	NaN
D3YUE0	Trex1	20.4307	21.1649	21.6221	NaN	20.8454	21.8389	20.6014	20.8532	21.6467	21.3285	NaN
D3YUT3	Rps19	21.5619	20.9406	20.7957	NaN	26.7057	25.7228	25.5998	23.1055	24.2258	24.5865	21.3933
D3YV69	Rab6a	NaN	NaN	21.161	NaN	20.7608	21.9632	NaN	NaN	20.9474	20.8203	NaN
D3Z0S0	Cops7a	22.1076	NaN	NaN	22.0862	23.9849	22.4918	22.6994	NaN	NaN	NaN	NaN
D3Z3E8	Mov10	NaN	NaN	20.7764	20.5983	NaN	20.1983	NaN	19.5915	20.61	NaN	NaN
D3YVX4	Smap1	NaN	NaN	21.8702	21.9139	NaN	22.3821	23.3086	NaN	NaN	NaN	NaN
H7BWZ1	Ufm1	NaN	21.1124	21.1123	21.9932	24.5006	24.0261	24.2638	NaN	22.9288	23.7392	NaN
D3YWJ5	Tnfaip8	NaN	21.5748	22.1025	21.6895	NaN	NaN	NaN	NaN	NaN	NaN	NaN
D3YWT1	Hnrnph3	21.9002	NaN	NaN	22.4984	22.7711	22.7126	23.0126	21.9733	22.2632	22.3657	22.0851
F6TCV0	Htra2	22.4524	21.832	21.9214	NaN	NaN	23.0522	NaN	NaN	21.7401	21.0784	NaN
D3YX34	Dctn1	22.1045	22.7601	22.3349	22.4665	22.1226	21.2153	22.3194	NaN	21.3726	NaN	22.3696
D3YX62	Hmox2	22.9306	NaN	22.8833	NaN	NaN	22.6862	23.0389	NaN	23.1659	NaN	NaN
D3YXC2	Mtch1	NaN	NaN	NaN	NaN	22.9648	NaN	22.4147	NaN	NaN	NaN	NaN
D3YXG2	Nagk	NaN	NaN	21.3494	NaN	23.3868	23.8568	22.3742	NaN	22.0809	NaN	NaN
S4R1M2	Safb	NaN	NaN	NaN	NaN	22.1145	21.6775	21.728	NaN	20.2523	20.1535	20.7146
Q9DBD0	Ica	22.5871	23.0919	23.4779	22.5322	22.0024	22.9893	22.9951	22.6013	23.2431	23.0252	22.6226
D3YY41	Pik3ca	26.7287	NaN	NaN	NaN	NaN	NaN	NaN	NaN	25.5837	NaN	NaN
D3YYD0	Olfm4	27.0224	26.8121	26.8754	27.6681	23.918	24.1141	23.51	26.6707	26.5486	26.2375	27.3525
F6UFG6	Anp32a	23.3222	23.7921	NaN	23.8964	24.2748	24.3385	24.5382	24.0804	23.0081	23.9875	24.5176
D3YYI8	Gm10093	24.0885	23.6457	23.9642	23.5653	23.5042	23.5883	23.5718	23.2627	23.5329	23.3027	23.4778
D3YYK8	Mapre2	21.7107	21.4167	22.3217	21.856	NaN	NaN	NaN	22.2169	NaN	NaN	NaN
D3YYM6	Rps5	23.1005	24.4319	23.0371	21.9051	24.8854	25.4946	25.1535	23.9057	23.6379	24.3394	24.4357
E9Q3B9	Mgll	20.3034	NaN	20.3936	NaN	NaN	22.6759	20.7639	NaN	20.7074	20.1555	NaN
D3YYT1	Glyr1	22.8974	23.3403	23.3995	23.6819	NaN	NaN	21.2891	NaN	22.2325	21.2768	NaN
D3YYV8	Rpl5	22.7308	23.8348	22.247	22.6503	22.4827	23.6749	23.0209	23.51	23.3875	23.593	23.9541
D3YZ62	Myo5a	21.9777	22.5057	22.6273	22.3965	NaN	NaN	NaN	NaN	NaN	21.3192	NaN
D3YZA1	Chtop	NaN	NaN	NaN	NaN	22.2038	NaN	22.3516	NaN	NaN	NaN	NaN
D3YZJ1	Sqstm1	NaN	NaN	NaN	NaN	NaN	21.9424	NaN	NaN	22.3377	NaN	NaN
E9Q7G1	Tmed7	NaN	23.3076	NaN	NaN	24.0913	24.2933	24.4312	24.5709	23.7242	23.1723	23.8319
D3Z041	Acsl1	24.4449	23.9732	24.1313	24.322	26.7796	26.7461	26.5936	25.9151	25.9388	25.7221	25.0919
D3Z2Q2	Stxbp5	23.4722	23.1257	NaN	23.3534	NaN	NaN	NaN	22.4585	22.5553	22.4934	22.7555
S4R238	Chchd3	NaN	NaN	NaN	NaN	23.4414	22.173	23.2831	21.6176	21.7578	21.8017	21.2833
D3Z0L6	Gpd1l	NaN	23.018	23.3919	24.3376	NaN	NaN	NaN	NaN	NaN	NaN	23.7095
D3Z125	Tpd52	NaN	NaN	NaN	NaN	23.2222	22.5438	20.889	NaN	22.6053	NaN	NaN
D3Z158	Qars	24.0812	24.1635	24.9916	24.8509	24.1294	24.0283	23.4395	23.9684	24.0331	23.8142	24.0158
D3Z1H8	Gltp	23.1661	23.2353	23.2961	24.2043	22.7967	25.1581	24.6731	23.5207	23.9501	24.5258	NaN
D3Z1M7	Synj1	22.6453	22.8837	23.0929	22.9618	NaN	21.3772	NaN	22.3353	21.6975	21.3416	21.8761
D3Z1Z8	Stmn1	21.0922	20.8048	NaN	20.4272	24.4895	24.5363	24.1204	23.1964	23.7864	23.2068	23.3818
P30999	Ctnnd1	NaN	NaN	NaN	NaN	NaN	22.4644	21.735	NaN	NaN	NaN	NaN
D3Z2H9	Tpm3-rs7	27.227	27.0581	27.466	27.2939	28.5674	27.8692	28.2091	28.0972	28.0089	27.8781	27.8714
D3Z2X5	Pafah1b3	20.862	21.0821	21.1793	20.6416	22.3361	22.7767	22.0127	21.187	21.3623	NaN	NaN
D3Z315	Cope	23.2216	23.2835	23.343	22.9998	24.1344	24.0311	23.9271	23.5533	24.0257	23.4791	NaN
D3Z3A0	Ppp1r2	NaN	NaN	NaN	NaN	21.3565	NaN	NaN	21.2132	21.9491	21.0917	21.4992
D3Z3B2	Atp6v0c	NaN	24.0092	24.1253	NaN	NaN	NaN	NaN	NaN	NaN	NaN	NaN
G3XA39	Nrf1	21.996	21.954	21.3876	22.3431	NaN	NaN	22.6186	22.024	21.932	NaN	22.689
D3Z3D2	Ncbp2	21.8571	NaN	NaN	NaN	22.4403	21.8963	22.3142	NaN	21.894	NaN	NaN
D3Z3L7	Mfap5	NaN	NaN	19.4039	NaN	22.9268	24.2818	24.5094	19.726	19.458	21.3693	20.5481
S4R2G9	Akr1b10	18.6283	18.5236	19.182	18.8036	20.7599	20.6072	20.6097	17.156	NaN	NaN	NaN
D3Z4B0	Srsf11	21.4897	NaN	21.0487	21.4513	NaN	20.8401	NaN	NaN	NaN	NaN	NaN
D3Z4D8	Fam175b	23.7777	22.1337	20.8263	NaN	NaN	22.3422	23.2476	20.6946	NaN	21.6895	24.0191
D3Z4L9	Tnfaip2	23.5835	23.3504	23.3279	23.3717	20.7443	22.3655	22.2418	22.8516	22.7448	22.7076	23.1219
D3Z5G7	Ces1b	25.978	25.37	24.9474	25.8989	24.2564	24.65	24.3301	24.7078	25.3406	24.9754	25.5682
D6RFV4	Sec11c	20.3259	NaN	21.004	20.834	NaN	20.079	NaN	NaN	NaN	20.0725	NaN
D3Z5U5	P2rx4	NaN	NaN	NaN	NaN	22.9935	23.6924	22.968	22.75	22.8725	22.7132	22.2009
E9QNL8	Itgal	24.9406	24.8918	25.013	25.0997	24.336	24.1168	23.8338	24.3568	24.3752	24.0292	24.7512
D3Z645	Vps29	24.4995	24.0807	24.0714	24.5073	24.4592	23.706	23.9773	23.6084	23.2095	23.2464	23.563
D3Z6I8	Tpm3	26.8826	26.5868	NaN	26.5613	28.085	27.3874	27.4041	27.3909	27.297	27.4914	27.5967
S4R1B8	Bin2	22.8092	21.5459	22.4736	22.3724	23.9675	23.5821	22.7671	24.2959	24.2383	23.9532	23.9145
G3UZX6	Sumo3	22.4322	NaN	22.3757	NaN	25.5429	25.2321	25.5789	24.8357	24.2421	24.3333	24.637
D3Z795	Psmg1	22.4251	NaN	22.9728	22.4325	NaN	NaN	NaN	NaN	NaN	NaN	NaN
D3Z7F7	Cpped1	NaN	NaN	NaN	NaN	NaN	22.6044	20.654	NaN	20.3647	NaN	NaN
D3Z7R6	Cnn2	23.7513	23.7074	23.5222	24.5758	NaN	21.7232	19.6555	NaN	20.7543	NaN	NaN
G3X922	Dnajc13	25.7483	25.2834	26.5654	26.0952	24.2774	24.5086	24.4026	25.4018	25.5183	25.7328	25.2111
D5MCW4	Cuta	NaN	NaN	20.7141	21.1996	23.4735	23.4292	23.1188	22.2536	22.0627	22.4615	NaN
Q8R0X7	Sgpl1	23.0488	23.3182	22.8117	23.6065	23.8261	22.3593	21.4433	22.8275	22.8358	22.2312	NaN
D6REU3	BC100530	NaN	NaN	NaN	NaN	24.6005	NaN	NaN	25.7355	24.8946	NaN	24.7836
D6RFA9	Entpd1	21.9807	21.1191	21.4303	22.0878	22.7119	20.6957	NaN	21.2093	20.4946	20.5386	NaN
D6RFD9	Abcb9	23.4196	24.195	24.009	22.4987	21.6957	23.5539	22.0851	23.2267	24.9051	22.8792	NaN
D6RFU9	Sypl	NaN	23.2812	NaN	NaN	NaN	NaN	NaN	23.8975	22.5163	24.1668	24.1508
D6RG52	Sbf1	NaN	20.719	21.6313	21.9222	21.3613	NaN	NaN	NaN	21.109	NaN	NaN
D6RGL6	Ptgr2	NaN	NaN	NaN	NaN	22.9255	22.3499	22.2981	21.6428	22.221	NaN	NaN
D6RGQ0	Cfh	24.452	25.0033	24.5305	23.5291	22.9065	24.3494	24.0934	23.886	24.689	23.6243	23.0116
D6RI20	Hdhd2	22.2171	21.8431	22.3657	NaN	22.7742	NaN	22.2198	22.3537	22.6582	22.4681	23.4611
D9J2Z9	Pdlim5	22.0343	22.4261	20.8089	22.6855	23.1722	22.9692	23.6409	22.0719	21.7441	22.0106	21.9229
E0CX80	Sepp1	18.8307	21.5533	22.1071	21.1226	NaN	NaN	NaN	NaN	NaN	NaN	NaN
P51859	Hdgf	NaN	NaN	21.6215	NaN	23.4395	22.9812	23.9343	22.0623	NaN	NaN	NaN
E0CY46	Ipo9	21.0804	20.3114	NaN	21.0513	NaN	20.8755	NaN	NaN	20.654	20.5665	NaN
E0CXB9	Ctnna2	NaN	NaN	NaN	NaN	21.4638	21.6828	21.8239	NaN	NaN	NaN	NaN
E0CXD9	Surf4	NaN	21.2823	NaN	18.7004	NaN	NaN	NaN	NaN	NaN	18.8197	NaN
E0CXK4	Kif6	23.8932	24.3748	23.4844	23.1594	24.0901	24.058	24.3727	23.5104	24.8283	23.4209	23.601
E0CXZ5	Samhd1	NaN	NaN	NaN	NaN	25.3995	26.266	25.1738	24.9738	NaN	25.0087	NaN
Q3UPV6	Kcnab2	22.1127	21.6367	22.2425	22.3229	21.2053	21.0888	21.0583	21.476	21.492	21.3598	21.6151
E0CY23	Hspa4l	25.0908	23.1323	24.1957	23.6139	NaN	22.2124	22.2319	22.3663	22.4169	22.0787	22.3151
F7DFQ2	Wdr26	19.8889	20.8716	NaN	20.1503	NaN	19.8053	NaN	NaN	19.3456	NaN	NaN
E0CYQ2	Nudcd2	23.6435	22.5928	NaN	23.016	23.5433	NaN	23.1995	24.0176	23.8363	NaN	24.1361
F7D432	Pcmt1	NaN	NaN	NaN	NaN	22.4904	23.0583	20.9203	21.0419	22.0154	22.2655	21.7642
F8VQ42	Kif2a	22.1472	21.9609	NaN	22.6377	NaN	NaN	NaN	NaN	NaN	NaN	22.044
E7CHD7	Rpgrip1	22.108	22.1926	22.4408	22.1583	NaN	22.8197	NaN	NaN	23.5394	22.5838	NaN
Q8K1M6	Dnm1l	22.2901	22.9337	23.7332	23.2738	20.3402	22.056	22.445	21.0292	NaN	21.7986	NaN
E9PUF7	Arhgef1	24.1942	24.3124	24.2136	24.2468	23.1896	23.3578	23.6518	23.9355	23.6933	23.6939	24.5073
E9PUX0	Mtdh	NaN	NaN	NaN	NaN	22.7204	NaN	NaN	NaN	21.2808	NaN	NaN
E9PV22	Lrrc47	22.3646	21.936	21.9861	22.5965	23.1915	22.9513	22.8802	22.7492	21.9338	22.0604	21.9951
E9PV24	Fga	27.6133	27.4723	27.8406	26.2016	26.5816	28.1036	27.0419	27.6321	29.1162	26.9778	26.1162
E9PXV7	Diap1	24.5162	24.969	25.549	24.3449	19.9248	22.7858	22.8007	24.0613	23.5422	23.325	23.0519
E9PV48	I830012O16Rik	23.8417	23.5212	22.7946	22.8408	23.6905	23.8039	24.048	24.5696	24.5896	23.6956	23.6734
E9PV60	Wdfy4	21.347	21.781	21.9802	21.8724	NaN	20.6813	NaN	NaN	NaN	NaN	NaN
E9PVA6	Git2	NaN	NaN	NaN	NaN	22.2616	NaN	NaN	21.8135	NaN	NaN	NaN
E9PVA8	Gcn1l1	21.8069	21.8646	22.0282	22.6402	NaN	21.2442	20.2005	20.8228	20.9591	21.3533	NaN
E9PVC6	Eif4g1	23.2772	23.3836	23.9761	23.5065	24.6979	23.1599	21.9628	25.04	24.8937	23.8335	25.7117
E9PVL9	Maob	NaN	NaN	NaN	NaN	22.9076	22.3148	21.5807	NaN	NaN	NaN	NaN
Q3TF41	Nap1l1	25.024	24.6538	23.762	24.9846	24.7742	24.0253	24.4584	23.9824	24.7338	23.7699	23.8893
E9PW90	Ythdf2	NaN	NaN	NaN	NaN	23.0971	22.544	23.188	NaN	NaN	NaN	NaN
E9PWA7	Arpc4	NaN	NaN	NaN	NaN	23.6434	NaN	22.0816	24.4276	23.8984	NaN	24.4158
E9PWE8	Dpysl3	NaN	NaN	NaN	NaN	25.5366	25.1594	25.7201	24.9594	26.4687	NaN	25.1453
E9PWE9	Syk	24.7225	24.5959	25.0525	25.061	24.0367	23.738	23.6674	24.6251	24.6026	24.538	25.1383
E9PWG6	Ncapg	21.341	NaN	NaN	NaN	NaN	NaN	NaN	20.6308	NaN	NaN	NaN
E9PWQ3	Col6a3	24.9779	24.6009	25.129	22.2658	26.5599	25.7557	26.7186	25.9405	26.4248	25.757	25.4533
E9PWQ9	Ctbp2	21.3794	21.2661	22.0034	NaN	20.9995	NaN	NaN	NaN	NaN	NaN	20.9829
E9PWU4	Adipoq	20.0713	20.1699	19.4303	NaN	20.9906	22.2814	22.1913	NaN	NaN	NaN	20.3073
G3UZI3	Rps6ka1	24.9157	24.0551	24.2528	25.3238	NaN	23.0077	23.4864	22.6781	23.0028	24.1395	22.7804
Q8C0C7	Farsa	21.4269	21.4369	22.1904	21.7263	22.2523	21.744	20.8171	21.1973	19.6362	19.8862	NaN
E9PX53	Ppp4r1	22.3567	20.9648	22.0318	21.4992	NaN	NaN	NaN	NaN	NaN	NaN	NaN
E9PX59	Samd9l	23.3051	23.2849	23.4259	23.1216	NaN	NaN	21.0638	22.1852	21.7112	21.6279	22.2832
Q60847	Col12a1	21.7342	21.7594	22.3805	19.0151	26.2219	25.8143	25.6229	23.6538	24.2247	23.9631	19.869
P27870	Vav1	23.8596	24.0556	23.8935	24.3527	21.1794	22.6987	21.8804	24.5312	23.6635	23.6174	24.775
E9PXY8	Usp7	20.3957	20.9259	21.4536	21.5011	NaN	NaN	NaN	NaN	18.8268	NaN	NaN
E9PYF1	Rnpep	25.7723	25.6441	25.5176	25.6081	25.9101	25.3246	25.5541	25.6463	25.7665	25.5182	25.4696
Q3UPW3	Lmo7	NaN	21.5618	21.849	21.8088	22.4887	NaN	NaN	21.9162	NaN	21.9861	22.09
E9PYG5	Parvg	23.6548	23.2681	23.0922	23.6403	23.0213	22.9452	23.0016	23.5471	22.9361	23.9095	23.1722
E9PYH2	Acot7	23.8374	23.78	23.6639	24.2303	23.8252	23.806	23.1106	22.9137	22.8005	22.9202	22.762
E9PYI8	Usp14	23.8871	23.6375	23.9638	23.6637	23.2141	23.1891	23.4161	23.0436	23.7735	23.6214	23.6417
E9PYL9	Gm10036	25.5961	24.9895	24.9887	24.4499	26.1131	25.5771	26.2028	25.3232	25.4518	25.1764	25.3035
E9PYT3	Atl3	NaN	NaN	NaN	NaN	20.1259	21.2885	NaN	19.9535	21.9726	20.5153	NaN
E9PZ00	Psap	26.4872	27.4509	25.525	25.8209	28.3254	30.0553	29.6125	29.2322	28.0351	29.2838	28.5411
E9PZC3	Blvrb	25.0923	24.8835	24.841	24.6048	26.4139	26.4228	26.9162	25.4932	25.8819	25.6415	25.2378
G3X9T8	Cp	27.1039	27.3674	27.4883	26.054	25.7463	26.5009	26.019	27.3185	27.5067	27.1366	26.4863
Q01768	Nme2	24.9094	24.8782	24.7816	24.1746	27.7723	27.3806	27.5106	26.2617	26.7171	26.7637	26.2224
E9Q5H2	Anp32e	22.2448	23.6153	22.4865	NaN	NaN	22.1511	23.3031	NaN	NaN	22.1583	NaN
E9Q035	Gm20425	NaN	NaN	NaN	NaN	23.1951	NaN	22.0763	21.7626	21.6507	21.7013	NaN
E9Q088	Parg	21.3603	21.5243	21.6193	21.6309	NaN	20.158	19.883	20.5919	20.6935	20.4266	NaN
F7B276	Habp2	25.6197	24.8894	24.836	25.9919	22.7005	22.8796	NaN	23.6947	23.7764	NaN	24.3207
E9Q9C6	Fcgbp	23.0166	23.7076	23.438	24.6494	NaN	NaN	NaN	NaN	NaN	NaN	NaN
E9Q0W8	Snrpe	24.6589	24.7639	25.0453	25.2672	24.9047	25.4677	24.9246	24.2929	24.9244	25.2363	NaN
E9Q0Y4	Sipa1	23.4509	23.3811	24.1078	23.8593	20.9983	21.5478	20.9282	21.9329	22.935	21.9063	21.4663
E9Q137	Tex264	NaN	NaN	NaN	NaN	22.9897	NaN	21.7874	NaN	21.3655	NaN	NaN
E9Q197	Glod4	NaN	22.0047	NaN	22.4665	24.9016	24.1143	24.4576	23.4154	22.7455	22.7867	21.72
E9Q1D6	Ltbp2	NaN	NaN	21.3031	NaN	22.6652	23.7167	23.5748	NaN	NaN	NaN	NaN
E9Q9F5	Septin7	23.5361	23.5009	23.5277	24.0049	23.8563	23.3715	23.2582	22.5927	23.3253	22.9404	22.7616
Q99MN9	Pccb	NaN	NaN	21.1012	NaN	22.5334	22.8491	22.2134	NaN	20.4159	19.9359	NaN
E9Q1K3	Add1	22.811	21.8777	22.5901	22.5863	23.391	23.0401	23.0455	24.2372	NaN	23.678	23.1654
E9Q1P8	Irf2bp2	NaN	NaN	NaN	NaN	23.028	NaN	23.4238	21.787	21.7192	NaN	21.4716
E9Q1S3	Sec23a	22.5689	22.3415	22.0367	21.9076	24.4187	23.6436	24.1881	22.6776	22.6673	22.9004	22.5942
E9Q1T9	Cse1l	NaN	NaN	22.1934	22.6991	NaN	NaN	NaN	NaN	NaN	NaN	NaN
E9Q1Z6	Gm14548	22.8525	23.1222	24.0573	23.7241	NaN	21.432	NaN	22.5264	22.281	23.1819	NaN
E9Q242	Adsl	23.9121	24.1575	23.7379	23.6077	25.0972	24.216	24.7721	24.9127	24.6238	23.5893	24.178
Q3TAW3	Acox3	22.1465	21.0011	22.7509	21.7059	NaN	22.3392	22.5867	22.1726	22.1598	22.2544	NaN
E9Q2A6	Ptk2b	21.3282	21.8157	22.5422	22.592	20.4514	20.2107	19.767	20.6625	NaN	21.1928	NaN
F6Z1C2	Efemp2	22.5432	NaN	NaN	NaN	22.8479	NaN	22.8229	NaN	NaN	NaN	NaN
E9Q3W4	Plec	23.8501	23.7548	24.0125	24.0767	23.914	23.7055	23.9397	23.8328	23.8363	23.567	23.7443
E9Q3X0	Mvp	24.0015	23.4225	24.5062	23.6003	23.4057	24.0046	23.9348	23.847	23.7601	24.1624	NaN
E9Q421	Pigk	21.6033	22.0086	22.7397	21.7448	NaN	NaN	21.955	NaN	22.1295	NaN	NaN
Q8BP43	Tpm1	NaN	NaN	NaN	NaN	NaN	NaN	23.5908	NaN	NaN	22.404	NaN
E9Q453	Tpm1	22.4534	21.2312	21.9136	20.7602	25.6755	25.2066	25.5739	NaN	NaN	21.8812	21.3255
E9Q4M2	Lipe	22.6842	22.0447	22.7791	22.4023	NaN	21.0917	NaN	21.6147	21.9923	21.5469	22.1479
E9Q4Q8	Pfdn4	NaN	21.9469	22.0718	22.2527	22.4789	22.4501	22.1425	23.1231	NaN	NaN	NaN
E9Q4T8	Cul3	23.0364	23.4161	22.8166	22.6769	NaN	NaN	21.2927	NaN	NaN	NaN	NaN
E9Q4Z2	Acacb	NaN	NaN	22.4216	22.2582	NaN	21.8299	NaN	NaN	22.4012	NaN	NaN
H3BLC5	Sap25	24.909	24.658	24.9367	25.9862	NaN	NaN	NaN	23.7236	23.5049	23.3005	25.5281
E9Q5B2	0610011F06Rik	19.5165	NaN	NaN	20.7918	NaN	20.6842	NaN	NaN	17.977	NaN	NaN
O08528	Hk2	23.649	23.3049	23.5359	23.7516	23.5409	23.6395	22.9337	23.9156	23.4383	23.3489	23.8224
E9Q5D9	Igfbp7	22.0918	NaN	21.5958	NaN	23.9831	23.1259	24.6223	NaN	NaN	NaN	22.8229
E9Q5F4	Actb	22.662	22.4431	22.9787	22.8975	NaN	21.1088	21.8236	24.1745	22.0739	22.1722	24.1582
E9Q5I9	Psmd13	23.2397	21.9046	21.5595	22.4449	23.4462	20.8389	22.5591	NaN	23.4359	23.6726	22.9924
E9Q604	Itgam	28.7748	28.7412	28.8876	29.007	25.8809	25.6275	25.934	28.1111	28.027	28.1009	28.3729
E9Q5L3	Acadsb	21.9839	22.9011	NaN	NaN	22.1096	22.1747	22.7042	NaN	NaN	NaN	21.6782
E9Q616	Ahnak	20.4538	NaN	20.3196	NaN	24.9205	23.5828	24.6113	23.9457	23.8804	22.4376	22.5302
E9Q6P1	Psat1	23.517	23.3193	NaN	23.9083	NaN	NaN	NaN	NaN	NaN	NaN	NaN
E9Q6Q4	Rap1gds1	22.7539	NaN	22.2349	22.5724	NaN	22.1583	23.0506	NaN	NaN	NaN	NaN
O08547	Sec22b	24.3844	23.9674	24.5039	24.9542	25.1805	25.7369	24.5863	24.7404	25.2371	24.9417	24.3401
E9Q7B0	P4ha1	21.9394	NaN	NaN	NaN	NaN	22.1362	23.3492	21.9502	22.0534	21.7835	21.8334
F7BQ85	Cacna1i	NaN	NaN	22.5459	22.6877	NaN	NaN	NaN	NaN	NaN	NaN	NaN
E9Q855	Scamp3	22.355	22.0454	22.121	22.3164	23.8583	23.3966	23.0181	23.3881	22.5431	22.878	23.0553
F7AA45	Rbm39	23.088	22.142	22.2979	21.5944	21.5426	21.778	22.2602	22.3625	22.8323	22.204	22.2737
E9Q8L9	Rab11fip1	23.3543	23.3489	22.9505	23.5147	21.9882	22.7099	21.7761	23.1039	22.4433	22.8001	NaN
E9Q9A5	Pnkp	25.0355	25.4243	24.5658	25.5859	21.5255	20.9181	21.2179	22.5393	22.9279	23.7992	22.7419
E9Q9A9	Oas2	19.717	20.7979	21.2831	20.0609	NaN	18.8783	NaN	NaN	NaN	NaN	NaN
E9Q9M1	Nt5c2	22.6228	22.74	23.5873	23.4276	20.5572	NaN	NaN	NaN	NaN	NaN	NaN
Q8VCQ8	Cald1	NaN	NaN	NaN	NaN	24.1882	22.6859	24.8424	21.6978	21.4173	20.8395	21.4416
E9QAK5	Kif5b	18.8949	NaN	NaN	NaN	NaN	22.2238	NaN	NaN	NaN	20.6271	NaN
E9QAS4	Chd4	20.9049	21.3324	21.2439	21.5686	NaN	20.2079	NaN	NaN	NaN	NaN	NaN
Q68FL6	Mars	22.5446	21.8714	21.891	22.0484	22.1204	21.7143	22.1735	22.9017	22.4872	22.942	NaN
E9QJW0	Mgst1	26.1031	25.7643	25.85	25.4566	25.458	24.8681	24.7741	25.6332	25.2381	25.0602	26.5304
Q9QXJ2	Stat2	22.6228	22.8846	21.2625	NaN	23.0683	22.4698	22.6018	NaN	22.878	22.244	22.3982
P0DOV2	Ifi204	22.2824	22.4346	22.8904	22.275	24.0872	24.7181	24.1315	23.8126	24.2556	24.1059	22.8751
E9QLL2	Dnm3	23.332	22.909	23.2747	23.4799	21.2466	NaN	NaN	NaN	21.1499	NaN	23.3026
E9QMF5	Nav3	NaN	25.4544	NaN	25.3947	23.7922	NaN	NaN	24.9133	NaN	23.9265	26.0147
E9QMX7	Arhgap30	22.2054	21.838	21.2191	22.6433	22.2015	NaN	22.113	22.0358	21.2398	NaN	21.5023
E9QN70	Lamb1	NaN	NaN	NaN	NaN	24.2013	23.7795	23.817	NaN	NaN	NaN	NaN
E9QNR6	AI837181	23.6289	23.7203	NaN	NaN	23.9948	23.4789	23.8975	NaN	NaN	23.1772	NaN
F6W8R9	Syne2	20.4559	21.3499	21.3894	21.8927	NaN	NaN	NaN	NaN	NaN	NaN	NaN
G5E8Y6	Ehbp1l1	NaN	21.422	21.9814	21.6069	NaN	NaN	NaN	NaN	NaN	NaN	NaN
E9QPD7	Pcx	NaN	NaN	NaN	NaN	22.9727	22.5282	22.6559	NaN	NaN	NaN	NaN
E9QPI5	Pds5a	21.7919	22.2546	21.7545	22.4551	NaN	20.9776	NaN	21.9528	21.1426	20.6286	NaN
E9QPX1	Col18a1	21.5353	20.893	NaN	21.2403	NaN	23.5469	24.3446	NaN	21.5651	21.5489	NaN
F2Z471	Vdac1	24.7698	24.1253	22.472	22.6231	23.2099	24.4819	NaN	23.0251	24.2835	23.6607	22.9371
F6Q2G7	Bend5	23.5963	24.2281	23.7963	NaN	NaN	24.7401	25.0833	NaN	NaN	25.6246	NaN
F6QC68	Ralb	NaN	NaN	NaN	NaN	23.5054	22.8101	22.7738	22.5931	23.1996	23.3392	NaN
F6QKK2	Arl8a	23.3106	22.7858	22.6274	22.8777	24.8122	23.9769	24.1122	24.4782	24.8606	24.6481	24.7599
F6RJE8	Pip4k2a	21.4634	NaN	NaN	NaN	NaN	NaN	23.2351	22.5223	22.8476	23.0039	22.742
F6RJV6	Lancl2	NaN	22.4646	NaN	NaN	NaN	NaN	NaN	21.3115	NaN	NaN	NaN
F6RP11	Ak3	21.744	NaN	NaN	22.1335	23.3091	23.7915	23.257	NaN	NaN	22.0637	21.5127
F6SJM7	Fuom	NaN	NaN	NaN	NaN	20.7657	21.9647	21.007	NaN	19.482	19.4777	NaN
F6SPW1	Myd88	22.4077	21.9763	22.4211	22.5531	21.8959	21.1957	21.6176	21.6735	22.0896	21.8632	22.3423
F6USD5	Manf	NaN	NaN	NaN	NaN	NaN	24.2346	24.0418	23.9066	20.3784	22.5145	22.6681
F6V084	Tmx1	NaN	NaN	NaN	NaN	24.199	NaN	NaN	24.1716	NaN	24.2445	NaN
Q9R0Q3	Tmed2	23.3469	23.9214	24.2378	23.5478	24.5766	25.389	24.0385	23.3996	24.2845	23.017	23.8972
F6VW30	Ywhaq	25.0171	25.1956	24.888	25.5524	25.5824	25.2178	25.2835	24.7001	24.3085	23.3088	24.8841
F6W2Q5	Eps15	22.3204	21.5277	21.5939	21.7641	NaN	NaN	20.9126	21.8193	21.1605	21.2646	22.501
F7CDT0	Ube2m	23.7802	24.3652	25.4803	23.7162	24.5167	24.3768	24.587	23.9159	23.3276	23.917	24.0768
F6WR04	Ctss	22.9187	23.8251	24.5987	23.2142	27.8035	28.9666	28.7645	27.5165	27.1531	27.2924	25.8135
F6X9I3	Fkbp1a	NaN	NaN	NaN	NaN	25.4082	24.1236	24.8339	NaN	NaN	23.4697	NaN
F6Z5N5	Echdc2	NaN	NaN	NaN	NaN	21.2466	21.759	21.264	NaN	NaN	NaN	NaN
S4R1N6	Rps18	25.1363	24.535	25.1935	24.6609	26.0337	26.313	26.2776	24.7833	24.9725	25.0658	25.0745
F6Z6Y0	BC067074	NaN	NaN	NaN	NaN	24.4863	23.6501	24.5041	NaN	NaN	22.688	NaN
F6ZFV0	Serpinb2	NaN	NaN	NaN	NaN	23.4817	NaN	22.129	21.0604	NaN	NaN	NaN
Q9D6Y9	Gbe1	23.1732	23.4238	24.2205	24.5003	23.0074	22.4637	22.6761	23.0494	23.0844	23.3376	22.7883
F7A0X7	Mms19	NaN	19.8309	20.5915	19.8203	NaN	NaN	NaN	NaN	NaN	NaN	NaN
Q6ZWZ6	Rps12	24.1146	24.3747	24.3694	24.1236	24.78	24.4687	24.5006	23.8294	22.9663	22.8252	23.3613
Q8C5G6	Tollip	23.7626	23.9664	23.9245	25.1116	22.0178	23.1383	22.3468	22.332	22.3977	22.6694	NaN
F7B209	Ankrd13a	21.7909	23.2416	23.1186	23.3998	NaN	20.1081	NaN	NaN	20.2527	20.2389	NaN
F7B227	Ech1	NaN	21.3962	21.7439	21.0946	22.0825	22.6916	22.174	22.1482	22.4269	22.1823	NaN
F7B9A0	Serpinb6b	NaN	NaN	NaN	NaN	23.7227	24.4576	23.1448	NaN	NaN	NaN	NaN
F7BHJ0	Cltb	NaN	NaN	NaN	NaN	24.3205	23.8636	24.366	NaN	NaN	NaN	NaN
F7BX26	Ppp5c	22.1815	NaN	22.2645	NaN	21.5645	22.0479	NaN	21.6248	21.5722	21.4224	NaN
F7CHQ7	Nop56	24.1643	22.4936	22.985	22.2241	20.6138	21.0745	20.5433	20.6756	NaN	21.1318	21.4492
F7D5L2	Wdr77	20.8993	20.8451	20.8242	21.2581	20.6892	21.2046	22.152	20.8326	20.4273	21.423	21.0424
F7DCR9	Hip1r	22.1987	22.1355	21.8987	22.579	NaN	20.7013	NaN	21.1721	20.8691	21.3256	21.5022
F8VQ28	Pxn	22.5603	23.5426	23.6606	24.3803	22.8745	22.5037	23.2306	22.5692	23.1284	23.2096	22.4418
F8VQG4	H2-T24	22.0434	22.5481	23.2809	23.0639	NaN	20.6236	NaN	NaN	NaN	NaN	NaN
F8VQJ3	Lamc1	19.7609	20.1484	19.323	19.9187	24.2365	25.5768	23.9099	21.6109	22.0048	21.0173	20.6942
Q9JK81	Myg1	21.3489	21.5646	21.6443	21.6809	22.833	22.3047	22.0355	21.5736	NaN	NaN	21.8685
F8WGG5	Pitpna	NaN	22.0962	22.6789	21.946	24.3318	24.6916	22.7481	23.294	24.1525	23.4675	21.9761
S4R2L6	Sftpb	NaN	20.5565	21.3553	NaN	21.0584	25.7571	25.8204	20.3348	NaN	NaN	NaN
F8WI65	Ahcyl2	23.4074	22.7688	23.4635	22.9088	24.0357	23.2561	23.191	23.1374	22.7769	22.3833	23.3354
F8WH41	Strn	23.2781	23.1236	23.4646	24.0904	NaN	NaN	22.6219	22.7868	22.8451	22.9202	23.2852
Q09014	Ncf1	27.9136	27.7165	28.1273	28.2508	26.5498	25.9185	26.6836	27.5087	27.0494	27.1466	27.9562
F8WHG5	Akt2	23.51	21.9993	22.6092	22.0885	NaN	NaN	NaN	NaN	NaN	NaN	NaN
Q8CIE6	Copa	24.6194	24.2537	24.5578	24.6605	24.4876	24.0471	24.2062	24.117	24.4835	24.2671	24.6412
F8WHM5	Glg1	NaN	20.744	19.7989	NaN	NaN	21.8054	NaN	NaN	NaN	20.7644	NaN
F8WHR6	Ddx46	NaN	18.6226	NaN	20.1288	NaN	18.3375	NaN	NaN	NaN	NaN	NaN
F8WI14	Ecm1	23.8977	22.5013	22.4628	22.9821	NaN	NaN	NaN	23.2309	23.2093	23.3176	23.5656
F8WI30	Snx7	NaN	NaN	NaN	NaN	22.7299	22.2264	22.324	NaN	NaN	NaN	NaN
F8WI90	Src	25.7138	24.9795	25.2552	25.1206	21.5241	23.867	23.7677	25.4845	25.4842	25.3137	25.3564
P61211	Arl1	23.5601	23.4022	23.9074	23.5343	23.4018	23.6908	23.5188	23.2441	23.7777	23.739	24.0055
F8WIK5	Plekha2	NaN	NaN	22.0087	21.8545	19.9552	NaN	19.5216	NaN	20.2276	20.3725	NaN
F8WIT2	Anxa6	NaN	NaN	NaN	NaN	21.9984	21.4705	NaN	NaN	NaN	NaN	NaN
F8WIV2	Serpinb6a	21.6354	22.4438	21.7889	22.9922	25.3064	24.5726	25.0553	21.6124	19.8478	21.7216	23.4043
F8WJ05	Itih1	24.7272	24.6953	24.5553	23.2949	22.6293	23.6784	22.4999	22.2301	23.8714	22.8262	22.5003
F8WJ30	Pfdn2	NaN	NaN	NaN	NaN	23.1422	22.3434	22.5973	22.1138	NaN	22.3813	21.9578
F8WJB9	Evl	21.2947	19.2423	21.0659	20.4859	23.827	24.6482	23.2597	20.9869	22.3058	21.8196	NaN
F8WJC2	Vta1	NaN	NaN	20.5296	21.2258	21.9042	21.8972	21.5528	NaN	21.4398	21.5091	22.1377
Q99L47	St13	23.5095	23.8895	23.6955	NaN	24.6443	24.7212	24.3828	23.7219	23.9507	23.4574	23.4526
G3UVV4	Hk1	24.799	23.6628	24.5055	24.6399	24.2309	23.4448	23.7169	22.9829	23.3242	23.7414	23.9338
G3UW70	Lamtor5	22.6225	21.5057	21.8547	22.0961	22.0506	24.4372	24.1475	22.3561	23.0443	24.1298	NaN
G3UWD6	G6pd2	22.8838	23.9896	24.0792	23.4546	NaN	NaN	NaN	NaN	NaN	NaN	NaN
G8JL74	Ptbp3	24.118	24.1625	24.3915	24.1548	24.2592	23.9593	23.1687	24.4428	23.8655	24.2905	24.5205
G3UXL2	Prps1l3	22.8857	22.3745	22.6728	22.5467	21.1745	22.3096	NaN	NaN	NaN	22.7296	24.4234
G3UXT7	Fus	NaN	NaN	NaN	NaN	23.4108	22.9092	23.5761	22.3874	23.0298	22.8007	22.2996
Q3MIA8	Gps1	NaN	21.3157	20.9466	21.2227	23.1292	22.9213	22.7226	21.7097	21.6469	22.2154	NaN
G3UXX3	Spr	22.0051	21.7499	21.482	21.7623	24.1843	23.8092	24.2179	22.711	22.8206	22.0177	22.2084
G3UXZ5	Psme1	23.2323	23.3848	23.2464	23.3742	26.2253	25.9168	25.4565	24.8166	25.1528	24.7861	24.1925
G3UY42	Pabpn1	22.2882	21.6547	21.7982	21.8919	23.5884	22.728	24.0325	22.8349	22.7979	22.7367	24.0881
G3UY93	Vars	25.4651	25.2054	25.3076	25.4865	24.402	24.2298	24.5874	24.4836	24.545	24.1515	25.1765
G3UYJ7	Gm20441	20.6491	19.8886	NaN	20.307	24.5305	24.6085	22.2356	21.4269	21.2571	21.2312	NaN
Q8CFZ0	Ube2i	23.663	23.9567	23.5923	24.4717	23.5473	24.1378	24.013	NaN	NaN	22.3606	22.7882
G3UYV7	Rps28	23.294	22.4627	22.6686	21.7163	27.6728	27.4249	27.9165	26.4304	26.6657	26.4321	24.8929
G3UZ26	Shmt1	23.4634	22.933	22.8974	22.7421	NaN	NaN	NaN	NaN	NaN	NaN	23.1532
G3UZA4	Csnk2b	21.6443	21.9846	21.6722	21.7567	22.2764	22.2168	22.4303	NaN	NaN	22.2067	22.253
G3X8R0	Reep5	24.5955	24.6361	25.386	25.5095	NaN	23.9387	23.3468	NaN	NaN	NaN	NaN
G3X8R2	Sra1	NaN	NaN	NaN	NaN	22.3495	21.7666	22.1869	21.1451	21.9215	21.4419	20.5141
G3X8T3	Ctsa	21.698	22.3396	20.7593	21.5491	24.0272	25.6466	24.6905	22.249	23.3391	24.0986	20.4054
G3X8T9	Serpina3n	26.4329	26.191	26.1566	24.3957	24.1565	24.897	24.5684	26.9138	27.7526	26.6241	26.142
G3X8U3	2210016F16Rik	NaN	NaN	NaN	NaN	21.9563	22.2327	21.6208	21.4525	21.184	NaN	NaN
H9KUZ3	Siglec1	NaN	NaN	NaN	NaN	22.3394	22.2302	22.0496	22.1839	22.4239	NaN	22.3005
G3X8Y8	Tlr2	24.6136	23.5714	23.7006	23.6855	23.7995	NaN	24.019	24.0564	23.7906	22.4252	23.9805
G3X920	Armc8	21.1476	21.7485	21.8721	22.0391	NaN	NaN	NaN	20.5851	NaN	NaN	NaN
G3X977	Itih2	24.738	24.9232	25.2611	25.1855	23.4942	23.9827	23.7372	23.2275	23.5644	23.4549	23.5017
G3X9D6	Apon	24.2693	23.9922	NaN	23.0627	21.2394	22.3061	21.6989	22.3808	23.0052	22.6191	22.8163
G3X9Q3	Hmha1	23.877	23.8642	24.5034	24.0966	22.1746	21.8713	21.7374	23.3002	22.6737	23.5206	24.0599
P97372	Psme2	23.342	24.7722	24.7588	24.8452	24.9299	25.0844	24.294	24.0595	24.1296	23.3994	22.7057
O88879	Apaf1	23.3166	23.9835	23.938	23.9414	NaN	22.4921	22.3491	24.8454	22.1312	23.3152	23.5098
Q9D7V9	Naaa	NaN	NaN	NaN	NaN	22.5397	23.2838	21.8936	21.6525	21.7132	21.5915	22.0242
G3XA25	Acat2	NaN	NaN	NaN	NaN	NaN	21.5384	20.784	NaN	NaN	NaN	NaN
G5E839	Cct4	25.3858	25.4764	25.3753	25.4508	25.5988	24.7384	25.2144	25.1505	24.9765	25.0499	25.3737
G5E850	Cyb5a	22.253	21.2729	21.3606	21.1702	27.3898	25.3676	25.6837	22.5894	23.5543	22.9294	23.5827
Q99NB9	Sf3b1	22.2987	21.9694	22.9556	22.3748	22.4873	23.0722	NaN	21.9532	22.7052	21.7491	21.4662
G5E8C3	Gprc5a	NaN	NaN	NaN	NaN	23.5948	23.4535	23.4121	NaN	NaN	NaN	NaN
G5E8R4	Ppp6r3	22.544	22.3769	22.245	22.7493	22.0398	21.2035	NaN	22.0478	21.8276	NaN	NaN
G5E902	Slc25a3	26.1593	25.0974	26.0381	25.5033	26.483	25.9092	25.5804	26.074	26.5965	26.3744	26.3275
Q8R081	Hnrnpl	24.5652	24.1528	24.7085	24.8769	24.73	24.6785	24.747	23.9747	24.0956	24.1264	24.4536
H3BJU7	Arhgef2	22.5962	22.4012	NaN	NaN	23.2091	21.5071	21.6079	22.155	22.5172	22.3011	22.3953
H3BK84	Prkar2b	22.3295	21.6414	21.9964	22.1371	21.3699	22.5254	21.6112	22.2185	21.9337	21.7653	22.6312
H3BKG0	Cav1	NaN	NaN	22.0795	NaN	25.0209	24.6908	24.0449	NaN	NaN	NaN	NaN
H3BKH6	Esd	25.4195	25.709	25.811	25.4584	25.9519	25.9234	26.2713	26.2469	26.1278	26.3607	25.9765
H3BLG5	Sdcbp	24.1578	25.1704	25.7576	25.7052	23.2087	23.0485	23.0639	24.8738	24.3857	23.9168	24.7251
Q921G6	Lrch4	22.8599	22.8552	22.8172	22.9762	NaN	NaN	20.5448	21.7982	21.5754	21.3527	21.7496
H3BLR8	Nudt3	NaN	NaN	NaN	22.925	NaN	NaN	NaN	22.4221	22.0586	22.4308	NaN
H7BWY7	Arih1	21.1785	NaN	21.7181	NaN	22.2823	22.4455	NaN	22.0693	NaN	NaN	22.439
H7BWZ3	Arpc3	27.5704	27.5535	27.2783	28.2216	26.8422	26.5173	26.9714	27.1514	27.0876	26.7779	26.6963
H9H9R5	Cyp4v3	26.1241	26.051	26.134	27.0282	24.0666	25.8042	25.3562	24.002	22.6023	25.4156	25.0714
I7HJS1	Emd	20.4798	20.6797	20.5711	21.5211	NaN	21.8099	19.9227	NaN	NaN	NaN	NaN
I7HLV2	Rpl10	24.6137	23.9075	24.8199	24.149	23.1239	24.0837	23.8974	23.6981	23.7855	23.1753	25.3761
J3QMG3	Vdac3	24.7385	24.1673	24.3401	24.4116	25.1404	24.3547	23.9362	24.7436	24.3518	24.2156	24.0144
J3QN06	Carkd	NaN	22.6717	21.7892	23.2784	23.1823	23.3072	22.9425	21.2058	22.6464	22.0843	22.3514
J3QN31	Adssl1	24.9663	25.3563	25.1131	25.5413	22.4841	21.7407	21.3638	22.9553	23.6307	23.5014	23.2025
J3QNU6	Arrb1	22.4667	22.6814	22.9438	23.6105	20.8359	21.1026	20.8734	21.5648	20.2113	20.4507	NaN
J3QNW0	Dnmt1	21.9205	21.7726	22.2825	22.1652	NaN	20.2216	20.5404	NaN	21.4517	21.3236	NaN
J3QP56	Lypla1	23.6402	25.0454	23.9421	24.1308	NaN	23.1846	NaN	NaN	NaN	NaN	NaN
J3QP71	Bsg	22.2091	22.6133	22.2813	22.2677	NaN	22.0405	22.336	23.094	22.6619	22.4447	22.5563
J7NUP1	Irgm1	24.8273	24.209	24.4421	24.219	25.8375	25.962	25.4401	24.9637	25.1953	25.1158	25.0362
K3W4R2	Myh14	25.9047	26.1195	25.2543	26.3883	25.8459	27.5613	26.3872	25.6551	25.4962	25.4377	26.3922
K3W4T3	Atp6v0a1	22.588	21.6249	22.4521	22.0564	21.943	21.8848	21.1909	21.6938	21.8561	21.5287	21.8688
M0QWP1	Agrn	NaN	NaN	NaN	NaN	22.3978	23.9269	23.4958	NaN	20.681	NaN	NaN
O08529	Capn2	18.633	22.1152	21.3282	NaN	24.5375	25.1335	25.1927	23.6024	22.0904	23.4721	22.8963
O08553	Dpysl2	21.9726	18.7697	20.3905	NaN	26.1666	25.9082	26.1823	22.9361	22.9762	23.0885	21.0251
O08583	Alyref	NaN	NaN	22.6839	NaN	NaN	23.2378	24.2167	NaN	NaN	NaN	NaN
O08600	Endog	NaN	NaN	NaN	NaN	21.904	21.7727	21.0952	NaN	21.0933	NaN	NaN
O08691	Arg2	23.0412	NaN	NaN	NaN	24.0127	23.4654	23.6464	23.128	22.8446	NaN	NaN
O08692	Ngp	31.0344	31.0508	31.0409	30.9871	29.5671	28.8963	29.4903	31.2257	30.9068	31.0264	31.8811
O08709	Prdx6	27.037	26.7695	27.1368	26.8862	27.7951	27.5762	27.4741	26.8398	26.8023	26.9459	26.9581
O08734	Bak1	24.3251	24.2107	24.89	NaN	NaN	23.6673	24.1449	NaN	22.513	23.717	23.7733
O08749	Dld	NaN	NaN	18.779	NaN	23.9447	24.2646	24.0089	NaN	21.9734	21.8746	21.2846
O08795	Prkcsh	23.3425	23.0355	23.1168	22.6558	24.3857	24.1987	24.4232	23.7004	24.4791	23.7481	23.775
O08797	Serpinb9	21.3094	19.3583	NaN	18.815	26.2195	27.0173	25.8782	20.7218	22.043	20.8419	21.5147
O08915	Aip	21.9885	21.8541	21.5983	21.9214	23.9358	23.7146	23.7802	22.3977	22.3491	22.0761	NaN
O08917	Flot1	25.4711	24.8758	25.5967	25.3839	21.3886	21.288	21.5961	24.6837	24.2719	24.6052	25.0049
O08997	Atox1	20.3935	20.4215	20.5991	20.5662	23.7003	24.9135	24.0363	23.1832	21.9928	23.1394	21.192
O09043	Napsa	24.7872	24.538	24.927	NaN	23.7689	24.0374	23.9618	24.0628	24.5972	NaN	24.1935
O09061	Psmb1	24.6055	24.643	24.9546	24.5231	25.948	25.535	25.807	24.9961	25.2864	25.1222	25.293
O09131	Gsto1	24.1734	23.8865	23.9803	24.6527	24.7752	24.1669	24.3924	23.5924	23.9206	24.342	23.7548
O09159	Man2b1	22.5654	22.5354	22.0526	23.0934	22.6228	22.6714	22.6914	22.1487	21.7051	21.8715	22.6555
O09164	Sod3	21.0641	21.1897	20.4674	22.4336	23.961	23.6057	24.1254	19.9566	NaN	20.4197	NaN
Q9CQM8	Rpl21	22.5736	22.9852	22.9321	22.5951	NaN	22.0565	21.4379	22.4228	22.2805	22.323	NaN
O09172	Gclm	23.8799	23.9217	23.5222	23.8341	22.8469	22.0169	22.729	22.495	21.9934	22.288	22.5542
O35114	Scarb2	NaN	22.3971	NaN	20.0418	22.9038	25.2365	24.7798	23.8682	NaN	24.1188	22.3703
O35129	Phb2	24.609	24.2416	24.8729	24.6035	24.4636	24.5381	24.406	24.3189	24.5576	24.7365	24.4212
O35215	Ddt	NaN	21.3861	22.5313	22.7893	23.2175	24.7916	24.3313	22.9353	NaN	22.017	21.8173
O35226	Psmd4	NaN	22.7381	NaN	21.6686	22.9452	23.8563	23.4661	21.8927	NaN	22.8423	22.2369
O35286	Dhx15	24.5576	24.6455	24.438	24.5393	23.6826	23.0203	23.5343	22.9925	23.5942	23.4334	23.9142
O35295	Purb	NaN	21.5843	NaN	NaN	25.024	25.0931	24.2031	21.3247	22.0957	22.1699	21.0928
O35309	Nmi	22.8701	22.3091	22.4441	22.024	23.6612	23.2124	23.1742	22.0635	22.4832	22.1086	21.9289
O35350	Capn1	24.9479	24.6653	24.641	24.7743	24.7765	24.5949	24.7159	25.2004	24.9072	25.0729	24.1096
O35382	Exoc4	21.9787	20.0837	17.5622	16.9971	20.6486	21.4486	21.6855	20.5901	20.515	20.736	21.3446
O35405	Pld3	NaN	NaN	NaN	NaN	25.2262	25.1784	24.7999	22.8794	22.9518	23.5407	22.9323
O35593	Psmd14	23.6891	22.668	22.5199	22.7845	NaN	23.7239	23.1007	23.3425	23.8154	23.4183	24.1306
O35598	Adam10	24.1235	23.7509	24.1551	24.4795	23.3008	23.272	22.9262	23.4603	23.5321	23.8541	24.2468
O35604	Npc1	21.9042	21.9987	NaN	NaN	22.4133	22.4241	22.0608	22.3502	22.486	22.3414	NaN
O35639	Anxa3	28.9555	28.6195	28.7909	29.0567	27.6512	27.24	27.1	28.4086	28.4319	28.2893	29.0237
Q5SVG5	Ap1b1	22.9606	23.9579	23.2864	24.1143	23.6414	23.1616	23.1654	22.7069	22.5748	22.6697	23.1197
O35685	Nudc	22.0566	NaN	21.7032	21.854	24.4132	23.1553	23.9882	23.4764	23.4718	22.778	22.9085
Q8C2Q7	Hnrnph1	24.7424	24.3864	24.829	24.6349	25.079	25.0884	25.3253	24.6047	24.6261	24.5913	24.7819
O35744	Chil3	27.4349	27.526	27.4678	28.3714	25.1955	24.8303	24.2967	26.2722	26.3003	25.681	27.135
O35864	Cops5	23.6231	23.1562	23.3704	23.4751	NaN	22.9418	23.3453	NaN	NaN	NaN	NaN
O35887	Calu	NaN	NaN	NaN	NaN	24.9095	23.5311	23.4078	21.8271	22.0414	22.0419	22.0735
O35901	Lsm2	NaN	NaN	NaN	NaN	23.6973	NaN	21.9462	23.7445	21.6546	NaN	22.1487
O35954	Pitpnm1	22.5091	21.8943	21.7356	22.4042	21.4869	NaN	21.8543	21.6562	21.377	NaN	21.3863
O35955	Psmb10	25.2836	25.9586	25.7659	25.6594	27.2533	27.0634	26.8865	26.068	26.1398	25.9636	25.4341
O54724	Ptrf	21.4204	NaN	NaN	NaN	24.4677	22.8862	23.9585	NaN	NaN	NaN	NaN
O54734	Ddost	25.8367	25.4502	24.5543	25.9133	25.8666	25.4332	25.8343	24.8703	25.3281	25.4266	25.2122
O54774	Ap3d1	22.1053	22.2425	NaN	22.3359	NaN	NaN	20.6805	20.9767	20.7843	20.2908	NaN
O54824	Il16	24.1518	24.2469	23.835	24.3625	23.6918	22.612	23.1266	24.1127	24.03	24.0103	24.3888
O54950	Prkag1	22.771	23.0061	23.7375	23.4696	22.0521	21.8482	NaN	22.6925	22.3252	22.4214	24.4904
O54962	Banf1	23.4956	23.6069	24.0519	24.4065	NaN	23.9122	23.6492	22.3658	24.2545	24.3898	22.8718
O54983	Crym	NaN	NaN	NaN	NaN	22.698	22.66	21.8664	NaN	NaN	NaN	NaN
O54984	Asna1	23.5523	23.6555	23.8662	24.2794	23.5933	23.4895	23.4207	23.1465	23.5163	23.3689	23.253
O54988	Slk	NaN	17.4022	NaN	NaN	NaN	NaN	NaN	NaN	NaN	22.2237	NaN
O55013	Trappc3	23.6305	NaN	23.4183	23.6399	23.6973	23.8289	23.7823	NaN	23.2676	23.4695	NaN
O55022	Pgrmc1	NaN	20.9844	NaN	NaN	24.9429	24.3853	24.4684	22.2016	22.1978	22.2561	NaN
O55023	Impa1	22.9901	22.836	22.755	23.1441	24.6353	24.5025	23.9396	23.787	23.8982	23.9217	24.0773
O55029	Copb2	24.6771	24.7405	24.7531	24.8691	24.352	24.2019	24.4855	24.2176	24.3575	24.1217	24.4051
O55098	Stk10	23.3823	23.3956	23.379	23.4699	NaN	NaN	22.3909	22.8847	23.4148	23.0033	23.8493
O55123	Mmp10	23.6724	22.7064	23.9668	24.1741	23.0826	NaN	22.8811	22.7962	23.6624	23.1234	23.7021
Q7TMG8	Gbas	23.5115	23.2208	23.6266	22.8287	24.3403	24.1864	24.5591	NaN	NaN	21.853	NaN
O55135	Eif6	23.4815	23.0565	23.0124	23.5032	22.5804	21.9356	22.1833	22.061	21.9842	21.3402	21.8297
Q32Q92	Acot6	NaN	NaN	NaN	NaN	23.3094	23.3985	23.4447	NaN	NaN	NaN	NaN
O55142	Rpl35a	24.2691	21.9209	23.4866	22.9608	21.2405	22.5725	22.5358	22.1405	22.3134	21.7137	22.7323
O55143	Atp2a2	22.3654	NaN	23.5587	NaN	24.5957	23.6553	24.2325	23.1462	23.6081	22.5627	23.3166
O55201	Supt5h	NaN	NaN	NaN	NaN	NaN	22.2178	NaN	20.3391	23.747	22.4791	NaN
O55222	Ilk	23.7022	23.8903	24.1794	23.9893	22.0239	22.7407	21.322	22.5602	21.9157	21.2103	22.9413
O70138	Mmp8	26.0858	25.8422	25.9111	26.2207	22.9932	22.7772	22.6781	24.4243	24.9216	24.4897	25.8885
O70145	Ncf2	27.3932	27.2211	27.2325	27.2686	25.0291	24.7476	25.1492	26.6385	26.712	26.3931	27.5409
O70194	Eif3d	23.3287	23.988	23.2507	23.7341	22.8992	22.2107	23.1384	22.261	22.3284	23.0824	23.0985
O70200	Aif1	NaN	NaN	NaN	NaN	25.1613	24.3708	24.898	23.1118	23.2706	23.0965	22.6242
O70310	Nmt1	22.5391	21.9927	22.2492	NaN	23.2112	23.4788	23.0839	NaN	NaN	NaN	23.3276
S4R1E5	Gpx4	24.1522	24.1755	24.209	24.5472	23.2989	23.7646	23.5672	23.6438	23.7325	23.7011	24.0938
Q8VCU2	Gpld1	23.9675	24.6724	24.3467	24.0633	23.0153	22.7631	NaN	22.442	22.3687	21.8786	NaN
O70400	Pdlim1	NaN	NaN	NaN	NaN	24.2075	23.7713	23.9067	NaN	NaN	20.4942	19.3821
O70435	Psma3	23.3243	23.031	22.9919	22.9236	25.5382	25.5827	25.081	24.5501	24.8102	25.0572	25.1185
Q8BH40	Stx7	23.2311	22.6944	22.8288	23.0099	25.0597	24.4684	24.4583	24.6404	24.4619	24.3606	24.2718
O70456	Sfn	NaN	NaN	NaN	NaN	26.9258	26.9516	25.8008	26.1285	26.4143	26.1711	26.5846
O70475	Ugdh	24.0039	23.8804	23.8372	23.943	23.049	22.7844	23.6414	23.7684	23.3337	23.6532	23.7525
Q78ZM0	Snx3	NaN	20.2072	22.2449	22.2744	24.2598	23.6607	23.9923	22.0441	22.8118	22.4839	22.365
Q6ZWQ5	Snx12	22.7877	22.7723	22.5794	23.2505	23.6498	23.3882	23.1231	23.0134	23.4156	23.1961	22.7253
O70503	Hsd17b12	NaN	NaN	NaN	21.9478	22.2636	23.3188	22.2921	NaN	22.4449	22.6272	22.2636
O70570	Pigr	20.9213	NaN	NaN	NaN	22.6558	23.3182	22.4626	NaN	NaN	NaN	NaN
O78196	H2-Eb1	NaN	NaN	NaN	NaN	25.5133	24.7919	25.2612	NaN	22.3761	NaN	NaN
O88207	Col5a1	NaN	NaN	NaN	NaN	24.9787	23.5656	24.3945	22.684	22.7925	NaN	NaN
O88325	Naglu	20.6924	NaN	21.2074	20.8498	22.6576	22.8882	22.3192	20.7467	20.6309	21.2336	NaN
O88342	Wdr1	26.8064	27.1815	26.7733	27.297	26.2212	26.2187	26.2668	26.0699	26.1148	26.5014	26.5879
Q91XH6	Vti1b	NaN	21.6343	NaN	NaN	21.9864	21.551	21.367	NaN	20.6538	21.1398	NaN
O88428	Papss2	NaN	NaN	NaN	NaN	NaN	21.0299	20.634	20.4794	20.0471	20.0958	NaN
O88531	Ppt1	22.7287	23.0581	22.6266	22.8807	25.5614	26.0029	24.9513	24.3031	23.6075	24.449	24.1704
O88536	Fpr2	25.684	25.0413	25.1417	23.9878	23.6921	22.7552	23.5696	25.3236	25.132	25.117	24.8203
O88543	Cops3	21.988	22.4085	NaN	23.092	21.2689	21.7163	20.3175	20.5282	20.3781	20.0405	21.0601
O88544	Cops4	22.6501	21.968	22.4748	22.3273	22.9616	22.4466	22.4385	21.9976	22.042	22.2705	22.0029
O88569	Hnrnpa2b1	26.2578	26.006	26.048	26.3158	27.8167	27.7201	28.0662	26.9191	27.1766	26.9033	26.3731
O88587	Comt	22.6854	23.4207	23.1606	23.9135	22.6762	23.0439	23.1088	23.21	23.579	23.4292	23.988
O88593	Pglyrp1	26.2767	27.9932	27.7035	27.0729	24.8403	25.2393	26.1266	27.1999	24.5212	26.6604	27.6446
O88627	Slc28a2	23.6038	22.5548	NaN	NaN	21.5023	NaN	NaN	22.8026	23.037	23.0366	23.8915
O88668	Creg1	22.8543	22.9814	22.5923	23.1679	22.6844	24.8435	23.4648	22.4294	23.3848	23.4546	21.8622
Q3UDC3	Tom1	21.2092	20.4439	NaN	21.6812	21.3185	19.5509	20.5668	22.0477	20.1201	19.5292	NaN
O88783	F5	23.1678	23.5216	24.3572	24.2268	NaN	NaN	NaN	NaN	23.2798	22.6413	NaN
O88792	F11r	NaN	NaN	NaN	NaN	22.6235	23.3164	22.7518	NaN	NaN	NaN	NaN
O88844	Idh1	24.2091	24.3962	24.5498	24.6222	25.3648	25.9576	25.6211	25.01	25.1301	25.3082	24.9627
O88855	Ltb4r	23.4953	23.3919	23.8007	23.8345	NaN	NaN	22.0434	23.8581	NaN	23.1706	24.4519
Q3U556	Pias1	25.9896	25.2979	25.6146	25.6322	22.2884	22.2982	NaN	23.9291	25.5942	25.3651	23.3119
Q3U3V1	F10	NaN	22.9375	23.2287	22.5964	21.9573	21.5176	NaN	22.5099	23.6438	22.3992	23.4615
O88952	Lin7c	21.8702	21.5404	22.0517	21.8667	NaN	NaN	NaN	22.6779	NaN	NaN	21.9704
O88958	Gnpda1	NaN	NaN	NaN	NaN	23.729	24.0635	22.5577	22.0672	23.4289	22.8998	21.814
O88968	Tcn2	24.2438	22.1389	22.3585	23.5588	NaN	NaN	NaN	21.7555	21.2428	NaN	NaN
O88983	Stx8	NaN	NaN	NaN	NaN	NaN	21.2596	20.7564	19.7574	19.6117	19.8432	NaN
O89017	Lgmn	20.1839	NaN	NaN	NaN	24.1357	24.093	24.4314	22.3785	22.5137	22.3255	NaN
O89023	Tpp1	22.7533	NaN	20.8703	NaN	25.6225	26.2707	26.0459	23.532	23.8373	23.931	24.4656
O89051	Itm2b	NaN	21.8498	NaN	NaN	NaN	20.9782	NaN	NaN	21.3231	NaN	NaN
O89053	Coro1a	28.8788	29.1768	28.9777	28.724	27.7107	27.2629	27.9142	28.3965	28.1429	28.5276	29.2199
O89086	Rbm3	NaN	16.8376	16.7892	16.0314	24.7889	25.3223	26.5813	21.4835	22.5766	22.675	20.1071
P00405	Mtco2	26.0049	26.0239	25.9288	25.9248	26.5194	25.6263	25.4543	25.6281	24.9299	24.4169	25.6102
P00493	Hprt1	23.5127	22.8051	23.0526	21.5117	24.8468	24.8944	24.671	24.5045	24.3103	24.1247	24.2639
P00920	Ca2	NaN	NaN	NaN	NaN	NaN	23.9859	24.0646	NaN	NaN	NaN	NaN
P01027	C3	27.4975	27.6493	27.2313	27.339	26.6663	27.2952	26.9261	27.0544	27.5263	26.7069	27.2562
P01592	Igj	NaN	22.9993	NaN	22.9711	24.5456	24.7652	25.4487	22.9121	23.7809	23.6434	23.0621
P01654	Igkv3-2	24.0982	24.3995	23.8726	24.0527	25.1108	24.5211	24.4181	24.5307	24.3362	23.5265	23.5612
P01660	P01660	24.0022	NaN	NaN	NaN	24.483	23.5829	24.1007	23.5921	24.0104	NaN	23.6038
P01663	P01663	21.6163	21.7582	22.2342	21.9775	22.1463	21.7018	23.0717	23.1253	NaN	NaN	NaN
P01837	Igkc	24.6102	24.4603	23.2836	23.2821	23.6276	24.3973	24.5497	22.9608	24.3145	23.0617	22.4121
P01863	Ighg	24.293	24.7112	24.5222	23.77	25.426	25.806	25.4697	24.9094	25.442	25.6081	24.5393
P01878	Igha	NaN	NaN	NaN	NaN	23.4995	25.2405	24.067	NaN	22.1309	22.1581	NaN
P01887	B2m	27.672	26.6384	26.8219	26.5972	28.5881	28.2422	28.8216	27.8385	27.7208	27.6381	27.7124
P01898	H2-Q10	25.8361	25.2951	25.0155	24.9609	22.7448	23.3539	23.4931	23.5309	23.3221	23.1798	23.5512
P14439	H2-Ea	NaN	NaN	NaN	NaN	23.7328	22.9341	22.4865	20.6249	NaN	NaN	NaN
P01910	H2-Aa	23.9435	23.7943	23.8967	20.221	27.8184	27.9166	27.6166	24.8925	25.2701	25.0767	23.8798
P02088	Hbb-b1	27.5497	27.7732	26.1099	25.6287	29.6026	29.6655	30.2291	26.0068	25.6659	25.6364	24.7183
P02089	Hbb-b2	29.9931	30.2269	28.1735	27.872	31.3488	30.7905	31.7415	27.6107	27.4499	27.1214	25.642
P02301	H3f3c	NaN	24.443	25.4432	22.2805	NaN	17.9489	NaN	NaN	NaN	NaN	NaN
P02463	Col4a1	20.2325	NaN	NaN	NaN	23.8164	26.5266	26.4245	23.0904	22.0282	23.3322	23.184
P03930	Mtatp8	NaN	NaN	NaN	NaN	24.1575	24.4137	24.5555	NaN	23.4653	NaN	NaN
P03953	Cfd	24.756	24.9083	24.6327	25.943	22.1605	24.5532	22.6567	22.8077	24.3422	23.1233	23.6881
P03991	H2-K1	NaN	21.6547	NaN	NaN	24.2016	NaN	23.5596	23.1509	NaN	NaN	NaN
P04117	Fabp4	NaN	NaN	NaN	NaN	22.9712	22.6354	23.5063	NaN	NaN	22.0283	NaN
P04223	H2-K1	26.706	26.3878	26.2361	26.0162	27.6829	28.2288	28.1373	27.5379	26.9736	27.3627	26.6106
P04441	Cd74	21.5597	NaN	NaN	NaN	26.5122	26.5317	25.6157	23.667	23.9577	23.8752	21.6539
P05063	Aldoc	NaN	NaN	17.9614	NaN	NaN	21.9265	21.4637	NaN	20.4718	21.4464	NaN
P05064	Aldoa	26.7131	26.298	26.5408	26.5377	27.8814	27.4196	27.8777	27.786	27.4259	27.6366	27.6512
P05201	Got1	23.0882	23.284	23.6258	24.0014	25.1529	24.8881	24.8637	25.0172	24.7115	24.9433	24.5026
P05202	Got2	23.5115	22.7948	23.821	23.4296	24.6553	24.7124	24.5433	23.9548	23.9767	24.3559	23.7354
P05213	Tuba1b	28.1627	28.4967	28.3586	28.1562	28.6042	28.9108	29.0553	28.1507	27.9607	28.5085	28.1035
P05366	Saa1	22.1952	23.9353	21.8743	NaN	24.5038	25.974	25.0184	20.5498	25.7566	23.2999	NaN
P05533	Ly6a	NaN	19.523	NaN	NaN	NaN	21.5688	19.6344	NaN	NaN	NaN	NaN
P06151	Ldha	26.3673	26.1928	26.8112	26.5678	28.333	28.0465	28.3194	28.1768	28.1679	28.5571	28.068
P06343	H2-Ab1	24.2451	23.5714	23.7168	22.1925	27.1766	27.0084	26.9166	24.672	24.9625	24.9225	23.7823
P06684	C5	22.9756	24.8775	24.1466	23.046	21.2901	18.5974	20.9545	20.9902	NaN	NaN	20.9517
P06728	Apoa4	26.4192	25.6456	25.9083	25.6416	24.4833	24.3805	24.4874	25.3133	25.5301	25.0958	25.6229
P06745	Gpi	26.7336	26.4466	26.6613	26.6672	26.9739	26.1571	26.7163	27.1874	27.2059	27.1851	27.48
P06797	Ctsl	NaN	NaN	NaN	NaN	NaN	22.555	23.5556	NaN	NaN	22.5424	NaN
S4R1M0	Ptprc	26.1483	25.8874	26.3179	26.5474	25.1422	24.6807	24.405	25.9461	25.8191	25.7932	26.5544
Q3TQP6	Me1	NaN	NaN	NaN	21.3638	22.3835	22.8956	22.9051	NaN	NaN	NaN	NaN
P07309	Ttr	26.9649	26.116	27.1399	26.9078	26.2199	25.0195	26.0125	25.9064	25.2521	25.1196	25.9512
P07356	Anxa2	28.211	28.029	28.161	28.433	27.4172	26.918	26.914	28.3763	28.2329	28.2657	28.5511
P07361	Orm2	22.8662	25.0466	24.6735	21.9284	NaN	22.0063	NaN	NaN	22.2936	21.8008	NaN
P07724	Alb	30.9474	32.3834	31.2663	31.4978	30.1571	31.6026	31.6104	31.8763	30.8324	31.8083	32.1964
P07742	Rrm1	23.0165	21.1771	21.5437	20.9128	20.1947	NaN	20.1702	NaN	20.7418	20.469	NaN
P07901	Hsp90aa1	25.9373	25.8448	25.8173	25.938	26.0465	25.8905	26.1772	25.615	26.0104	25.9763	25.7055
P08030	Aprt	26.0776	25.9662	25.7832	26.0165	23.4368	24.0205	23.9229	24.5108	24.8622	24.5962	24.6917
P08071	Ltf	28.4176	29.4263	28.9656	28.8752	26.8684	27.2101	27.6768	29.1529	28.1536	28.9085	29.6273
P08074	Cbr2	26.8236	23.7865	24.101	20.174	28.4099	28.1429	27.4698	NaN	NaN	NaN	NaN
P08113	Hsp90b1	26.2062	25.4981	25.7122	25.3321	27.2792	26.8523	26.8905	26.2549	26.5281	26.1434	26.1173
P08122	Col4a2	21.1753	21.1606	21.103	19.8142	25.2014	26.0881	25.4312	21.2538	20.896	20.9717	19.624
P08207	S100a10	NaN	NaN	NaN	NaN	23.0145	23.1119	24.0201	22.9141	22.6954	22.6971	NaN
P08226	Apoe	25.5052	25.2655	24.1884	24.4002	25.9149	25.6267	25.9583	24.4793	25.5334	23.6729	24.7907
P08228	Sod1	23.9116	24.2448	24.6104	24.3646	27.7487	27.4653	27.1538	25.9363	26.3301	25.602	25.4084
P08249	Mdh2	26.2007	26.5299	26.2581	26.5658	26.5368	26.8169	27.0141	26.4817	26.4222	26.6883	26.7934
P08508	Fcgr3	23.7743	24.3403	25.4628	24.4442	25.3203	24.8698	24.7657	25.1561	24.6611	24.4681	24.326
P08752	Gnai2	27.1752	27.5676	27.3341	27.365	26.8794	26.3929	26.5221	27.5787	27.0348	27.4689	27.8198
P08905	Lyz2	26.9585	28.2598	27.764	28.1291	28.4209	28.7163	28.5447	28.0763	27.5242	27.7117	28.6823
P09055	Itgb1	20.71	22.1383	22.4461	NaN	24.2874	24.3888	24.2304	22.456	23.1289	22.9586	21.2491
P09103	P4hb	25.0342	24.6306	25.1308	24.7006	26.8544	26.3399	26.6756	26.452	26.4604	26.6188	26.1012
P09405	Ncl	21.6912	22.4176	22.8289	22.1175	23.7774	23.9072	24.5507	22.7625	24.2535	23.0808	22.371
P09411	Pgk1	26.3935	26.7764	26.4589	27.2273	26.7905	26.5679	26.956	26.8011	26.6608	27.0173	26.6089
P09528	Fth1	25.6368	25.094	25.8131	25.2941	29.5443	29.5442	29.4203	28.5494	28.3597	28.8964	28.0946
P09671	Sod2	22.8507	NaN	NaN	NaN	24.6008	26.0663	24.5437	23.6722	23.2425	23.5039	23.7711
P09813	Apoa2	26.7441	25.6305	26.0244	25.8376	26.6678	26.5734	26.4238	25.5858	26.2255	24.98	26.4723
Q3THW5	H2afv	26.4444	27.1044	27.081	27.4995	26.8416	26.4816	26.7848	27.2887	27.2634	27.518	28.1499
P0DP28	Calm1	26.4685	25.5791	25.9381	26.2757	28.0539	28.1055	28.2549	27.3582	27.574	27.4727	27.2177
P10107	Anxa1	30.3643	30.4889	30.6015	30.9166	28.5255	28.3786	28.6717	30.4062	30.2915	30.6231	30.5767
P10126	Eef1a1	28.8803	28.8041	29.0093	28.4638	29.0488	29.2423	29.2366	28.5649	28.9942	29.0496	28.5911
P10404	Fv4	23.4039	22.9845	24.055	23.9496	NaN	NaN	NaN	NaN	23.2295	NaN	NaN
P10493	Nid1	21.9634	21.0078	20.7613	NaN	24.411	24.9236	25.0571	20.7738	22.3862	NaN	NaN
P10518	Alad	NaN	NaN	NaN	NaN	24.5497	23.4946	23.8354	21.2028	21.5709	NaN	21.0132
P10605	Ctsb	24.5818	25.0312	24.7067	24.4451	26.4095	27.1808	27.0258	26.9325	26.2815	26.8146	26.0063
P10630	Eif4a2	23.1459	23.0688	23.6442	24.5301	25.2176	23.892	24.8813	NaN	23.0479	22.669	23.0413
P10639	Txn	26.6653	26.5793	25.7304	26.4586	28.4397	28.3233	28.1279	27.9599	27.617	27.2628	27.3163
P10649	Gstm1	27.3864	27.1715	27.6087	27.991	26.3241	25.8868	26.1864	26.2783	26.5732	26.3549	27.0294
P10749	Il1b	23.7382	22.8381	23.1224	23.5873	21.4859	NaN	NaN	23.5631	NaN	22.8793	24.2866
P10810	Cd14	25.1818	25.1259	25.7683	25.7968	24.7512	24.5961	25.1885	25.9294	25.314	25.9195	25.5071
P10833	Rras	22.3696	NaN	21.5152	NaN	23.3318	23.6942	23.8508	22.0355	22.214	22.1377	NaN
P10852	Slc3a2	24.2127	23.1212	23.9878	23.4941	24.38	24.0358	24.3409	25.3443	25.1363	25.5119	24.8473
Q8CBB6	Hist1h2br	31.6452	32.2015	32.4	32.7687	30.3296	30.2285	30.6443	31.748	32.1084	32.1243	31.9477
P11031	Sub1	23.3668	NaN	23.1628	23.258	NaN	24.1942	24.6111	NaN	24.7045	23.6535	24.451
P11087	Col1a1	23.5146	21.6761	23.4087	21.4116	29.4411	28.8139	29.3334	26.1759	26.9858	27.0093	24.5026
P11247	Mpo	30.5496	30.8866	30.861	31.0432	26.9745	27.0467	27.0888	30.1342	29.89	30.0189	30.8173
P11352	Gpx1	25.9452	25.9837	25.8168	25.6261	26.644	26.2536	26.4685	26.6127	26.3507	26.5288	26.5748
P11438	Lamp1	24.0716	23.6351	22.8737	22.482	25.6804	26.0185	25.6878	25.4117	25.0317	25.4538	25.5886
P11499	Hsp90ab1	27.4758	27.2736	27.4273	27.1807	28.5723	28.3055	28.3455	27.7598	27.9988	27.7297	27.5779
P11672	Lcn2	29.6124	29.1815	29.0299	29.1575	28.2259	28.1204	28.2154	29.2516	28.9139	29.2521	29.4825
P11679	Krt8	23.4015	20.8887	21.965	18.6741	26.0421	25.7872	24.7383	NaN	NaN	NaN	NaN
P11688	Itga5	22.7973	21.5793	22.3547	21.6882	23.6998	23.1451	23.2557	23.6843	23.4549	23.7297	22.0142
Q542I8	Itgb2	27.8927	28.2475	28.3968	28.6058	26.0449	25.9655	26.2626	27.8739	27.5274	27.6409	28.3655
P11928	Oas1a	22.406	23.9585	23.1831	22.4558	22.4872	22.896	22.6661	24.1651	23.7628	23.8925	22.8985
P11983	Tcp1	25.8824	25.8923	25.8394	25.5837	25.5517	25.7478	25.6693	25.4671	25.533	25.6202	25.1862
P12246	Apcs	26.5951	26.7437	26.3976	25.0983	25.1895	26.2997	25.4561	26.4932	27.3318	26.5073	25.7679
P12265	Gusb	22.2646	22.0568	22.341	23.2548	23.4702	22.8918	22.6818	22.1624	22.0249	22.7165	NaN
P12382	Pfkl	23.8425	23.8567	24.3661	24.409	25.3848	25.4958	25.1641	24.8359	25.2063	25.2062	24.7155
P12787	Cox5a	24.5907	24.7799	24.6191	24.7912	24.6271	24.9151	23.9995	23.7237	23.6913	23.6704	23.731
P12815	Pdcd6	24.1158	24.2353	24.9874	24.8978	23.4822	23.1621	23.1565	23.1123	23.783	23.7863	23.8996
P12970	Rpl7a	25.082	25.1341	25.4818	25.1972	24.2541	24.74	24.6768	24.6475	24.6486	24.314	25.0161
P13020	Gsn	27.6777	27.5343	27.6662	27.4915	28.0578	27.8773	28.0311	28.0963	27.8624	28.1988	28.5228
P13439	Umps	22.5387	22.1862	22.6766	22.5356	NaN	NaN	NaN	NaN	NaN	21.7769	NaN
P13597	Icam1	23.6953	24.2636	23.8864	23.5244	26.0677	26.2966	25.8648	23.8147	23.6786	23.883	NaN
P14069	S100a6	29.9116	29.3243	29.9753	29.5835	28.8406	28.5204	28.8593	29.4722	28.8362	29.2782	29.8156
P14106	C1qb	NaN	NaN	NaN	NaN	23.0353	22.9484	22.9123	NaN	NaN	NaN	NaN
P14115	Rpl27a	23.3672	23.0907	23.5655	22.9976	23.3688	24.1252	23.9077	23.236	24.0338	23.3292	23.7395
P14131	Rps16	25.7076	25.5876	26.017	25.3985	25.4946	25.4488	25.6696	24.7087	25.1592	25.0086	25.3068
P14148	Rpl7	25.7031	24.9998	25.3646	24.5577	24.8011	24.9943	25.5252	24.6119	25.0319	24.5577	25.2565
P14152	Mdh1	24.1547	24.0674	24.2252	25.1638	25.8022	25.6132	25.5644	24.2895	24.6702	24.1912	24.0388
P14206	Rpsa	26.3203	26.2154	26.3098	26.1418	27.9811	27.3767	27.4432	26.3537	26.4677	26.5148	26.283
P14211	Calr	26.0544	25.9012	25.9209	25.4305	27.3076	26.9499	26.8778	26.694	26.8121	26.3734	26.4908
P14234	Fgr	25.48	25.2725	25.2687	25.2992	23.7834	23.5032	23.4012	25.0802	25.1375	25.251	25.2988
P14426	H2-D1	26.2892	25.8509	25.5122	25.3608	27.3559	27.0835	27.1119	26.8726	26.7934	26.4492	26.3164
P14602	Hspb1	20.2176	20.4407	NaN	20.9279	24.7827	25.2633	24.6905	NaN	NaN	22.8445	NaN
P14685	Psmd3	24.0842	23.4858	23.984	23.7174	23.8643	23.4052	23.6478	23.5158	23.8394	23.4655	24.009
P14733	Lmnb1	25.2412	25.0104	24.9715	25.163	24.7538	23.9803	24.3361	25.2163	24.7275	24.235	25.1269
P14824	Anxa6	25.3201	25.2363	25.5963	25.5532	26.0661	25.8624	25.4131	25.2253	25.3537	25.1169	25.2519
P14847	Crp	23.4449	23.2679	22.1374	22.5246	NaN	21.491	NaN	21.5591	22.1493	20.8224	NaN
P14869	Rplp0	24.8995	25.0566	24.8295	24.4978	25.551	25.6912	25.9854	23.9654	24.3981	24.8428	24.3816
P14901	Hmox1	22.5911	NaN	NaN	NaN	23.9499	24.1602	25.0211	24.3622	24.7777	25.0526	24.0814
P15532	Nme1	22.7168	18.8623	20.0566	19.0201	25.9998	24.9096	NaN	25.5969	25.8195	25.1041	21.5899
P15626	Gstm2	NaN	NaN	NaN	NaN	25.1655	22.6877	24.6191	21.2399	NaN	NaN	21.0889
P15864	Hist1h1c	27.7493	27.8237	27.4534	28.0973	26.7019	26.7095	27.5286	28.2385	28.6993	28.2541	29.3745
P16045	Lgals1	24.6955	25.8307	24.397	24.4228	26.5395	27.8333	27.9909	26.9644	24.9985	26.8716	26.3981
Q8C253	Lgals3	26.3913	26.1232	26.5108	26.3647	26.9604	27.2931	27.1507	27.3374	27.8387	27.9994	27.4149
P16125	Ldhb	21.3107	21.5379	NaN	22.3883	23.2344	23.2432	23.83	22.0729	21.9883	22.186	22.5685
P16301	Lcat	23.9518	23.2313	23.3529	23.0739	NaN	NaN	NaN	NaN	NaN	NaN	NaN
P16460	Ass1	24.1412	23.2392	23.0073	22.7204	25.6214	25.2135	25.535	25.2057	24.9479	24.8176	25.0287
P17047	Lamp2	23.9303	22.8975	23.5498	22.4345	24.4713	24.3963	24.1283	24.7589	24.7802	24.6059	24.8874
P17156	Hspa2	NaN	NaN	NaN	NaN	23.0612	NaN	23.7869	NaN	21.793	22.4483	NaN
P17182	Eno1	28.7683	28.8727	28.5867	29.4047	29.0921	28.631	28.8482	29.1956	29.1116	29.0448	28.9166
P17426	Ap2a1	22.0698	22.5183	21.5284	22.805	21.8285	22.504	21.8502	21.088	20.959	21.0943	NaN
P17427	Ap2a2	23.5619	24.3736	23.5159	24.801	22.233	21.2087	20.778	20.2456	21.3358	20.8518	21.409
P17563	Selenbp1	22.7262	21.0617	21.9306	22.8154	25.8173	26.6972	25.9907	20.8266	20.9397	21.7995	20.6392
P17742	Ppia	28.2028	28.8707	28.3452	29.103	28.8712	28.8014	29.1864	28.3852	28.0585	28.4897	28.2317
P17751	Tpi1	26.3808	26.5441	26.3319	26.9266	27.3239	27.0729	27.3204	26.9803	26.823	27.1003	26.2198
P17809	Slc2a1	24.0929	23.6349	24.4002	23.7672	22.4466	21.8095	22.428	23.5462	23.8344	24.0114	24.1223
Q61696	Hspa1a	22.344	NaN	NaN	NaN	22.092	22.4448	22.3756	NaN	22.3067	NaN	22.5094
P17918	Pcna	22.2854	22.0297	22.5695	NaN	23.7631	23.3181	NaN	21.0965	22.6678	23.4086	NaN
P18242	Ctsd	25.0283	24.3679	24.928	25.2948	27.4225	28.6003	27.9826	26.2975	26.0842	27.0434	26.2847
P18468	H2-Eb1	23.828	22.7199	23.2974	NaN	27.0299	26.671	26.4773	23.6892	23.9994	24.2857	23.0431
P18760	Cfl1	28.7495	29.0651	28.8208	28.7928	28.0534	27.8897	28.1412	28.0395	27.7369	27.7698	27.9086
P19157	Gstp1	26.065	25.7127	25.9897	26.1773	26.9114	27.0665	26.9383	25.5839	25.7687	25.5848	24.3427
P19221	F2	24.9651	25.0913	24.8011	23.7464	19.3066	22.9484	22.5949	25.117	25.4496	24.8714	25.2934
P19324	Serpinh1	22.6651	21.9595	22.4589	19.6221	27.8969	27.1632	27.0467	21.2963	21.8545	22.5843	NaN
Q9D881	Cox5b	NaN	NaN	NaN	NaN	NaN	24.7112	24.4961	NaN	NaN	NaN	NaN
P19783	Cox4i1	23.3906	23.0604	22.9214	22.8087	23.8306	23.1055	23.4575	23.2408	21.8488	22.9068	23.186
P19973	Lsp1	25.1803	24.3362	24.8428	23.9778	26.7764	25.6287	26.4098	26.8609	26.2925	26.3315	26.201
P20029	Hspa5	26.1619	25.5567	25.8621	25.5293	27.8979	27.4747	27.3546	27.0361	27.1085	26.8293	26.5137
P20060	Hexb	24.9169	24.2224	24.8692	25.0151	25.6351	25.119	25.2746	24.8652	24.4475	24.6893	25.4547
P20065	Tmsb4x	23.5814	21.2004	21.7619	21.6565	25.1283	24.5096	25.4209	24.9477	25.0031	23.5177	24.9132
P20108	Prdx3	22.1591	22.3859	23.2667	22.1502	25.5133	24.9825	25.0819	23.2939	24.3786	24.5098	24.2052
P20152	Vim	27.4544	27.1937	27.4115	27.1916	30.5752	30.1562	30.3026	29.983	30.1512	30.1182	29.322
P20491	Fcer1g	25.1773	24.8722	25.2935	25.133	25.9727	25.5653	25.8623	25.9198	26.1044	26.1366	24.955
P20918	Plg	27.6306	28.3989	27.7496	26.5736	24.4835	26.14	25.6516	27.7721	27.616	27.2325	28.1237
P21279	Gnaq	21.58	21.4116	22.967	22.5385	20.526	22.1481	21.7245	20.0238	19.8463	NaN	21.5877
P21300	Akr1b7	NaN	NaN	NaN	20.5764	NaN	22.7714	22.4872	NaN	NaN	NaN	NaN
P21614	Gc	26.8598	27.1042	27.1071	27.2918	24.1429	25.1208	25.1998	26.118	26.17	25.7642	26.7532
Q6P8P8	Sftpc	NaN	NaN	NaN	NaN	23.7544	24.8375	23.5518	NaN	NaN	NaN	NaN
P21958	Tap1	22.6938	22.3269	22.953	22.4262	24.7517	24.3123	24.2267	24.1004	24.4829	23.9697	22.8102
P21981	Tgm2	25.8221	25.5719	25.9131	24.8608	28.1611	28.2074	28.2076	26.973	27.0667	27.0895	26.7057
P21995	Emb	23.5103	24.171	23.6801	24.5587	22.4265	22.6054	22.843	25.2313	23.7084	24.0847	NaN
P22437	Ptgs1	23.9207	23.3348	23.4601	23.3316	23.2902	23.5516	22.8508	23.0656	22.1862	23.0176	24.3511
P22599	Serpina1b	27.5666	27.4164	27.9248	27.5646	25.2548	25.5857	25.4752	27.0257	27.3407	26.9959	27.8716
Q8CBB7	Ap1g1	20.8204	21.1378	21.8302	22.096	NaN	NaN	NaN	NaN	NaN	NaN	NaN
P23116	Eif3a	24.3661	24.0585	23.9356	24.1484	23.3655	22.985	22.845	23.4089	23.4487	23.2528	23.785
Q9DCC5	Cbx3	24.649	24.7856	23.9037	24.1415	24.1483	23.144	23.8645	24.3644	22.9568	23.0451	24.5918
Q543K9	Pnp	25.0506	24.9898	24.8976	24.5728	26.6213	26.2038	26.5253	26.3735	26.2621	26.1832	25.7369
P23780	Glb1	NaN	21.1366	20.8278	22.2942	23.3076	23.9904	22.0856	20.9709	21.4563	21.4201	NaN
P23953	Ces1c	26.946	26.606	26.5395	27.2198	25.6022	26.0156	25.6091	25.8205	26.0063	25.6224	26.5095
P24270	Cat	20.6989	20.7681	21.9659	21.9507	24.7903	24.9005	23.4394	22.0517	21.8036	21.4505	19.6639
P24369	Ppib	24.8013	23.992	24.4967	23.8557	26.8757	26.4591	26.1823	25.3759	25.298	24.8839	25.3108
P24527	Lta4h	27.6458	27.4402	27.2367	27.9998	25.4157	25.1855	25.4331	26.9038	26.6433	26.7173	27.3326
P24549	Aldh1a1	NaN	NaN	NaN	NaN	25.1503	23.8341	24.4743	NaN	NaN	21.1496	NaN
P24668	M6pr	23.7789	24.6461	24.0449	24.1139	24.7653	25.1358	24.7503	24.5776	23.9957	24.3659	24.7426
Q3TBV5	Il1rn	25.5259	24.8222	24.7863	25.0447	23.7099	23.2364	23.3546	25.5588	24.9936	25.0558	24.7411
P25206	Mcm3	23.0341	21.122	22.6794	21.3601	21.0498	21.8571	21.7026	22.1084	NaN	22.9919	22.5644
P25444	Rps2	23.3112	23.2407	23.6439	23.8695	23.8787	23.8066	22.7348	22.309	21.761	22.2672	22.4894
P25911	Lyn	25.1003	24.7553	24.9213	25.0441	23.6724	23.6222	23.3281	24.8254	24.6027	23.9524	25.0542
P26039	Tln1	26.6324	26.5053	26.6092	26.7701	25.7422	25.4753	25.5226	26.3661	26.1347	26.1951	26.6339
P26040	Ezr	23.8241	23.5797	24.5301	24.5344	24.9978	23.7431	23.3898	24.2303	24.0393	24.9661	24.7742
P26041	Msn	26.8799	26.8439	27.0959	26.9938	27.3216	26.909	26.9039	27.4261	27.4441	27.2728	27.4221
P26043	Rdx	22.4038	NaN	NaN	NaN	NaN	23.3566	NaN	NaN	NaN	NaN	NaN
P26151	Fcgr1	22.5579	NaN	21.3132	NaN	NaN	23.2365	23.7083	23.6379	NaN	23.3412	NaN
P26350	Ptma	23.7208	22.8328	23.4077	22.9475	26.8492	26.0762	26.9707	25.3719	25.3767	25.2239	24.7435
Q3KQM4	U2af2	21.0429	21.6996	22.2021	21.9866	NaN	NaN	NaN	NaN	NaN	NaN	NaN
P26443	Glud1	24.9459	24.7358	25.0286	24.7919	26.0936	25.705	25.8717	25.0559	25.2525	25.2187	25.484
P26450	Pik3r1	24.0394	NaN	23.6009	24.0432	NaN	NaN	21.1995	NaN	22.3767	22.4232	21.0569
P26516	Psmd7	23.1682	23.1973	23.6771	23.4434	23.052	23.181	22.714	22.2576	23.0321	22.7011	NaN
P26645	Marcks	23.016	22.6228	23.3902	23.5747	25.7374	23.9946	24.0479	24.1617	23.5743	22.2851	23.7051
P27005	S100a8	28.3779	30.8655	30.1158	29.4685	24.585	28.6815	26.5223	27.9642	27.4165	27.6781	26.209
P27046	Man2a1	23.2385	22.7684	22.5578	22.674	22.4515	22.5935	22.5932	23.721	23.5524	23.4202	23.196
P63163	Snrpn	23.8424	23.715	24.0103	23.9757	23.5049	24.7326	24.711	23.3305	23.7927	23.7762	23.8407
P27546	Map4	NaN	NaN	NaN	NaN	23.8728	23.6971	23.943	22.4057	21.7642	22.6413	NaN
Q9D034	Gna13	23.448	23.406	23.8259	24.2066	23.8766	23.4682	22.5819	22.8132	22.9689	22.7914	22.9403
P27612	Plaa	27.3968	27.2225	27.9023	27.6007	27.8753	27.54	27.5696	27.1918	27.101	27.0534	27.1785
P27661	H2afx	21.578	24.5629	25.1306	24.3171	NaN	22.8575	18.2743	19.7118	21.6155	21.8598	NaN
P27773	Pdia3	26.7351	26.3318	26.5123	26.5624	28.0265	27.9208	27.7535	26.9626	27.2946	26.9738	26.7525
P28063	Psmb8	25.4975	25.0147	25.4769	24.7195	27.1995	27.0031	27.0001	26.2877	26.2376	26.2791	25.8819
P28076	Psmb9	24.1775	24.3444	24.7761	22.9434	26.3611	26.3524	26.2535	25.4392	25.3668	25.7231	25.3459
P28271	Aco1	NaN	22.0426	NaN	21.7025	22.6796	23.6503	22.5432	NaN	NaN	NaN	NaN
P28293	Ctsg	28.1915	28.1765	27.947	27.6478	25.5012	24.7446	25.2235	27.728	27.5146	27.5058	28.7608
P28352	Apex1	21.9069	23.175	22.1235	22.7234	22.17	21.5621	22.4954	21.7187	20.8253	21.3182	21.8558
P28474	Adh5	21.6873	21.7446	NaN	22.3145	NaN	22.1686	22.2822	22.0682	21.5404	NaN	21.9836
P28651	Ca8	NaN	NaN	NaN	NaN	21.0731	22.1107	NaN	NaN	NaN	NaN	NaN
P28653	Bgn	22.3046	20.8005	21.8358	21.4699	27.2619	27.0889	27.2536	23.8122	23.7507	24.4223	21.1037
P28654	Dcn	21.4614	21.0201	20.357	NaN	24.1126	23.8896	23.7961	20.9574	20.7388	20.9278	NaN
P28658	Atxn10	19.8182	22.1568	22.3536	20.3042	NaN	19.1619	18.4085	19.2676	19.105	19.1851	NaN
P28665	Mug1	26.6883	26.8099	26.9147	25.7617	25.2115	25.8468	25.863	26.2567	26.4143	26.318	25.2937
P28667	Marcksl1	22.1558	21.0315	19.9391	18.656	26.2041	24.9901	26.0794	25.4995	25.129	25.0517	24.604
Q3U9N4	Grn	20.962	22.8157	NaN	20.3897	22.6772	25.8551	26.2072	25.3012	22.0651	24.2463	25.2469
P28867	Prkcd	24.1236	23.9322	24.2072	23.9887	23.187	23.6367	23.4124	23.8306	24.4315	23.9858	24.7365
P29341	Pabpc1	24.0037	24.1644	24.2717	23.8274	25.4411	25.5015	25.4339	24.9552	25.1257	25.0258	24.9192
P29351	Ptpn6	27.1159	26.9484	27.1224	27.3019	26.7648	26.5614	26.5431	26.841	26.914	26.8098	27.0226
Q9CPX4	Ftl1	25.8306	25.5711	25.8677	26.0467	29.6021	29.8555	30.0756	28.3543	28.3511	28.9029	27.97
P29416	Hexa	24.435	24.0545	24.0777	24.7739	25.2587	25.3752	25.1311	24.5296	24.2584	24.7421	23.5042
P29452	Casp1	23.5243	23.0529	23.3894	23.1741	24.0161	23.4502	23.8125	23.8934	23.8575	23.6086	23.7927
P29477	Nos2	24.3746	24.0305	24.5288	21.8781	25.9002	25.73	25.6222	25.9904	25.6913	26.1762	25.0304
P29595	Nedd8	NaN	NaN	21.3812	NaN	24.1765	24.0062	24.3955	23.2614	22.8516	23.1336	NaN
P29699	Ahsg	27.7189	28.5938	27.8677	27.6789	26.7995	27.6457	28.0908	27.6099	27.3315	27.6879	27.956
P29758	Oat	24.0658	24.1365	24.0823	23.4367	25.326	25.0826	24.9317	22.8991	22.8554	23.3325	22.8762
P29788	Vtn	27.2658	26.8503	27.0095	25.5267	23.6598	24.9898	24.6295	27.5078	27.7468	26.832	26.3146
P30275	Ckmt1	NaN	NaN	NaN	NaN	23.5946	23.631	22.9459	NaN	NaN	NaN	NaN
P30355	Alox5ap	26.3069	26.1705	26.4824	26.1391	NaN	23.7194	23.502	26.3397	26.5403	26.0585	26.5789
P30412	Ppic	NaN	20.4853	19.9423	20.2337	24.6768	24.3844	23.7542	NaN	NaN	NaN	NaN
P30677	Gna14	21.6472	NaN	NaN	NaN	22.3652	21.4876	NaN	NaN	NaN	20.921	NaN
P30681	Hmgb2	26.9838	27.0032	26.9708	27.0254	25.0597	25.8918	25.722	27.0648	27.0278	26.6402	27.5064
P30993	C5ar1	24.7944	24.2539	25.5325	25.2236	23.0674	21.479	23.49	24.9852	25.0449	25.2096	25.878
P31001	Des	18.8363	19.6736	20.1635	20.8232	25.9453	24.8395	25.0336	20.2627	21.3563	22.6316	22.2443
P31532	Saa4	23.5831	23.6383	24.3776	22.5941	NaN	22.1791	NaN	NaN	NaN	NaN	NaN
P31725	S100a9	30.6643	30.4433	30.7284	30.0083	28.7231	29.8414	29.9157	31.4462	31.3455	31.5875	30.9713
Q4VWZ5	Dbi	NaN	NaN	NaN	22.0052	24.4168	25.5287	24.2628	23.9878	24.0833	23.9754	NaN
Q3LFS6	Ceacam1	25.7274	26.729	25.6677	24.8006	22.5651	23.4065	24.0237	26.3986	24.8813	26.0047	26.6417
P31938	Map2k1	24.1268	23.6654	23.9821	24.7853	24.227	23.7781	24.2213	24.211	24.3788	25.0596	24.4791
P32020	Scp2	23.4028	23.0353	23.2112	23.4941	24.3343	23.1653	23.911	23.4496	23.5309	23.0471	23.674
P32037	Slc2a3	25.6659	25.6491	26.136	26.1975	20.8385	21.903	21.4146	24.9022	25.1059	24.996	25.4282
P32261	Serpinc1	26.3097	26.0674	26.1904	25.7558	23.9866	25.2464	24.6912	25.8295	26.0377	25.6638	26.2539
P32921	Wars	23.3565	23.6702	24.1862	23.2097	25.5069	26.6328	26.2936	22.2732	23.2276	23.8139	21.5062
P33434	Mmp2	NaN	NaN	NaN	NaN	22.5286	21.3956	21.378	NaN	NaN	NaN	NaN
P33766	Fpr1	24.0369	24.5544	24.431	24.1862	21.2294	NaN	21.5906	24.0447	24.347	23.577	25.2046
P34022	Ranbp1	22.4314	22.1061	22.2534	21.9931	24.9404	24.6462	24.8013	23.2435	24.0848	23.3732	23.0368
P34884	Mif	24.3426	26.165	24.0316	24.45	26.6429	27.6409	27.395	26.5856	26.1371	27.0741	26.3151
Q8BWM3	Stfa2l1	25.9487	24.9592	25.5442	25.3192	24.2734	22.5743	22.8257	25.3236	25.85	25.9661	25.7824
Q9CQI1	Sftpa1	22.2432	21.7469	21.2801	NaN	25.1075	24.6929	24.7927	NaN	21.2989	NaN	NaN
P35276	Rab3d	25.642	25.3747	25.2362	25.3864	23.1946	22.9415	23.1391	24.6009	25.1738	25.2113	26.4411
Q8C266	Rab5c	26.3187	26.1304	26.049	26.191	26.5145	26.229	25.8808	26.308	26.3324	26.3073	26.9434
P35279	Rab6a	28.654	27.9099	28.0645	28.1311	28.3021	27.6123	27.7376	28.261	27.9388	27.7292	28.4484
P35282	Rab21	25.1541	24.6889	24.9643	24.9901	24.226	24.0881	24.099	24.5945	25.0288	24.7234	25.5531
P35290	Rab24	22.8984	22.3344	NaN	22.0743	NaN	20.8242	21.8416	22.0012	NaN	22.2639	NaN
P35293	Rab18	23.1636	23.3757	NaN	23.2693	24.1927	24.0041	23.8083	23.5447	23.1796	23.4897	23.1043
P35343	Cxcr2	23.2728	22.4828	22.8435	22.2286	NaN	NaN	NaN	23.824	23.6394	23.3215	24.0178
P35441	Thbs1	22.5163	NaN	NaN	22.4847	22.3689	24.151	22.8051	21.9112	21.7307	21.9057	22.2792
P35456	Plaur	NaN	NaN	NaN	NaN	NaN	NaN	NaN	23.7505	24.1921	NaN	24.3386
P35486	Pdha1	21.0847	20.9249	20.7945	20.9219	24.6995	23.672	24.6794	23.2523	22.334	22.4766	21.7689
P35492	Hal	NaN	22.2316	NaN	21.3434	22.7234	22.9535	23.6494	22.7659	22.1763	23.6162	22.6213
P35505	Fah	NaN	21.4438	21.1915	21.5297	22.1767	23.1861	22.7865	22.3822	22.5649	22.4846	NaN
P35564	Canx	24.4542	23.8458	24.2263	24.4982	24.9786	24.7236	24.6636	24.3444	24.3414	24.284	24.5673
P35585	Ap1m1	23.4692	23.4403	23.5917	23.6111	23.715	23.6522	22.7926	23.27	23.342	23.0599	23.5486
P35700	Prdx1	26.9436	26.2409	26.5219	26.0978	29.2963	29.0576	29.1047	28.3562	28.6178	28.6542	28.353
P35821	Ptpn1	24.1077	23.9999	23.8878	23.8449	23.8477	24.1677	22.9914	23.8025	24.1917	23.6553	23.5145
P35831	Ptpn12	23.5293	23.5989	23.6688	23.4131	NaN	NaN	21.866	23.3063	22.9532	23.0211	23.5188
P35979	Rpl12	24.2071	24.7224	24.4648	24.3953	25.2877	26.0979	26.0912	24.9058	25.1308	25.1545	24.5988
P36371	Tap2	24.0558	23.6096	23.8058	23.1245	25.8542	25.523	24.7486	24.642	25.0604	24.2826	24.0942
Q99JZ4	Sar1a	NaN	NaN	NaN	NaN	21.3235	NaN	NaN	20.1945	NaN	NaN	NaN
Q05DV1	Por	24.1467	24.0566	24.0992	24.2478	23.391	23.4425	23.2148	24.2572	23.8067	23.8058	24.7761
P37804	Tagln	NaN	NaN	NaN	NaN	24.967	23.6647	25.1939	NaN	NaN	21.3749	20.4718
P37889	Fbln2	21.83	NaN	NaN	NaN	24.2557	24.5301	23.9773	21.511	21.9439	21.3244	21.9949
P38060	Hmgcl	21.4454	22.9828	22.2157	21.0446	21.3173	20.2857	21.422	21.7531	19.5059	17.9845	NaN
P38647	Hspa9	23.3054	22.8605	22.8012	22.8976	24.9143	24.4442	23.8338	24.233	24.3216	23.8989	24.1046
Q3T9X3	Dnm2	24.0025	24.0885	24.6248	24.7158	23.7239	23.3399	23.4958	23.733	23.7656	23.6229	23.9331
P40124	Cap1	26.5725	26.9713	26.992	27.5316	27.1482	26.8488	27.1514	27.5289	27.2346	27.5843	27.6413
P40142	Tkt	28.7196	28.8325	28.7774	29.3468	27.3085	27.2858	27.3729	28.0721	28.4466	28.2758	28.5782
P40223	Csf3r	20.9043	NaN	19.1116	NaN	NaN	NaN	NaN	NaN	24.0075	NaN	NaN
P40336	Vps26a	23.2818	22.8061	21.8876	22.1236	23.7391	23.6333	23.7385	22.9669	23.6549	22.9315	22.2672
P40936	Inmt	NaN	NaN	NaN	NaN	24.226	23.8374	23.2633	NaN	NaN	NaN	NaN
P41105	Rpl28	24.0556	23.86	24.2772	24.1174	23.7775	24.2556	24.2646	23.7875	23.9092	24.393	23.8573
P41241	Csk	23.5751	23.495	23.6641	23.6318	22.3653	22.6983	22.9101	22.8694	22.9446	22.8001	21.6283
P41245	Mmp9	26.9392	26.9125	27.0045	27.3195	25.1066	24.6177	24.7974	25.8718	26.0237	25.8855	26.405
P41251	Slc11a1	NaN	21.9468	NaN	22.1444	23.2657	NaN	22.3817	NaN	NaN	NaN	22.7802
P42125	Eci1	22.3736	21.8726	22.551	22.1058	22.4672	23.5846	23.1393	21.4337	21.4147	21.5309	NaN
P42208	Septin2	22.5328	22.2419	22.6734	22.2741	24.2252	24.9372	23.609	22.0226	22.3787	22.0192	21.0737
P42227	Stat3	23.8182	23.8375	24.0289	24.0331	24.1828	23.5378	23.9389	23.5875	23.7357	23.7488	23.3727
P42232	Stat5b	23.8382	22.7822	23.0222	23.1037	NaN	22.4848	22.1757	22.3982	22.5298	22.5186	23.0716
P42669	Pura	NaN	21.251	20.9673	NaN	24.3397	25.0038	24.3238	22.5331	22.4614	22.3005	NaN
P42932	Cct8	25.2811	25.2141	25.0352	25.3342	25.2848	24.8141	25.1076	24.9572	25.064	25.3026	25.1976
Q9DCW5	Cox6a1	22.5036	NaN	NaN	NaN	24.4161	23.5808	23.8366	NaN	NaN	23.3335	NaN
P43274	Hist1h1e	25.8364	26.2168	25.9578	26.4283	25.7284	25.554	26.4768	27.1219	27.1013	26.966	28.0646
P43275	Hist1h1a	21.7964	22.8124	23.5189	22.3528	24.1039	23.2917	24.8091	24.6293	24.864	24.9676	25.3482
P43276	Hist1h1b	23.8085	23.1949	23.9299	22.5576	24.2998	23.7246	24.8016	25.17	25.3161	25.446	26.0816
P43277	Hist1h1d	25.058	24.8809	24.6413	24.4648	NaN	24.2385	25.2776	26.2419	26.363	25.8044	27.2942
P43883	Plin2	21.6343	18.5119	19.3825	NaN	22.5522	22.76	23.0596	26.7612	26.9038	26.5399	25.1098
P45376	Akr1b1	24.9076	24.756	24.7346	24.6092	25.6495	25.8522	25.6795	23.8871	22.1075	23.7926	24.2352
P45591	Cfl2	NaN	NaN	NaN	21.0237	21.1802	21.3375	NaN	NaN	NaN	NaN	NaN
P45878	Fkbp2	23.5346	22.5729	22.6541	22.7701	25.4782	25.1811	25.3069	24.5052	24.5707	24.15	24.7088
P45952	Acadm	21.78	22.0798	22.6914	22.0977	23.2901	23.3491	23.3512	22.2246	22.3713	22.2997	22.6398
P46061	Rangap1	NaN	NaN	22.5532	22.2032	NaN	23.756	NaN	NaN	NaN	NaN	NaN
P46062	Sipa1	NaN	20.5866	NaN	19.4665	NaN	NaN	NaN	NaN	NaN	NaN	NaN
P46412	Gpx3	23.5092	23.6509	23.5954	23.7528	24.528	25.3716	24.9108	22.9557	23.9534	23.6488	23.2423
P46460	Nsf	23.3545	24.0552	24.0392	24.1077	23.6381	23.3202	23.298	23.9258	23.4903	23.0682	24.6196
P46467	Vps4b	23.6237	23.4972	23.2921	23.5163	22.8755	23.176	23.0566	23.1702	23.6668	23.3677	23.8645
Q8BVQ9	Psmc2	23.9985	23.6847	23.8167	23.8287	24.7308	24.0873	24.4554	24.1557	24.1407	24.1245	24.2078
P46638	Rab11b	26.1592	25.6274	25.7556	26.1441	26.1397	25.4944	25.8621	25.575	25.5881	25.5114	26.0941
P46664	Adss	NaN	NaN	NaN	NaN	23.5666	22.8638	23.2716	22.8518	23.1352	22.3657	21.9782
P46737	Brcc3	NaN	21.0323	21.1242	20.7779	NaN	NaN	NaN	NaN	NaN	NaN	NaN
P46935	Nedd4	21.0976	NaN	NaN	NaN	23.3735	22.5035	22.7826	NaN	NaN	NaN	NaN
Q9DBX5	Pla2g4a	21.7168	21.0933	21.6147	NaN	21.1178	21.4994	20.661	21.1823	21.253	20.8635	NaN
P47738	Aldh2	27.3954	27.2395	27.5189	27.7463	26.2729	26.0604	26.0409	26.4667	26.394	26.6764	26.8186
P47753	Capza1	26.0189	25.8831	25.622	26.0795	26.0903	25.784	25.9577	26.078	25.9413	25.8311	26.2328
P47754	Capza2	27.0371	26.6404	26.8949	27.2201	27.3779	27.1627	27.2008	26.9118	27.2614	27.1687	27.2822
P47757	Capzb	26.4524	26.8906	26.0113	26.8329	26.1065	26.5159	26.2792	26.5462	26.2228	26.5286	26.9428
P47791	Gsr	24.483	24.1755	24.2883	24.2618	24.6526	24.0069	24.6258	25.0167	24.929	24.9041	25.2848
P47811	Mapk14	25.1137	24.6747	24.8374	25.2695	24.8941	23.8742	24.7598	24.4067	24.6802	24.7215	24.7235
P47856	Gfpt1	NaN	NaN	NaN	NaN	24.111	24.7135	22.7689	NaN	NaN	NaN	NaN
P47857	Pfkm	22.2411	NaN	NaN	NaN	22.7224	NaN	NaN	NaN	NaN	21.9946	NaN
P47911	Rpl6	24.251	24.581	24.6654	23.7367	24.0599	23.5653	23.4846	23.1484	23.4461	22.8388	23.1175
P47941	Crkl	21.3116	NaN	NaN	NaN	21.84	21.5914	21.3679	21.4191	21.4116	21.5217	21.3749
P47955	Rplp1	24.3327	25.2458	24.3704	24.9103	24.7153	25.788	25.852	24.0666	24.0701	24.8886	23.1705
P47963	Rpl13	22.4194	23.4732	22.0803	22.0348	22.1771	24.8902	24.1069	22.225	24.1777	24.1752	22.3898
P47968	Rpia	22.1969	NaN	21.6025	21.5709	23.2352	21.4611	22.8915	24.0945	23.4984	22.5784	23.2613
P48024	Eif1	NaN	NaN	NaN	NaN	23.1299	23.1557	22.9482	22.623	22.6974	22.735	NaN
P48036	Anxa5	27.7275	27.2392	27.6132	28.0242	27.9878	27.7306	27.5069	27.3814	27.5347	27.3638	27.7098
P48678	Lmna	25.5154	24.3845	24.5297	25.2305	26.8501	26.1586	26.3368	24.3351	24.4936	24.2484	25.0899
P48758	Cbr1	NaN	NaN	NaN	21.5349	24.2813	24.5945	24.5591	21.2157	21.1755	21.6943	NaN
P48771	Cox7a2	24.0282	23.508	23.929	23.6104	24.5588	24.2098	23.8347	23.2254	23.3972	23.8844	23.7578
P48999	Alox5	24.6604	24.8048	24.9084	25.0469	20.2005	19.1148	21.8022	23.8005	24.0683	24.5754	23.836
P49138	Mapkapk2	22.7302	22.6358	23.2674	22.9449	NaN	21.965	NaN	NaN	21.9262	22.4374	NaN
P49182	Serpind1	23.7112	24.4056	24.7477	23.8339	22.4509	23.5932	22.2814	23.7523	24.5087	24.2318	24.902
P49290	Epx	NaN	NaN	NaN	NaN	21.7854	24.3544	22.8284	NaN	NaN	20.9195	NaN
Q5EBP8	Hnrnpa1	24.0554	24.0068	23.6529	23.5443	25.199	24.7954	25.6383	23.8092	24.3338	24.2388	24.3438
P49586	Pcyt1a	22.6836	22.4674	22.9869	23.2021	23.2153	22.1796	22.5701	23.4922	23.7199	22.8897	23.1852
P49710	Hcls1	23.6446	23.1731	23.4738	22.2337	25.7962	25.333	25.9314	25.684	25.7007	25.9877	25.4148
Q52KC3	Mcm5	23.1845	22.93	24.1149	23.8006	NaN	NaN	21.0467	22.5042	21.982	22.0728	22.0724
P49722	Psma2	23.9772	24.1893	25.0198	24.6742	25.2592	26.0608	24.7735	24.049	24.1716	24.3426	23.0612
P50171	Hsd17b8	22.1431	NaN	NaN	NaN	22.778	22.7603	22.376	NaN	NaN	NaN	22.4551
P50172	Hsd11b1	25.1033	24.4752	24.3631	24.4231	22.5734	22.4297	21.1789	23.487	24.2886	23.2708	23.7745
P50247	Ahcy	25.3507	25.259	25.1485	25.5123	25.5278	26.1525	26.427	25.1116	25.2682	25.8783	25.5618
P50295	Nat2	NaN	21.9292	NaN	22.2579	21.6381	21.4345	22.1203	21.5773	NaN	21.6484	21.6557
P50396	Gdi1	22.4159	22.4941	21.9694	22.8109	23.663	23.2802	23.7131	23.1028	22.8609	22.8536	NaN
P50404	Sftpd	NaN	NaN	NaN	NaN	21.5491	21.9929	NaN	NaN	NaN	NaN	NaN
P50516	Atp6v1a	26.5297	26.1773	26.263	26.2965	26.2144	26.1191	26.1769	26.2257	26.2448	26.3258	26.5885
P50518	Atp6v1e1	24.8387	24.7484	24.7973	25.4795	25.1902	25.7248	25.167	24.9888	25.1905	25.6558	25.0668
P50543	S100a11	28.2708	28.845	27.3736	28.1146	26.5165	27.0506	27.3785	27.8569	27.4099	27.9126	28.0557
Q3TGU7	Pa2g4	24.7007	23.856	24.1818	24.2275	24.6533	23.9235	24.2202	24.2087	23.9888	23.911	24.2771
P50637	Tspo	26.0672	26.5409	27.0804	26.619	25.4898	26.2603	24.9104	23.3468	25.9744	25.6045	22.5261
P51150	Rab7a	26.9611	26.9344	26.9665	27.1288	26.828	26.4903	26.1341	26.6652	26.6109	26.6037	26.813
P51174	Acadl	24.937	23.7931	25.3068	25.218	26.8494	26.8398	26.7416	24.7414	24.8797	25.393	24.7521
P51410	Rpl9	24.5193	25.0013	24.7581	24.103	24.1646	25.1154	25.2377	23.9608	23.3376	24.2677	24.7762
P51437	Camp	29.0372	28.7507	28.8027	29.23	27.9136	26.9055	27.2942	28.966	28.545	28.4786	29.5837
Q8BGZ6	Gla	23.3435	23.8016	22.9796	24.0325	24.4056	24.816	24.5031	23.7069	23.9517	23.8237	23.6562
P51660	Hsd17b4	23.2153	22.427	22.8334	22.1893	25.2016	25.0964	24.5087	23.3176	23.7957	23.6776	23.603
P51675	Ccr1	25.0257	22.9315	25.4499	24.383	NaN	23.0052	NaN	24.3738	24.9967	25.2087	24.3938
Q3UEE2	Gss	20.4591	NaN	NaN	21.3206	20.7927	22.3803	21.9745	20.7137	20.3346	21.079	NaN
P51863	Atp6v0d1	25.2006	25.8057	25.7134	25.8005	25.7737	25.0757	25.2935	26.1548	25.8835	26.2395	26.6223
P51881	Slc25a5	26.7749	26.1105	26.3189	26.3567	26.6794	26.6503	26.0945	26.1673	26.8323	26.4541	26.7689
P51885	Lum	NaN	NaN	NaN	16.1723	27.1439	26.9008	26.8011	20.0125	22.0332	23.2784	20.5817
P52196	Tst	21.6339	20.7435	20.9761	NaN	24.8057	24.3476	22.6923	22.0176	21.7128	22.2103	21.5352
P52430	Pon1	25.0591	25.1658	24.6709	24.6195	22.544	22.8227	22.4827	24.0965	23.2747	22.3584	22.8175
P52480	Pkm	29.5756	29.9366	29.8011	29.77	29.1649	28.9618	29.273	29.4913	29.2815	29.429	29.5458
P52624	Upp1	25.5595	26.6606	25.7451	24.2383	24.2176	24.3556	24.6235	25.7659	25.2697	25.866	25.4593
P52633	Stat6	23.362	23.6902	23.9077	23.8874	NaN	NaN	22.7089	23.7688	23.7379	23.1361	NaN
P53026	Rpl10a	23.3475	21.8735	21.9676	23.2043	23.7128	24.4487	24.0273	NaN	23.2312	22.5464	NaN
P53994	Rab2a	25.6621	25.89	25.9346	26.0302	25.6093	25.2848	25.3171	25.1883	25.1783	25.5121	25.8869
P54071	Idh2	24.004	23.4282	23.9865	23.7198	25.0372	24.8555	24.656	23.6784	24.0735	23.5629	23.9064
P54116	Stom	26.2814	25.9721	26.0441	26.5253	24.3971	23.93	24.6182	25.6865	25.6593	25.6627	26.3606
P54728	Rad23b	NaN	NaN	NaN	NaN	22.9474	22.6472	22.3099	21.754	22.1432	21.8058	22.4258
P54823	Ddx6	24.1728	23.5133	23.6048	23.1868	22.7158	22.6916	22.5696	23.2408	23.2393	23.1478	23.6718
Q99PM0	Mfap2	NaN	NaN	NaN	NaN	NaN	24.1416	24.7649	NaN	NaN	23.3681	NaN
P55065	Pltp	23.1776	23.3481	23.9774	23.053	22.2557	NaN	22.6321	NaN	NaN	21.0259	NaN
P55258	Rab8a	26.2831	25.5163	26.119	26.5935	22.9673	25.4761	23.8565	25.4035	24.9437	25.3321	26.119
P55302	Lrpap1	NaN	22.0599	NaN	NaN	24.4087	24.7068	25.3135	22.91	24.4352	23.8108	23.1436
P56135	Atp5j2	25.1318	24.7686	25.1451	25.46	25.7614	25.3356	24.9588	24.9057	25.4155	24.6977	25.4331
P56391	Cox6b1	22.7503	23.0039	22.971	NaN	24.6244	24.5691	23.6568	23.0977	NaN	22.4911	23.3142
Q3U4W8	Usp5	23.6487	23.5453	23.6317	24.0988	23.8	23.414	23.6488	23.3621	23.3768	23.3181	22.9328
P56480	Atp5b	27.1538	26.7965	27.0822	26.7462	27.6822	27.2732	27.3588	26.6029	26.5895	26.4767	26.7028
P56528	Cd38	23.0483	NaN	NaN	NaN	25.1688	25.2717	25.2535	23.6664	23.5846	24.4142	NaN
P56812	Pdcd5	NaN	NaN	22.9377	NaN	24.3302	24.4471	23.8106	23.2411	23.4256	23.2231	22.941
P57716	Ncstn	23.8479	23.3047	23.6235	23.8975	21.432	22.7393	21.5887	22.711	22.835	22.4739	NaN
P57746	Atp6v1d	23.4636	23.6458	24.4491	24.6832	23.9559	23.85	24.2501	23.6312	24.2219	23.9344	24.2129
P57759	Erp29	22.5318	21.8081	NaN	21.9272	24.5176	23.9064	23.8992	23.6313	23.271	23.2025	23.953
P57784	Snrpa1	22.2098	NaN	21.747	NaN	NaN	23.171	22.1787	NaN	21.7826	21.6574	NaN
P57787	Slc16a3	23.8479	23.6919	24.223	24.4083	NaN	22.2594	NaN	23.9203	24.4098	24.1661	25.3181
P58058	Nadk	23.1088	22.8224	23.1347	22.7057	NaN	22.085	22.5221	NaN	22.5785	NaN	23.4889
P58137	Acot8	18.7013	NaN	21.0049	20.9955	NaN	18.2762	NaN	NaN	NaN	NaN	NaN
P58252	Eef2	26.8891	27.1966	27.2329	27.3748	26.7385	26.8546	26.8691	26.443	26.7593	26.7107	26.9258
P58321	Uchl4	NaN	NaN	NaN	NaN	NaN	22.0763	22.8962	23.6125	NaN	NaN	NaN
P58389	Ppp2r4	21.6595	21.9078	21.5315	22.6716	22.3655	22.5504	23.059	NaN	21.9751	NaN	NaN
P59017	Bcl2l13	NaN	NaN	NaN	NaN	23.6267	NaN	NaN	22.5727	NaN	NaN	22.2278
P59999	Arpc4	28.066	28.0698	28.3023	28.4779	27.4811	27.5066	27.451	27.4698	27.6256	27.7322	28.0854
P60060	Sec61g	NaN	NaN	NaN	NaN	NaN	20.0579	NaN	NaN	NaN	19.0121	NaN
P60122	Ruvbl1	24.0539	23.8162	23.797	23.7672	22.8297	23.0692	22.814	23.1094	22.937	23.1404	22.8361
P60229	Eif3e	22.883	22.2519	23.5596	23.036	23.3221	22.2506	22.9415	NaN	22.6999	NaN	22.0049
P60335	Pcbp1	25.7448	25.6785	25.5314	25.5458	25.9674	26.0727	26.495	25.9726	25.3261	25.7371	26.0851
P60710	Actb	32.0687	32.0037	32.4117	32.4855	31.626	31.473	31.5633	31.6586	31.9643	31.8986	32.4205
P60766	Cdc42	25.5654	26.2533	25.5443	25.9368	24.8824	25.1142	25.2046	25.3472	24.9208	25.3066	26.674
P60843	Eif4a1	27.0867	26.5412	27.0533	26.6756	27.6524	27.0136	27.3496	27.1984	27.107	26.9644	26.8173
P60867	Rps20	25.2859	24.8626	25.4717	24.7953	26.1648	25.7152	26.4885	24.8415	25.3669	25.2384	25.6421
P61021	Rab5b	23.2262	NaN	23.3381	23.5132	22.5456	22.8539	NaN	22.2001	22.7487	22.1682	22.8087
P61027	Rab10	24.6791	24.0361	24.5345	24.5083	25.0302	25.2027	24.489	24.0321	24.2428	24.4388	24.6224
P61028	Rab8b	26.1849	25.5215	26.1431	26.3807	25.2236	24.9601	24.8982	25.7868	25.5647	25.661	26.034
P61089	Ube2n	25.2882	25.6544	25.3043	26.0206	26.3271	26.1688	26.1331	25.1832	25.7302	25.5665	25.3163
P61161	Actr2	26.3522	27.0096	26.5014	26.9754	26.2439	26.6947	26.2858	26.4201	26.4486	26.7796	26.8555
P61164	Actr1a	23.6242	23.2887	23.8793	23.2733	22.9476	22.4576	23.4153	22.9174	22.3682	22.8847	22.5115
P84078	Arf1	27.9272	27.7027	27.9816	27.8486	27.7447	27.6553	27.2309	26.9579	27.2255	27.1981	27.3311
P61222	Abce1	21.4789	21.3176	21.5843	NaN	NaN	NaN	NaN	NaN	NaN	NaN	NaN
P61226	Rap2b	20.3518	20.8643	20.8435	21.1917	NaN	21.5334	20.6294	20.8572	20.9114	20.9074	NaN
P61327	Magoh	22.2576	22.8659	22.7753	23.1264	21.8808	21.9519	21.9959	NaN	21.5827	NaN	NaN
P61750	Arf4	25.2251	25.092	24.8025	24.8416	26.766	26.3336	26.4133	24.7688	25.3954	25.2328	25.1517
P61759	Vbp1	NaN	21.8654	NaN	NaN	NaN	22.582	22.6456	22.3039	NaN	22.1471	21.8967
P61804	Dad1	23.6748	23.5422	23.8199	23.3561	24.8214	23.7935	24.0769	23.8633	24.0578	23.5465	23.7389
P61924	Copz1	NaN	NaN	21.8297	NaN	23.5373	NaN	22.9305	21.7333	21.9485	21.8224	NaN
P61967	Ap1s1	NaN	21.6311	NaN	NaN	23.848	NaN	24.122	NaN	NaN	NaN	NaN
P61979	Hnrnpk	25.0218	24.9492	24.7005	25.1153	26.4857	26.19	26.5772	25.4532	25.6066	25.6426	25.4045
P61982	Ywhag	24.8995	24.6086	24.5342	25.1628	26.5029	25.8987	26.2817	25.626	25.7815	25.371	25.6826
P62075	Timm13	23.6656	23.4886	NaN	25.2501	25.1689	25.4556	25.0483	24.4413	24.0892	24.2945	24.477
P62082	Rps7	23.8962	23.5738	24.8835	23.8457	25.5281	25.2122	24.8717	23.8718	24.3376	24.0628	24.8296
P62137	Ppp1ca	25.1664	25.9236	24.776	25.0804	24.8707	24.8106	25.016	25.2595	23.5656	25.1653	25.5995
P62141	Ppp1cb	25.1457	24.6654	24.8805	24.9087	24.0709	22.865	23.4138	23.6022	23.192	23.6169	24.8422
P62192	Psmc1	23.2604	23.2196	23.5066	23.0851	23.8901	23.9165	23.4967	22.8926	23.7635	23.5578	23.2597
P62196	Psmc5	24.7374	24.5034	24.5782	24.5173	25.0057	24.6598	24.9031	24.7601	24.7838	24.8545	25.0525
P62242	Rps8	24.5284	24.9407	24.8481	24.6128	NaN	24.0138	NaN	24.4565	24.6048	24.3583	25.1517
P62245	Rps15a	25.4075	25.4271	26.1687	25.2655	26.3826	26.2254	26.4371	25.2292	25.6747	25.9765	25.0295
P62259	Ywhae	25.9776	25.9351	26.2054	26.4174	27.7254	27.2479	27.3997	27.006	26.6986	26.7943	26.767
P62264	Rps14	25.3334	24.771	25.0177	24.8991	26.7603	26.811	27.4456	25.4145	26.0514	25.392	25.8001
P62267	Rps23	24.0336	23.9477	23.4774	22.7269	24.438	24.7111	24.654	21.0929	23.6667	23.9277	24.7088
P62281	Rps11	23.4458	24.1893	24.6275	23.4948	22.717	24.5507	24.5447	24.1803	24.1548	24.1089	24.1616
P62301	Rps13	24.1258	23.5379	23.9714	23.7464	24.275	24.2213	24.1128	23.6169	23.7646	23.4282	24.0433
P62307	Snrpf	24.5734	24.5423	24.5358	24.6159	25.0423	23.6415	24.8746	24.1338	23.9251	23.6279	24.4078
P62309	Snrpg	23.6689	23.6527	23.7814	23.4205	25.2355	23.2826	23.8764	23.7323	22.936	24.0275	24.3772
P62311	Lsm3	21.9819	21.8004	21.9401	22.3174	23.97	23.6616	23.4945	22.7734	22.6348	22.8252	22.1869
P62315	Snrpd1	23.7813	23.9234	24.0857	24.0876	23.3329	23.6409	24.1595	23.2671	23.4381	22.8402	23.3537
P62317	Snrpd2	23.2815	22.9723	23.2603	23.5477	24.2324	23.1776	24.1254	23.3452	23.1938	23.0357	23.5124
P62320	Snrpd3	25.8008	26.0148	25.964	26.0281	26.2896	26.4854	26.3929	25.2969	26.1295	26.0406	25.8709
P62331	Arf6	24.0708	23.9484	24.0314	24.3885	23.0912	23.1759	22.9476	22.3204	23.4257	23.5053	23.1954
P62334	Psmc6	24.5323	24.1074	24.3533	24.3786	23.9682	23.9668	24.0421	23.9704	23.5539	23.7736	24.3631
P62627	Dynlrb1	22.4471	21.7073	22.368	22.1001	NaN	24.4277	24.4282	23.4483	23.3248	23.3329	NaN
P62702	Rps4x	24.2716	23.4287	23.9683	23.8849	24.4052	24.6981	24.8693	23.5343	24.3355	24.0992	24.363
P63330	Ppp2ca	25.6906	25.4102	25.2561	25.0706	24.5072	24.6114	24.7009	25.1627	24.7292	24.5819	25.1292
P62737	Acta2	NaN	NaN	NaN	NaN	25.5596	24.1	25.5952	NaN	22.4709	NaN	NaN
P62743	Ap2s1	24.825	25.458	25.4082	25.1593	24.0985	24.0951	24.2201	23.3894	24.3317	23.7963	24.3498
P62748	Hpcal1	24.1938	24.515	25.0573	24.6095	24.3502	23.9385	23.3952	24.1079	23.3612	24.4771	24.0164
P62751	Rpl23a	NaN	23.0264	NaN	NaN	24.879	24.5522	24.8278	23.9865	24.9839	NaN	24.5391
P62754	Rps6	24.7471	24.0681	24.0648	23.9014	24.1662	NaN	24.2487	24.5334	23.5019	23.8709	24.5177
P62774	Mtpn	23.7707	23.8421	23.5532	23.8585	24.5296	24.12	24.458	23.9768	23.7262	23.8793	23.8886
P62806	Hist1h4a	31.2193	31.8981	31.6826	32.0266	29.7342	30.2987	30.481	31.4791	31.6248	31.7169	32.0383
P62814	Atp6v1b2	25.2275	25.1773	25.1202	25.1162	25.6714	25.6734	25.5202	25.4263	25.584	25.7946	25.6714
P62827	Ran	27.5455	27.581	27.4971	26.6614	27.347	26.6513	26.7106	27.2582	26.6301	26.5392	27.9526
P62855	Rps26	24.2643	24.155	24.2749	24.2681	23.1123	23.466	23.3676	23.7235	24.246	23.6982	24.0012
P62869	Tceb2	23.9451	24.2246	23.8606	24.1937	25.3277	24.863	24.788	24.4506	24.4867	24.1378	NaN
P62874	Gnb1	23.2362	24.7507	23.4694	23.081	NaN	24.3255	24.8936	24.0662	23.9077	24.1662	24.1359
P62880	Gnb2	27.2188	27.2857	26.9973	26.9956	26.2666	26.5516	26.5652	26.9307	26.5531	26.9237	27.1719
P62889	Rpl30	23.4447	24.1632	23.5496	22.8417	24.4709	24.9167	25.6505	25.3279	23.388	23.8121	23.2013
P62897	Cycs	21.9213	22.1473	23.0137	22.0769	24.2588	24.2431	23.7564	23.9393	24.2428	24.087	23.1808
P62908	Rps3	25.8693	25.3828	25.7563	24.9897	26.7396	26.3106	26.5394	25.788	25.9716	25.485	25.8678
P62918	Rpl8	24.6261	24.9685	24.8725	25.2826	20.9537	NaN	22.5192	NaN	22.1071	NaN	21.3721
P62960	Ybx1	NaN	19.4031	19.9119	19.238	22.7818	23.3918	25.0963	NaN	22.2157	21.4927	NaN
P62962	Pfn1	30.1939	30.1825	29.7264	30.3051	28.1145	28.3612	28.3691	28.8303	28.5063	28.5475	29.1308
Q3TLP8	Rac1	24.5055	25.2561	24.7549	24.6617	24.1773	24.8113	24.5077	25.0016	24.7485	25.2429	25.0856
P63005	Pafah1b1	23.7899	23.6367	23.8479	24.2356	24.0202	24.1511	24.154	23.936	23.967	23.477	23.755
P63011	Rab3a	23.2521	23.2681	23.0197	23.332	NaN	NaN	NaN	23.2388	22.894	23.0961	23.1822
P63017	Hspa8	28.6116	28.2184	28.3938	28.2472	29.0867	28.5896	28.656	28.5317	28.5912	28.3092	28.5647
P63024	Vamp3	24.0415	24.0507	NaN	NaN	25.0865	24.7286	24.5264	24.3545	23.959	24.7611	24.5446
P63028	Tpt1	24.2565	24.529	24.5602	24.593	25.3221	26.2763	25.8042	25.4188	25.7173	25.1467	NaN
P63038	Hspd1	24.2842	24.0237	24.1472	24.1308	25.31	25.3921	24.6961	24.4994	24.6889	24.8678	24.9186
P63085	Mapk1	23.8603	23.204	23.9107	23.8779	24.0105	23.2956	23.4918	22.9495	23.3617	23.0192	22.3313
P63087	Ppp1cc	23.9541	23.7451	23.5574	24.2332	23.8683	21.9997	23.5212	NaN	NaN	NaN	23.7999
Z4YKV1	Gnas	22.6452	21.716	22.2448	22.435	23.5556	22.2425	23.1561	22.4619	22.4815	22.2273	23.0736
P63101	Ywhaz	26.8017	26.7634	26.6196	26.9819	27.9009	27.6094	27.6883	27.5505	27.1038	27.1399	27.3825
P63168	Dynll1	NaN	24.0114	NaN	NaN	NaN	24.7394	24.7003	22.9806	22.8928	22.2654	23.8965
P63260	Actg1	21.8814	22.7322	21.9717	21.7654	22.9377	23.9245	23.1012	24.3198	21.9931	22.4272	23.0606
P63276	Rps17	NaN	20.8451	20.8833	NaN	24.5629	24.6953	24.6367	22.3034	20.8582	22.7153	22.6079
P63325	Rps10	24.3797	24.8096	25.2754	24.7778	25.9389	25.9819	25.9938	23.3742	24.7663	24.7012	23.7317
P63328	Ppp3ca	25.2002	25.1444	24.9395	25.493	24.2513	24.1222	24.2209	24.3435	24.112	24.3028	24.4553
P67778	Phb	24.9912	24.526	25.008	24.9216	25.205	24.8604	24.3801	24.775	24.9952	24.4039	24.5421
P67984	Rpl22	25.5051	NaN	25.7663	25.6118	26.6934	26.1418	26.2716	25.4056	25.6138	24.9804	25.7091
P68033	Actc1	29.0148	29.0563	29.2528	29.6118	29.2297	29.132	29.2311	28.9401	29.4481	29.415	26.8005
P68037	Ube2l3	24.5845	23.9362	24.6301	24.526	24.4095	25.29	23.9498	23.8548	24.3893	24.7099	22.7627
P68040	Gnb2l1	26.4401	26.1658	25.7078	25.7741	27.1518	26.448	26.9421	26.188	26.3205	25.8757	26.1317
P68134	Acta1	23.4356	23.7192	22.6147	22.5299	NaN	22.7432	NaN	NaN	NaN	NaN	NaN
P68372	Tubb4b	27.9411	28.2708	28.2535	28.2402	28.5294	28.6395	28.4863	27.6527	27.7964	27.8551	27.9349
P68373	Tuba1c	23.5838	26.1886	23.3144	23.6464	NaN	26.3832	26.1261	NaN	22.5977	25.2795	23.6584
P68404	Prkcb	NaN	NaN	NaN	NaN	NaN	NaN	NaN	22.2942	20.5937	22.0143	NaN
P68510	Ywhah	25.2593	25.376	24.8508	25.3308	26.9334	26.2932	26.5738	26.1724	26.0744	25.7918	25.9812
P70122	Sbds	NaN	21.5724	22.0999	22.077	NaN	NaN	NaN	NaN	NaN	NaN	NaN
P70168	Kpnb1	25.5733	25.7005	25.652	26.1782	24.8828	24.8429	24.4973	24.6085	24.6519	24.5802	24.9982
P70202	Lxn	22.6313	22.2087	22.354	22.6205	23.5213	23.9502	23.0809	22.808	NaN	NaN	22.8624
P70268	Pkn1	22.4719	22.6461	22.4908	22.8353	22.1259	22.586	22.0692	22.4291	22.5993	22.3283	21.732
P70296	Pebp1	24.3752	24.0674	23.7135	24.8653	26.3972	25.9767	25.9161	25.0335	25.0056	24.8442	24.4989
P70315	Was	23.3843	23.4842	23.3294	23.4104	23.5395	23.2321	22.5638	23.6706	23.6872	23.5158	23.7519
P70333	Hnrnph2	22.4	22.5972	21.9485	22.5732	22.3612	22.8991	22.8169	22.6862	22.5656	22.1451	23.1828
P70335	Rock1	23.9553	22.8546	23.3504	23.749	21.3369	NaN	21.1294	21.5695	21.8773	21.8625	23.0142
P70372	Elavl1	24.69	23.599	24.0335	24.4471	25.9689	25.8332	25.8011	25.3331	25.4118	25.213	25.3748
Q4FE56	Usp9x	23.9882	23.0893	23.5862	23.4389	23.2744	22.882	23.5696	23.0737	21.6312	NaN	24.1682
P70441	Slc9a3r1	23.9646	23.1864	23.3966	23.0914	24.7754	23.8015	24.6356	24.4809	24.7897	24.5992	24.7532
P70445	Eif4ebp2	NaN	NaN	NaN	NaN	24.1353	24.4948	NaN	23.2303	23.5859	22.982	22.0442
P70460	Vasp	27.9304	27.8684	27.9497	27.9945	26.9819	27.0296	27.0057	27.1984	26.9383	27.3235	28.0733
Q60817	Naca	23.1208	22.4774	23.5981	22.5543	25.8646	24.9549	25.6329	24.2672	24.2636	24.2821	22.4824
P70677	Casp3	NaN	22.7759	23.2775	23.5268	24.0869	23.8614	23.6737	23.9709	23.9176	23.6711	24.0753
P70698	Ctps1	21.453	21.9871	21.2894	NaN	22.4163	23.1126	22.7275	NaN	NaN	21.6301	22.5261
P70699	Gaa	NaN	NaN	NaN	20.8645	23.4517	24.1659	23.4252	22.7118	22.3071	21.978	NaN
P80313	Cct7	24.2345	24.4862	24.4503	24.2986	23.968	23.7405	23.5111	23.4336	24.3351	23.9689	23.8827
P80314	Cct2	25.5136	25.5176	25.7583	25.4164	25.6172	25.3647	24.9514	24.9832	24.8637	24.9173	25.0721
P80316	Cct5	25.6761	26.0229	25.3117	25.3522	25.4917	24.7413	23.9736	24.5769	24.6589	23.2287	24.4738
P80317	Cct6a	24.494	23.904	24.2008	24.2187	24.5118	24.3876	24.3663	24.0864	24.1814	24.1906	24.0802
P80318	Cct3	24.9105	24.5421	24.7642	24.8904	24.9902	24.8346	24.6431	24.5554	24.4774	24.4729	24.9164
Q3UKN6	Nucb2	21.1987	21.5366	21.4763	21.326	22.3409	23.0089	21.6395	21.6068	21.6117	21.9401	NaN
P82198	Tgfbi	23.263	23.1686	24.2104	23.3178	25.5431	25.3524	25.0675	23.5008	24.8981	24.113	23.5652
P84084	Arf5	27.8609	27.5579	27.7044	27.7236	27.4603	27.4891	26.8872	27.386	26.6227	27.1595	27.415
Q3TWV4	Ap2m1	24.9009	23.5686	24.338	24.3834	24.0795	24.3865	22.8906	23.3059	23.8756	23.6999	24.4472
P84096	Rhog	27.0815	27.2809	26.7868	26.9131	26.446	25.8606	26.02	27.1808	26.6657	26.8858	27.3944
P84104	Srsf3	24.9583	24.2914	24.2933	24.1538	24.1996	24.143	24.6721	NaN	24.9811	23.8664	24.683
P85094	Isoc2a	21.333	NaN	21.2463	21.3546	22.1963	23.0186	20.9906	NaN	21.779	20.9655	NaN
P97290	Serping1	25.7309	25.7932	25.8449	26.5038	22.1716	23.5743	23.5721	22.9747	23.805	21.9047	NaN
P97298	Serpinf1	24.1604	23.9676	24.3819	24.9817	19.5356	23.1746	20.3497	23.5352	21.4638	22.5325	22.1026
P97310	Mcm2	21.4911	23.285	21.9948	NaN	NaN	21.3506	21.5643	21.5619	NaN	22.3293	23.2302
Q3ULG5	Mcm6	24.0509	21.9779	23.0693	23.4936	22.2385	22.137	22.2917	23.6258	22.8543	22.6718	23.4321
P97315	Csrp1	21.5766	20.6476	NaN	NaN	25.4702	25.1061	25.6229	22.0517	23.3526	21.9089	21.794
P97346	Nxn	19.5417	20.5297	20.8233	20.8929	NaN	18.587	NaN	NaN	NaN	NaN	NaN
P97351	Rps3a	23.9564	23.8542	23.7736	22.6918	23.8667	25.107	25.3906	24.6862	23.7895	24.8505	24.3628
P97363	Sptlc2	20.3299	20.6909	21.5345	20.2841	NaN	19.9809	19.3765	20.7389	20.5143	20.0354	NaN
P97369	Ncf4	25.7756	25.8291	25.7573	26.0893	23.8022	23.6633	23.7328	25.2449	24.7647	25.0369	25.6993
P97370	Atp1b3	NaN	21.8409	NaN	NaN	NaN	22.7334	21.4572	21.3367	19.5921	21.4526	NaN
P97377	Cdk2	25.748	25.4946	25.7967	25.8528	23.7445	23.8973	23.5101	25.6631	24.8643	24.9975	25.8938
P97384	Anxa11	28.21	27.859	27.9967	28.1868	25.7196	25.3759	25.4295	27.5617	27.5796	27.6763	27.9187
P97425	Ear2	NaN	NaN	NaN	NaN	22.0401	23.0209	22.4476	NaN	NaN	NaN	NaN
Q923L6	Ear10	NaN	NaN	NaN	NaN	22.0465	23.1076	23.5564	NaN	NaN	NaN	NaN
P97429	Anxa4	25.5679	24.8266	25.1872	24.1387	26.9552	27.0829	26.6755	26.175	26.3205	26.4118	26.2527
P97449	Anpep	22.8667	20.3003	21.8722	20.3779	24.534	24.1201	24.5689	25.0486	24.2696	24.8568	23.9456
P97450	Atp5j	21.4563	21.4456	NaN	NaN	24.9925	23.6364	23.6286	23.22	22.9425	22.226	22.0491
P97470	Ppp4c	NaN	23.9034	22.5836	23.2321	23.7198	NaN	22.8838	23.1918	NaN	22.9525	23.4142
P97484	Lilrb3	22.2773	21.8181	23.1034	23.0731	NaN	NaN	22.6763	23.0305	23.1443	23.127	NaN
P97492	Rgs14	22.516	22.0205	22.1445	22.0878	NaN	NaN	NaN	NaN	NaN	21.9069	NaN
P97742	Cpt1a	NaN	23.573	20.8812	23.1703	NaN	23.5354	NaN	NaN	21.9293	NaN	23.4661
P97797	Sirpa	23.035	23.479	23.9322	24.368	22.0808	22.6884	21.3266	22.7433	22.6906	22.8826	24.0048
P97807	Fh	23.1728	22.9149	23.0676	22.9803	24.3002	23.8921	23.6792	23.5518	23.4138	23.4924	22.9529
P97816	S100g	NaN	NaN	NaN	20.5683	20.7668	23.6591	20.9338	NaN	NaN	NaN	NaN
P97821	Ctsc	24.2938	25.4238	24.3564	24.4674	26.5926	28.1227	27.6129	25.5959	25.185	25.8291	22.2595
P97825	Hn1	NaN	NaN	NaN	NaN	23.4649	NaN	NaN	22.4429	NaN	NaN	NaN
P97855	G3bp1	NaN	21.776	22.6347	21.6227	22.9267	23.1088	22.5866	21.7021	NaN	22.1073	NaN
P97872	Fmo5	23.058	23.5097	23.6722	23.8298	NaN	21.9778	21.1445	22.5175	22.3257	23.0944	23.9091
P99024	Tubb5	27.7834	27.679	27.9427	27.8025	28.2367	28.2056	28.1648	27.8759	27.7136	27.7252	27.4375
P99026	Psmb4	25.0124	24.4735	24.7831	24.2488	26.6003	25.976	26.2714	25.8514	25.8042	25.2224	25.2211
P99027	Rplp2	20.5376	20.1431	21.7808	20.2934	26.7466	26.324	26.474	24.4884	24.6773	25.0764	24.7509
P99028	Uqcrh	20.7086	22.392	NaN	19.7884	NaN	23.5048	22.8161	22.5837	20.2474	21.8611	NaN
P99029	Prdx5	28.7189	28.7739	28.8147	29.4393	29.2003	29.3591	29.5421	29.2264	29.3187	29.3881	29.2205
Q00519	Xdh	24.7084	24.8783	24.8416	24.551	24.9092	25.379	25.0037	25.0476	24.8953	24.9554	24.8692
Q00547	Hmmr	24.2126	24.6942	24.5361	26.3235	24.123	22.6915	NaN	23.3871	22.9921	NaN	NaN
Q00612	G6pdx	28.3999	28.6446	28.5489	28.3772	26.3116	26.1315	26.3996	27.5279	27.5477	27.4506	27.9999
Q00623	Apoa1	28.7494	28.4649	28.2509	29.1352	27.2788	27.4836	27.2052	27.0325	27.8471	26.9384	27.5225
Q00897	Serpina1d	27.4014	26.5571	26.7313	27.0401	24.8416	25.4334	24.9592	25.8653	26.1538	25.9875	26.7909
Q00898	Serpina1e	26.7877	26.2633	26.5815	24.1216	25.0549	25.3156	25.6441	25.655	25.6399	26.3101	23.2401
Q00915	Rbp1	NaN	NaN	NaN	NaN	24.7984	24.4095	24.1411	NaN	NaN	NaN	NaN
Q6PE80	Axl	NaN	NaN	NaN	NaN	21.9346	22.3813	21.6648	NaN	NaN	NaN	NaN
Q00PI9	Hnrnpul2	23.3644	22.8693	22.2189	21.808	24.0846	23.1303	23.6971	23.405	23.0492	23.0628	23.413
Q01149	Col1a2	24.5322	22.5584	24.1691	22.7544	29.7378	28.7923	29.538	26.7294	27.4852	27.5413	24.9612
Q01339	Apoh	24.7588	26.0974	25.1269	24.3658	21.4596	24.2268	24.5389	26.2468	24.6091	26.0075	26.3466
Q01514	Gbp1	25.7864	25.6661	25.7047	25.2309	27.1469	26.6873	26.5352	26.2489	26.2866	26.0759	25.4573
Q01853	Vcp	26.3267	26.5359	26.4675	27.1808	27.1868	27.2312	27.2427	26.6064	26.4413	26.5823	26.4725
Q02013	Aqp1	NaN	NaN	NaN	NaN	23.1359	22.3006	22.6937	NaN	NaN	NaN	NaN
Q02053	Uba1	26.4587	26.3961	26.5622	26.2622	26.4982	26.3863	26.4683	26.3851	26.2812	26.2812	26.5805
Q02248	Ctnnb1	NaN	NaN	NaN	NaN	22.3888	22.6973	21.2602	NaN	NaN	NaN	NaN
Q02566	Myh6	NaN	NaN	15.3162	NaN	15.1074	15.417	25.4443	15.6741	NaN	16.8817	NaN
Q02788	Col6a2	23.6199	23.4259	24.0516	21.4046	25.5004	24.3467	24.9483	24.2456	24.9135	24.3079	23.9307
Q02819	Nucb1	23.0351	22.6816	23.3072	22.6895	24.6861	24.6535	24.3892	23.297	23.6086	23.5025	23.1824
Q03265	Atp5a1	26.7358	26.3214	26.6626	26.5129	27.6915	27.2656	27.418	26.6232	26.9313	26.4964	26.9563
Q03734	Serpina3m	23.0698	NaN	NaN	NaN	NaN	NaN	NaN	22.4778	22.9238	22.2203	NaN
Q04207	Rela	22.7356	NaN	24.021	23.5948	24.006	23.2026	23.2301	23.2949	23.0868	23.026	23.7343
Q04447	Ckb	NaN	NaN	NaN	NaN	25.5412	24.9433	25.3559	23.2727	22.8485	23.6336	23.2263
Q04857	Col6a1	24.211	23.1796	23.5502	20.8858	25.831	25.743	26.0884	25.3246	25.812	24.7293	24.832
Q04998	Inhba	24.9215	23.5943	24.4062	23.0279	NaN	NaN	NaN	NaN	NaN	21.3301	NaN
Q05117	Acp5	NaN	NaN	NaN	NaN	24.2572	25.1239	24.4406	21.5952	21.1096	22.0738	20.9927
Q05144	Rac2	28.6986	29.2007	28.797	29.145	26.9283	26.6374	27.0465	28.8318	28.2914	28.9278	29.6198
Q05186	Rcn1	NaN	NaN	NaN	NaN	24.627	24.0811	NaN	NaN	NaN	21.877	NaN
Q05793	Hspg2	NaN	NaN	NaN	NaN	24.1619	24.0753	24.1409	NaN	NaN	NaN	NaN
Q05816	Fabp5	20.5354	18.8927	19.4415	19.2818	25.6858	26.8327	25.8523	25.319	25.0969	26.0106	24.4318
Q06185	Atp5i	24.9131	23.9236	24.4514	24.7958	25.795	25.0447	25.2603	24.5787	24.7419	24.4543	24.8974
Q06318	Scgb1a1	NaN	24.5663	NaN	NaN	24.4664	NaN	24.3342	NaN	23.1441	22.4143	NaN
Q06770	Serpina6	22.4398	23.8007	22.0588	24.7162	NaN	21.2744	21.241	21.4884	21.0208	21.5872	22.3251
Q06890	Clu	27.1126	26.5707	27.4065	25.8458	25.2691	25.776	25.6934	26.7491	27.6873	26.4651	27.4918
Q07417	Acads	20.7266	19.76	22.1148	22.767	24.341	24.077	24.4782	23.3711	23.1771	23.1256	23.2365
Q07456	Ambp	21.7547	23.0098	21.1856	NaN	NaN	23.9914	23.8991	22.018	23.5382	22.2734	22.1454
Q07797	Lgals3bp	21.2495	21.2931	22.1047	NaN	24.3096	25.8699	24.806	22.8016	21.8142	23.0157	22.5825
Q08024	Cbfb	23.0958	22.4988	22.6368	22.7787	23.3756	23.0382	23.1844	22.2755	22.9236	22.6861	22.0018
Q09200	B4galnt1	23.3396	22.8904	22.8028	22.9317	22.3984	22.0814	21.4177	22.4662	22.0101	NaN	21.9205
Q11011	Npepps	24.37	24.3353	24.39	24.8475	24.0378	23.8927	24.0573	23.9837	24.1257	24.209	24.0315
Q11136	Pepd	NaN	NaN	20.0185	20.0881	20.9384	22.5351	21.0817	NaN	20.7366	20.6944	20.4807
Q19LI2	A1bg	23.7953	23.8676	21.9924	28.2605	17.6462	20.0633	NaN	NaN	22.2961	19.2452	28.1415
Q8QZW8	Arhgap9	24.8348	24.6001	24.6954	25.3564	21.0633	21.6905	21.3821	23.3601	22.7277	21.8084	24.9557
Q20BD0	Hnrnpab	24.7123	24.2938	23.377	24.1178	26.0894	25.7497	26.1149	25.3365	25.1184	25.0994	24.9734
Q2TBE6	Pi4k2a	NaN	NaN	21.6307	NaN	20.4701	23.4394	20.6336	21.0922	21.1473	22.2792	21.7235
Q2V6D6	Gbp8	NaN	NaN	19.9216	22.1794	22.7915	24.2418	21.537	21.005	NaN	NaN	NaN
Q31094	H2-DMb1	25.509	25.5852	NaN	NaN	26.1023	27.3456	26.3754	NaN	NaN	NaN	NaN
Q31099	H2-DMb2	NaN	NaN	NaN	NaN	22.8149	NaN	22.0416	NaN	NaN	NaN	NaN
Q31621	H2-DMa	21.3541	NaN	NaN	NaN	25.5129	25.2728	25.0706	21.078	21.7104	NaN	NaN
Q3B7Z2	Osbp	23.3553	23.2211	22.8746	22.7726	22.0387	22.0568	22.3201	22.1738	22.1074	NaN	NaN
Q3T9E4	Tgtp1	22.857	22.1901	22.3527	22.4632	25.0041	24.8079	24.6993	23.1717	22.6912	22.4397	22.1844
Q3TA40	6430548M08Rik	22.2436	22.5219	21.6424	22.2819	NaN	NaN	NaN	NaN	NaN	NaN	NaN
Q3TBT3	Tmem173	22.216	NaN	NaN	NaN	24.7626	24.4288	23.9046	22.2847	22.8916	21.9585	NaN
Q3TC93	Hs1bp3	20.3266	19.0588	NaN	NaN	23.3434	24.0141	23.6364	21.6705	21.4193	21.6968	NaN
Q3TCN2	Plbd2	NaN	NaN	NaN	20.7066	23.8899	NaN	23.4399	21.2898	21.4778	21.9195	22.1563
Q9R233	Tapbp	25.7603	25.6754	25.8551	25.3151	26.7447	26.7694	26.517	26.0922	26.1322	25.9809	25.9144
Q3TDN2	Faf2	21.6774	NaN	21.9066	NaN	22.6893	23.2666	22.2064	NaN	22.2741	NaN	22.3998
Z4YKA3	Hp1bp3	22.9703	22.7841	22.7026	23.5612	NaN	NaN	NaN	22.3965	NaN	22.5967	23.5162
Q3TFP0	Srsf10	21.539	21.9215	22.4021	22.2958	NaN	NaN	NaN	NaN	22.1833	NaN	22.2342
Q3TG45	Psmd8	24.3764	24.0882	24.242	23.7674	24.1366	23.34	24.0264	23.694	23.9555	23.3924	24.6382
Q3TGF2	Fam107b	NaN	NaN	NaN	NaN	23.3166	22.7498	23.2557	23.8188	23.5633	23.6525	22.875
Q3TH01	H2-K1	NaN	NaN	NaN	NaN	23.5264	24.0748	24.4274	23.6835	21.8821	23.3373	22.7526
Q3THE2	Myl12b	27.146	27.0079	27.4033	27.6017	27.7259	27.3082	27.6948	27.457	27.2587	27.4629	27.6651
Q3THK7	Gmps	22.56	23.5066	23.2628	23.1509	21.7226	20.7375	20.8163	20.4445	20.3111	20.1335	21.9607
Q3TIR3	Ric8a	NaN	21.5917	21.1743	21.6533	NaN	NaN	NaN	NaN	NaN	NaN	NaN
Q3TIX9	Usp39	21.33	21.231	21.2893	21.8325	NaN	21.1241	NaN	21.0319	21.1172	20.889	NaN
Q3TJD7	Pdlim7	NaN	NaN	NaN	NaN	22.981	NaN	22.4256	22.4583	NaN	22.4181	NaN
Q3TKD0	Tnpo1	23.313	22.8045	23.3406	23.6563	NaN	22.9514	NaN	NaN	NaN	23.1583	NaN
Q3TL44	Nlrx1	21.3873	22.0745	22.1454	22.121	NaN	22.1484	20.1477	NaN	21.7112	22.1051	NaN
Q3TRM8	Hk3	26.8383	27.3861	27.0676	26.9455	24.9908	25.4071	24.9656	26.1891	25.9437	26.0116	26.4158
Q3TUQ7	Prkaa1	NaN	NaN	NaN	22.2394	23.4406	20.3049	23.1814	23.0864	22.6543	NaN	23.6292
Q3TVK3	Dnpep	22.002	21.0746	NaN	21.0624	24.5489	24.4847	24.562	21.9731	22.2685	21.7651	19.9825
Q3TW96	Uap1l1	24.7164	24.6131	24.8965	25.3558	25.0556	24.6628	24.6064	24.5719	24.5437	24.4555	24.5346
Q3TWZ5	Txndc11	22.6156	22.6995	23.0549	22.8701	NaN	23.19	22.7785	NaN	NaN	22.2133	NaN
Q3TXS7	Psmd1	23.0082	23.8211	23.7698	23.3549	23.5656	23.2591	23.3909	23.9287	22.4396	23.5835	23.0587
Q3TXV4	Rab31	24.2116	23.8777	24.2146	24.5972	23.265	22.9423	22.4858	22.9286	23.5369	23.7539	23.7364
Q3TYS2	Cybc1	NaN	20.5227	21.0957	21.103	NaN	NaN	NaN	NaN	NaN	NaN	NaN
Q3U0J8	Tbc1d2b	20.0265	20.7158	NaN	NaN	NaN	NaN	NaN	NaN	NaN	NaN	NaN
Q3U0P4	Il1f9	26.2115	25.6172	25.485	26.2014	22.1863	21.2296	22.6943	23.9697	24.0434	23.5694	23.9199
Q3U0S6	Rasip1	NaN	NaN	NaN	NaN	22.198	22.0125	22.2086	NaN	NaN	NaN	NaN
Q3U0V1	Khsrp	23.2757	23.7067	23.322	23.6592	24.2414	24.9422	26.0194	24.2802	24.8916	23.8823	22.0394
Q3U1J4	Ddb1	22.2998	22.292	NaN	NaN	23.4253	22.683	NaN	22.7714	NaN	22.6205	22.6637
Q3U1T3	Brms1l	22.4604	NaN	23.3541	NaN	NaN	NaN	NaN	NaN	22.3428	NaN	NaN
Q3U1Z5	Gpsm3	24.2893	24.3277	24.4357	24.9398	23.8815	23.1057	19.2897	23.9533	22.9335	23.6184	24.179
Q3U2G2	Hspa4	24.0248	24.1015	23.9402	24.3635	24.2165	24.3386	24.2022	23.8304	24.0188	23.628	23.924
Q3U435	Mmp25	23.6958	22.7698	23.4461	23.6922	NaN	NaN	NaN	22.4708	21.8285	22.0593	23.1659
Q3U487	Hectd3	20.7624	NaN	NaN	NaN	NaN	21.0934	20.561	NaN	20.6567	20.5537	NaN
Q3U4F0	Sfxn3	NaN	NaN	NaN	21.3386	24.8139	24.8277	23.9823	21.2527	22.3978	22.7738	22.2923
Q3U5Q7	Cmpk2	24.5328	24.9842	24.7398	24.9865	22.6918	22.9719	22.7488	23.7087	24.2187	23.7293	24.4069
Q3U5V8	Stx11	24.2626	24.1805	24.3035	24.4718	22.9819	23.0145	22.0426	23.2832	23.0837	22.3447	24.4087
Q3U687	2010002M12Rik	21.9101	21.317	22.6849	NaN	NaN	NaN	NaN	21.652	21.5719	21.1918	NaN
Q501J6	Ddx17	22.3391	22.6962	22.3749	22.6036	22.5805	22.7433	22.9372	21.753	21.9447	22.1111	22.7632
Q3U7R1	Esyt1	24.5294	19.5307	24.2193	24.4868	23.2519	21.2994	22.844	22.9127	19.252	23.3109	21.4394
Q3U962	Col5a2	NaN	NaN	NaN	NaN	21.1375	22.7442	NaN	NaN	NaN	NaN	NaN
Q3U9G9	Lbr	24.5801	24.2057	24.3171	25.0968	NaN	22.4601	22.288	25.4325	25.1541	24.7463	25.1642
Q3UA06	Trip13	21.531	21.7341	22.1155	22.3715	NaN	NaN	NaN	NaN	NaN	NaN	NaN
Q3UDE2	Ttll12	21.3642	21.3636	21.0695	21.367	22.3631	22.0812	22.4688	21.2595	21.378	21.0711	NaN
Q3UDK1	Trafd1	22.5427	NaN	NaN	21.4391	21.778	21.8322	20.9756	22.197	22.8979	22.3983	NaN
Q3UE92	Xpnpep1	22.8954	22.7104	23.1478	22.9278	22.9021	23.1316	23.2061	22.4521	22.8731	23.151	NaN
Q3UEB3	Puf60	NaN	NaN	20.8916	NaN	NaN	22.069	NaN	20.704	NaN	NaN	NaN
Q3UER8	Fgg	28.0697	27.9807	28.156	26.469	26.4871	28.2669	27.009	28.0968	29.3036	27.5831	26.2442
Q3UF75	Parva	NaN	NaN	NaN	NaN	22.7836	22.59	21.9113	NaN	NaN	NaN	NaN
Q9JII5	Dazap1	22.9026	22.8432	22.2082	22.7696	22.6844	23.1904	22.5422	22.3333	21.9393	22.4448	22.5438
Q3UGS4	Fam195b	NaN	NaN	NaN	NaN	23.1869	22.2674	22.0948	NaN	NaN	NaN	NaN
Q3UHX2	Pdap1	NaN	NaN	NaN	NaN	23.3055	22.2088	22.0694	22.1247	21.8265	21.6891	21.9288
Q3UIR3	Dtx3l	22.8525	21.7789	22.0378	21.2987	22.5974	22.5155	22.0979	22.1407	22.7985	22.8095	22.243
Q3UJB0	Sf3b2	22.1555	NaN	21.0115	NaN	23.7512	22.3972	24.2307	23.1998	22.6374	NaN	22.5666
Q3UJQ9	Oxct1	21.7895	20.1499	19.3911	20.5287	24.3164	24.1659	23.8967	20.8902	21.0904	21.3101	19.9601
Q3UJU9	Rmdn3	NaN	NaN	NaN	NaN	21.7953	22.8088	21.9148	21.1138	21.3632	20.7141	NaN
Q3ULB0	Rbm6	NaN	NaN	NaN	NaN	24.3963	22.6396	NaN	23.7446	25.6315	NaN	NaN
Q3UM45	Ppp1r7	24.1469	24.3462	24.3901	24.8047	23.3434	23.2475	23.1057	22.8546	22.6327	22.927	21.4495
Q3UMR5	Mcu	NaN	22.0299	22.8745	23.1437	NaN	NaN	NaN	22.2692	22.3773	NaN	22.3928
Q3UMW7	Mapkapk3	21.0929	21.0286	21.2696	NaN	NaN	NaN	NaN	NaN	NaN	NaN	NaN
Q3UN52	6030408B16Rik	27.1427	28.2298	27.7087	27.6676	25.8783	27.6081	26.5075	27.6745	29.544	29.1666	28.0816
Q3UND0	Skap2	25.1927	24.9288	24.9216	25.0074	23.5286	22.5495	23.0151	24.5539	24.5277	23.8923	25.1159
Q3UP87	Elane	28.7901	30.4988	29.0894	28.8788	26.2985	27.4104	27.53	29.7599	28.3631	29.659	30.3591
Q3UPH1	Prrc1	NaN	NaN	NaN	NaN	22.3463	21.8415	18.691	19.7954	NaN	NaN	NaN
Q3UPL0	Sec31a	22.1194	22.4075	NaN	NaN	22.625	23.1591	23.1413	22.4721	22.4854	22.5921	22.7755
Q3UQ44	Iqgap2	21.8736	21.577	22.726	22.2713	20.6536	NaN	21.1924	21.5703	21.7111	21.5173	22.3251
Q3USX5	Irak4	25.0509	25.1664	25.4263	24.5519	23.9353	24.7611	23.8919	23.5914	24.7918	23.2036	24.7377
Q3UV17	Krt76	27.0101	22.1867	24.2581	24.5384	25.337	22.2818	28.0051	25.3056	26.3969	27.502	26.2911
Q3UVK0	Ermp1	24.3136	23.4917	23.5177	24.1575	NaN	23.3597	NaN	23.3728	23.2723	23.4759	23.6829
Q3UW53	Fam129a	24.2213	24.5922	24.4346	24.9488	21.9451	21.6515	18.9468	22.7757	22.638	22.2525	23.7004
Q3UZ39	Lrrfip1	NaN	NaN	NaN	NaN	23.1929	22.3879	22.7856	23.1276	22.4884	22.8941	22.3138
Q3V0K9	Pls1	NaN	19.7454	NaN	20.9981	21.9447	NaN	18.8053	20.8948	NaN	NaN	NaN
Q91V92	Acly	24.2525	24.0398	24.3995	24.1139	22.3107	23.4896	23.285	23.4738	23.2818	23.2147	23.4521
Q3V3R1	Mthfd1l	21.898	21.4179	22.1693	22.016	21.8476	21.3463	21.7616	22.4332	22.4122	22.2331	22.5051
Q3V3R4	Itga1	NaN	NaN	NaN	NaN	22.5788	23.1538	22.6014	NaN	NaN	NaN	NaN
Q3V441	Ptpn18	NaN	NaN	NaN	NaN	24.5247	23.8199	23.9269	23.7259	NaN	23.4394	23.201
Q3V4D5	Naa10	NaN	NaN	NaN	NaN	20.6853	20.3104	NaN	20.0864	20.2111	19.8196	NaN
Q4LDD4	Arap1	22.3632	22.7689	22.4695	22.7224	19.6894	22.0478	21.597	22.3772	21.9276	22.0085	21.9862
Q4QRL3	Ccdc88b	22.1059	22.3304	NaN	23.3112	21.9465	21.8058	NaN	23.534	22.9275	22.1865	22.8428
Q4VBF8	Sipa1l1	NaN	23.3801	23.136	23.5642	NaN	NaN	NaN	NaN	NaN	NaN	NaN
Q504M2	Pdp2	NaN	23.9315	NaN	NaN	22.0537	NaN	NaN	NaN	NaN	NaN	NaN
Q571E4	Galns	21.9322	22.6311	23.0415	22.6761	23.4858	22.1899	22.218	22.6723	22.2568	19.9788	23.8816
Q58NB6	Dhrs9	22.4501	NaN	22.7011	22.4452	NaN	NaN	NaN	21.5823	21.6745	21.5207	22.51
Q5F285	Tmem256	25.7328	25.5452	25.5379	25.5703	25.1104	24.9406	NaN	24.9398	25.5015	25.6694	NaN
Q5S006	Lrrk2	18.8852	19.5921	20.1025	20.2245	NaN	18.2024	NaN	NaN	18.5652	NaN	NaN
Q5SQ27	Sec14l3	NaN	NaN	NaN	NaN	24.0719	25.3468	24.6241	NaN	NaN	NaN	21.91
Q5SQB0	Npm1	23.6393	23.9731	24.3061	23.9049	24.2485	24.4747	23.6718	23.923	23.5566	23.2815	23.5232
Q5SQX6	Cyfip2	25.3363	24.9222	24.982	25.2491	24.1992	24.2213	24.4755	24.786	24.8912	24.7655	25.4122
Q5SUA5	Myo1g	24.442	24.2809	24.3266	24.508	23.8751	23.1741	23.3309	24.1423	24.0889	24.0065	24.5383
Q5SUR0	Pfas	23.2143	22.6404	22.543	23.1613	23.3491	22.2184	22.8828	22.7952	22.7867	22.48	22.432
Q5SVR0	Tbc1d9b	22.1091	21.5244	21.5391	21.8119	NaN	21.4156	19.5754	NaN	20.6832	20.3004	NaN
Q5SW88	Rab1	23.3834	23.3423	23.5933	23.7394	23.8334	24.1158	24.4092	24.1124	24.2931	24.2795	22.1588
Q5SWU9	Acaca	22.0645	22.0868	22.0719	22.5035	22.8426	22.8448	22.3145	21.186	21.4929	21.6946	22.1226
Q68FD5	Cltc	26.6487	26.6978	26.8283	26.8322	26.4314	25.9781	26.0446	26.0174	26.0733	26.239	26.3876
Q5XJY5	Arcn1	23.7695	23.2046	23.3519	23.642	23.62	24.3673	23.932	23.5765	23.049	23.1707	24.0364
Q60590	Orm1	28.1498	29.8865	29.0636	27.2072	26.1468	28.1469	26.7451	26.868	28.3668	27.8319	26.2501
Q60597	Ogdh	22.4011	21.8467	22.4668	22.2142	24.7904	24.5764	24.3763	22.5231	23.5457	23.4127	23.3377
Q921L6	Cttn	NaN	NaN	NaN	22.6385	23.9266	23.6648	23.6569	NaN	20.6381	20.5843	NaN
Q60634	Flot2	26.0519	25.6944	25.8953	26.1114	NaN	24.9642	24.911	25.8562	25.578	26.1016	25.7394
Q60648	Gm2a	21.3894	NaN	22.1677	22.2367	23.6611	22.9642	21.9846	22.4639	21.5076	21.5095	NaN
Q60668	Hnrnpd	24.4091	24.5781	24.4275	25.2224	25.5125	26.1715	26.7054	25.7505	25.2851	24.9927	25.1557
Q60692	Psmb6	23.1078	NaN	22.5259	22.8834	23.385	NaN	NaN	NaN	22.5726	23.0904	23.2095
Q60710	Samhd1	25.8587	25.7956	25.7188	25.6411	26.4122	26.916	26.5982	25.8863	26.1547	26.0073	25.7434
Q60737	Csnk2a1	22.8699	21.837	21.7305	21.6102	21.4307	23.2126	22.5042	21.6683	22.1963	22.4579	NaN
Q60787	Lcp2	23.0602	22.8276	23.4839	22.7418	22.7844	NaN	NaN	22.6185	22.6401	22.7234	22.1769
Q60864	Stip1	23.5715	22.3509	22.9315	22.595	24.4322	24.9241	24.4369	24.1139	24.0079	24.0386	23.7708
Q60865	Caprin1	NaN	NaN	NaN	NaN	22.4173	22.3454	23.3317	21.9257	21.9802	NaN	NaN
Q60930	Vdac2	26.1188	25.739	26.0525	26.0324	26.3445	26.2782	25.9217	26.2578	26.0854	26.205	26.2013
Q60932	Vdac1	25.842	25.995	25.9207	25.6197	26.099	25.5817	25.2372	25.9251	25.8825	25.3696	25.3244
Q60963	Pla2g7	23.6086	23.2751	24.6038	23.05	22.1516	22.1671	22.7394	23.7795	23.7236	24.0516	23.6668
Q6NZM8	Papss1	NaN	21.6411	NaN	NaN	NaN	NaN	22.339	21.8522	NaN	21.8849	NaN
Q60972	Rbbp4	23.1453	23.1552	23.3582	23.6651	24.5383	24.0229	24.4741	23.7592	23.7889	23.51	23.2982
Q61001	Lama5	21.3726	20.4643	21.0477	NaN	24.0913	22.348	24.6402	21.185	NaN	NaN	21.1527
Q61024	Asns	23.3892	23.6281	23.4881	23.0936	NaN	21.1346	20.631	20.9949	22.1002	22.1663	NaN
Q61029	Tmpo	23.023	23.769	23.6704	24.0615	24.2679	24.6123	24.8039	24.4728	25.3264	24.9612	24.0788
Q61035	Hars	21.767	22.5915	22.6061	22.1802	23.1133	23.4919	23.2342	22.676	22.8673	23.146	NaN
Q61081	Cdc37	19.9041	20.3233	NaN	20.3561	NaN	21.7567	21.9779	NaN	20.4827	20.5543	NaN
Q61093	Cybb	26.5734	26.9791	27.0961	27.0783	24.8481	24.6031	24.3198	26.5006	26.598	26.6881	26.7011
Q61107	Gbp4	21.4699	21.2936	NaN	NaN	23.9621	23.2152	23.4996	23.7949	23.6108	23.5165	22.0652
Q61129	Cfi	23.5541	23.3242	24.0068	23.1371	NaN	23.0383	22.119	23.0081	22.1508	22.2475	NaN
Q61160	Fadd	19.0201	NaN	NaN	19.9836	NaN	18.9892	NaN	NaN	NaN	NaN	NaN
Q61166	Mapre1	23.2483	22.252	21.7093	21.5767	24.8457	24.333	24.7856	23.7433	23.9487	23.4648	24.0994
Q61171	Prdx2	24.5705	24.3383	24.7376	24.5403	26.8514	26.7601	26.3775	24.9662	25.2624	25.4514	25.053
Q61176	Arg1	22.9314	21.8137	23.3914	21.581	24.3178	25.3088	24.0464	25.8556	24.7723	25.8727	25.0537
Q61233	Lcp1	27.4724	27.1445	27.2466	27.2429	27.9129	27.7666	27.8864	28.3458	28.0758	28.2304	28.4486
Q61247	Serpinf2	25.4103	25.3091	25.3495	24.6727	23.7487	23.898	23.8317	25.0662	25.7193	24.7162	25.0559
Q61292	Lamb2	20.1173	18.9359	21.0632	NaN	22.8581	25.124	24.5176	20.3383	21.46	20.0952	19.5828
Q61362	Chi3l1	24.3374	24.2186	24.4887	25.4512	24.1855	23.6502	23.8496	23.3073	23.5414	23.3444	24.7244
Q61425	Hadh	18.8268	NaN	NaN	NaN	20.4298	23.3754	21.7781	19.2506	20.2225	20.9765	NaN
Q61462	Cyba	NaN	NaN	NaN	NaN	26.1841	25.9888	24.1884	NaN	27.6506	27.2683	27.8813
Q61553	Fscn1	21.3686	21.6457	20.9965	22.3494	24.6909	24.3327	24.8538	NaN	NaN	NaN	NaN
Q61554	Fbn1	NaN	NaN	18.3151	19.8912	24.0658	25.5736	25.6248	24.0158	22.2005	24.0294	23.8419
Q61598	Gdi2	24.9866	25.1175	25.0209	25.4808	25.4224	25.5439	25.0933	25.1106	24.8396	24.8835	25.0838
Q61599	Arhgdib	28.2316	28.3216	28.0144	28.7478	27.4532	27.0884	27.0039	28.3795	27.9259	27.7042	28.0024
Q61635	Ifi47	25.5054	25.1031	25.5436	25.2038	24.7007	24.4162	24.4067	24.9227	24.7436	24.5787	24.7023
Q61646	Hp	28.4857	29.3169	28.0411	27.5735	27.9473	29.3302	28.612	28.0493	29.0252	28.2724	27.9186
Q8BTS0	Ddx5	25.0765	25.5145	25.6415	25.7465	26.4148	25.8347	26.5681	25.7036	25.6069	25.2228	26.1509
Q61704	Itih3	24.2553	24.2075	24.3115	21.3569	23.0936	24.2415	23.3218	NaN	24.4005	NaN	22.7418
Q61753	Phgdh	24.5287	24.307	24.487	24.5188	23.0688	22.9724	23.039	23.7057	24.2171	23.7472	24.5073
Q61792	Lasp1	24.4246	23.4634	23.884	23.9521	25.8599	25.0488	25.7283	25.8021	25.7509	25.2286	25.2929
Q61805	Lbp	25.212	24.9612	25.8747	24.874	23.0524	23.3003	22.3116	24.5006	25.3183	25.214	24.3606
Q61838	A2m	26.8563	27.3105	26.5464	26.8418	26.9461	27.7089	27.3886	26.1551	27.3695	26.3071	26.2258
Q61850	Foxc2	28.1764	28.9779	28.1131	28.9901	27.9784	27.5399	27.9737	27.9269	28.0928	28.1381	28.216
Q61878	Prg2	NaN	NaN	NaN	NaN	23.7369	24.4336	25.1981	NaN	NaN	NaN	NaN
Q61881	Mcm7	22.2584	22.3258	23.6539	22.5424	22.0386	21.3733	21.6127	NaN	21.6476	21.5585	22.8541
Q62009	Postn	NaN	21.9889	22.1376	22.2958	24.2921	24.6881	24.3865	NaN	NaN	23.325	NaN
Q62048	Pea15	NaN	NaN	NaN	NaN	25.0371	NaN	24.4238	23.1866	NaN	NaN	NaN
Q62087	Pon3	23.2515	21.674	21.8833	21.1512	25.2746	24.7986	24.8651	22.6381	22.4759	21.8462	NaN
Q62093	Srsf2	22.7989	22.3357	21.5032	22.2287	23.6072	23.6275	24.0159	22.5412	23.7513	22.968	23.1453
Q62095	Ddx3y	22.3847	22.3169	22.2015	22.1099	22.7499	22.0406	22.7909	22.1134	22.8024	22.3726	22.738
Q62151	Ager	NaN	NaN	NaN	NaN	26.2297	26.1525	25.9045	NaN	NaN	NaN	NaN
Q62167	Ddx3x	24.593	24.5352	24.4851	24.6949	25.2227	24.9592	25.1655	24.5289	24.6653	24.5126	24.8864
Q62178	Sema4a	23.5601	23.1921	NaN	23.4913	21.8315	NaN	NaN	21.6308	NaN	22.0639	22.1657
Q9D8L3	Ssr4	25.0209	24.3791	24.7151	24.2618	25.4055	24.5118	24.6681	24.8696	24.6776	24.2698	23.6311
Q62261	Sptbn1	24.2004	24.4786	24.6778	24.3171	25.0115	24.3169	24.6706	24.3044	24.5797	24.4963	24.8918
Q62318	Trim28	22.888	22.2554	22.6658	22.5742	23.5259	23.6271	24.0095	22.1808	22.1762	21.6964	22.0582
Q62348	Tsn	21.5239	22.6705	22.1111	22.4084	23.4065	22.8286	23.3653	21.8586	22.075	21.8791	21.7158
Q62418	Dbnl	24.6954	24.9	25.0846	24.8234	24.766	24.5922	24.743	24.76	24.2974	24.2082	22.0128
Q62422	Ostf1	26.3773	26.861	26.3688	26.8602	24.8884	25.3168	25.2236	25.7448	25.794	25.6808	25.0826
Q62426	Cstb	24.5433	24.5781	24.8106	24.5688	27.6682	27.5799	27.4551	26.9337	26.7733	26.7287	25.7368
Q62433	Ndrg1	21.8562	22.0744	NaN	NaN	24.4377	24.3794	25.0504	24.1881	23.5534	24.1305	22.713
Q62465	Vat1	25.0304	24.9883	24.9879	25.2487	25.7945	25.8753	25.774	25.4181	25.2578	25.4322	25.822
Q62470	Itga3	22.2862	NaN	NaN	NaN	23.611	23.2768	23.0504	NaN	NaN	NaN	NaN
Q7TQE2	Zyx	24.2145	23.834	24.1532	24.0732	25.2136	24.9838	25.1653	25.8883	25.5344	25.4849	25.4691
Q63844	Mapk3	25.4011	25.7822	25.8876	25.8163	25.9724	25.6035	25.4623	25.0501	25.523	25.0096	25.0838
Q63932	Map2k2	22.3861	NaN	22.7418	22.2223	22.5995	24.0139	22.6077	22.5735	23.4653	23.8409	22.743
Q64010	Crk	NaN	NaN	22.3669	23.7041	NaN	25.3215	24.8931	22.8105	23.3122	NaN	NaN
Q640N1	Aebp1	NaN	NaN	NaN	NaN	24.2205	23.7055	23.6328	21.8096	NaN	21.9118	NaN
Q64282	Ifit1	25.4781	25.1288	25.3875	24.6823	23.5041	23.7911	23.4143	24.6471	24.8282	24.3022	24.0512
Q64324	Stxbp2	23.8562	24.0463	24.236	24.425	21.9799	22.0169	21.4832	22.7328	22.602	22.2218	22.1562
Q64339	Isg15	23.4462	24.6021	23.9788	23.4401	20.8348	23.2777	22.5178	22.4611	23.7052	23.4548	21.0544
Q64433	Hspe1	20.6686	19.448	18.8696	18.374	25.9238	25.8841	25.4979	24.5951	25.0545	24.6995	22.3301
Q64442	Sord	NaN	21.6413	22.2361	NaN	22.1468	22.8686	22.8122	21.7111	NaN	22.0229	21.9135
Q64471	Gstt1	19.7094	19.5867	NaN	NaN	24.8206	24.6886	23.9158	19.9333	20.9542	20.4577	20.76
Q64511	Top2b	24.4837	24.2933	24.7313	24.7237	21.6126	21.656	21.2844	21.7903	21.3598	21.8953	24.8879
Q64514	Tpp2	24.8047	24.291	24.2537	24.4085	23.5364	23.9815	23.7399	23.9946	23.6974	24.3922	24.2399
Q64523	Hist2h2ac	23.8288	23.6795	NaN	NaN	24.2631	24.3537	25.2548	25.2527	24.9872	26.2289	25.164
Q9D2U9	Hist3h2ba	26.3652	27.2764	26.8618	27.9072	25.7902	25.7884	26.8935	27.637	28.0328	28.0675	28.5287
Q64674	Srm	25.1135	24.8819	25.0055	24.9996	23.8956	23.9431	24.0189	23.6459	23.9131	23.6186	23.894
Q64726	Azgp1	23.4009	23.0201	22.8176	23.0235	21.8353	22.0517	22.2314	22.0331	22.5452	22.1363	22.1535
Q64727	Vcl	25.1415	25.0032	25.0667	25.0842	25.2166	24.7074	25.1278	25.2231	24.9599	25.1384	25.602
Q64737	Gart	22.281	23.03	23.5745	23.9506	23.0981	23.7355	22.9079	22.5546	22.4036	22.1028	22.4096
Q6A028	Swap70	NaN	NaN	NaN	NaN	23.407	21.1167	21.638	22.025	21.5407	NaN	21.3217
Q6BCL1	Pram1	22.5846	23.1066	23.1924	22.5009	NaN	NaN	NaN	NaN	23.2897	22.8456	NaN
Q6DTY7	Pfkfb4	24.7902	24.5017	24.9699	24.664	24.3551	22.7389	22.7301	23.6924	24.7663	23.9623	24.8839
Q6GTM0	Ifit2	22.9604	23.2205	21.1538	21.1655	NaN	21.6204	21.0132	21.4766	23.4505	NaN	NaN
Q6IFZ9	Krt74	NaN	23.1133	NaN	NaN	26.2255	NaN	NaN	NaN	25.2826	NaN	NaN
Q6IRU2	Tpm4	24.6587	24.3232	24.4991	24.5401	26.8252	26.2214	26.5211	25.5062	25.7189	25.5213	25.2631
Q6NS46	Pdcd11	NaN	NaN	NaN	NaN	19.6507	NaN	NaN	NaN	NaN	25.291	NaN
Q6NXW6	Rad17	28.8847	28.7635	28.8748	29.362	23.7978	27.1386	27.0964	29.1478	28.7852	29.5825	NaN
Q9WV80	Snx1	23.6343	23.0087	23.4859	23.0347	24.4649	23.7522	23.8972	23.375	23.7748	23.1182	23.5433
Q6P069	Sri	27.973	27.3456	27.8509	27.6831	26.941	25.9774	26.3328	27.3382	27.3162	27.4757	28.0439
Q9CWU3	Ppp2r2a	23.4809	23.5986	23.7152	23.8234	24.2103	22.4772	23.0754	22.7028	21.3379	22.6766	23.0586
Q6P2B1	Tnpo3	NaN	22.129	22.3975	21.897	NaN	22.3396	NaN	NaN	NaN	NaN	NaN
Q6P4T2	Snrnp200	22.8406	21.8848	22.819	22.6155	21.2467	20.9989	20.9195	21.4778	21.2587	21.128	21.6291
Q6P542	Abcf1	NaN	22.52	23.2578	22.853	NaN	NaN	NaN	NaN	22.7818	NaN	NaN
Q6P5E4	Uggt1	23.7203	23.1937	23.4672	23.5104	24.4489	23.8296	23.9336	23.982	23.7631	23.5265	24.0875
Q6P5F9	Xpo1	23.2911	23.5382	23.3565	23.9723	22.0009	21.6874	22.0184	22.375	NaN	21.5678	21.6301
Q6P5H2	Nes	NaN	17.0832	17.3418	NaN	22.3627	22.1926	22.3802	NaN	NaN	NaN	NaN
Q6P9R2	Oxsr1	22.6549	21.4555	22.1182	22.0261	24.1893	23.8911	24.0046	23.6728	23.9209	23.8793	23.5397
Q6PAR5	Gapvd1	22.671	22.1211	22.2344	22.1977	NaN	NaN	21.7696	21.8907	21.5861	21.9086	21.9883
Q6PD03	Ppp2r5a	25.0477	24.1509	24.3939	24.6478	22.3565	22.319	22.9328	23.7797	23.3973	23.97	24.2417
Q6PDI5	Ecm29	22.431	22.173	22.8071	22.0741	NaN	21.778	21.0907	21.6321	21.5099	21.5952	22.2483
Q6PE01	Snrnp40	22.8524	22.6682	22.7436	22.8836	22.726	22.4135	22.8369	22.635	22.6787	22.4254	22.6893
Q6PGG2	Gmip	24.0502	24.0489	24.2816	23.8389	NaN	20.9427	17.2676	22.6159	22.7476	22.2336	23.3369
Q6PHN9	Rab35	23.5877	22.9928	23.2226	23.1374	22.4009	NaN	23.0546	NaN	NaN	22.7111	23.502
Q6Q899	Ddx58	23.7467	23.5118	23.8987	24.0008	23.1068	23.9205	23.0134	23.3496	23.2771	23.1411	23.545
V9GXI5	Clec7a	22.5217	21.4924	21.7195	21.6613	NaN	21.6231	21.3787	22.3594	21.9438	22.0139	21.8011
Q6S9I0	Kng2	NaN	23.2509	23.0072	NaN	NaN	22.6843	NaN	NaN	23.3961	NaN	22.1973
Q6YJU1	Fetub	22.8594	22.9986	23.6917	22.7727	NaN	NaN	22.4934	22.8282	NaN	NaN	22.8947
Q6ZQ38	Cand1	23.3731	24.3664	23.6263	24.5855	24.8827	24.358	24.6943	24.0049	23.5901	23.6684	24.1387
Q6ZQI3	Mlec	23.1619	23.1594	23.1423	23.2401	24.002	23.3791	23.7127	23.8085	23.4543	23.503	23.5966
Q6ZQM8	Ugt1a7c	23.9487	23.2808	23.8066	24.2119	23.9448	22.8304	23.392	23.6317	23.4933	23.3713	23.7829
Q6ZWM4	Lsm8	22.1659	22.2366	22.0318	22.8791	NaN	22.5776	21.023	NaN	21.5174	21.2594	NaN
Q6ZWN5	Rps9	25.4893	24.6669	26.0951	25.631	25.4742	25.7446	26.0058	25.1088	25.9947	25.2659	26.4792
Q6ZWQ7	Spcs3	NaN	22.299	NaN	24.005	22.9071	22.0265	22.3783	22.1011	21.6557	22.3208	21.8826
Q6ZWQ9	Myl12a	20.0916	22.1053	20.6711	20.6751	NaN	20.8741	NaN	NaN	NaN	NaN	NaN
Q6ZWV7	Rpl35	24.3444	24.0538	24.2336	24.0319	22.8991	23.5326	23.8388	23.6285	23.7047	24.2765	23.834
Q6ZWX6	Eif2s1	23.7788	23.5355	23.7788	23.4728	25.6647	24.7951	25.2289	24.8005	24.2742	24.5897	23.8167
Q6ZWZ4	Rpl36	NaN	22.8853	20.6579	NaN	NaN	NaN	NaN	NaN	NaN	NaN	22.9536
Q76MZ3	Ppp2r1a	25.9351	25.8906	25.8675	26.0543	25.094	24.9527	25.2676	25.0201	25.2429	25.3928	24.9983
Q78IK2	Usmg5	22.4763	22.1196	22.7818	21.9937	23.7464	22.0685	NaN	23.0997	22.4234	22.2322	22.8644
Q78IS1	Tmed3	22.1209	21.4376	22.1232	NaN	22.6289	22.4083	NaN	NaN	22.3416	NaN	22.8701
Q78PY7	Snd1	24.1493	23.839	23.9407	23.9	24.5786	24.0157	24.3038	23.5095	23.5075	23.3084	23.4423
Q792Z1	Try10	23.6583	25.3185	25.3821	25.9145	NaN	24.7102	23.8846	23.0796	24.0742	24.5788	20.442
Q7M6Y3	Picalm	22.7459	22.1897	21.6265	22.4084	23.1014	23.2344	23.1386	23.2418	22.8094	23.0196	NaN
Q7TMB8	Cyfip1	22.5834	NaN	NaN	NaN	23.6402	23.2529	23.3348	NaN	23.2959	23.4726	23.2339
Q7TMM9	Tubb2a	26.5683	26.1861	26.6628	26.8637	28.7887	28.7358	28.3043	27.0138	26.9385	27.0101	27.1986
Q7TMR0	Prcp	NaN	NaN	NaN	NaN	23.564	22.961	23.6156	NaN	NaN	NaN	NaN
Q7TN29	Smap2	23.2105	NaN	23.0281	23.2136	23.0906	NaN	23.1385	23.069	22.3371	NaN	NaN
Q7TNG5	Eml2	23.8775	24.4911	23.5905	24.1451	24.5156	24.0238	23.91	24.0849	23.7311	23.8025	24.3538
Q7TNV0	Dek	NaN	23.4817	22.2601	22.3464	NaN	NaN	23.173	22.6494	NaN	NaN	23.6614
Q7TPR4	Actn1	25.8628	25.7561	26.028	26.2329	25.9925	25.8367	25.8643	25.8304	25.6869	25.8353	26.4932
Q7TQI3	Otub1	23.715	23.6688	23.6852	23.6022	24.1856	23.95	24.1375	23.3928	23.4273	23.3538	23.5866
Q7TSI3	Ppp6r1	23.2301	23.1008	22.1813	23.8102	23.9346	23.618	24.067	22.8242	23.3259	23.4482	23.8416
Q7TST5	Lamp3	NaN	NaN	NaN	NaN	NaN	23.3565	22.2033	NaN	NaN	NaN	NaN
Q7TSV4	Pgm2	22.3251	22.3922	22.1443	22.568	23.4718	24.5679	24.392	23.1589	22.8972	22.9844	NaN
Q80SZ7	Gng5	NaN	NaN	NaN	NaN	23.6082	23.77	22.6861	23.7381	24.2848	24.652	24.1713
Q80UM7	Mogs	22.6362	22.732	21.8273	23.1604	20.2564	21.4035	20.6476	21.6731	21.2431	NaN	NaN
Q80UU9	Pgrmc2	22.7764	22.1612	21.941	21.8454	23.1196	23.2585	22.8379	22.6054	22.7099	22.4023	23.0894
Q80UW8	Polr2e	NaN	NaN	NaN	NaN	22.207	NaN	22.1181	NaN	NaN	NaN	NaN
Q80VP1	Epn1	NaN	NaN	NaN	NaN	NaN	21.9018	21.6154	NaN	NaN	NaN	NaN
Q80VQ0	Aldh3b1	26.0256	25.6465	25.9258	26.3751	23.7448	23.486	23.7093	25.6119	25.5357	25.7033	25.8221
Q80VW7	Akna	NaN	20.5104	NaN	NaN	25.2279	24.2621	24.9077	27.2504	26.9626	26.3642	NaN
Q80WS3	Fbll1	NaN	NaN	NaN	NaN	22.1818	22.102	NaN	NaN	22.5024	NaN	23.5381
Q80X90	Flnb	21.2775	20.7909	21.4648	20.3702	23.9464	23.5662	24.4088	20.9817	21.4705	19.7703	NaN
Q80X95	Rraga	22.7805	22.3889	22.1734	22.6012	22.9046	23.4046	22.1576	21.1823	21.453	23.6258	NaN
Q80XL7	Mppe1	21.0238	NaN	NaN	NaN	NaN	NaN	NaN	NaN	21.6202	21.538	NaN
Q80YX1	Tnc	24.7851	24.634	25.1053	23.6078	26.8476	26.2885	25.9973	25.0522	25.2219	24.8916	24.3043
Q80ZX0	Sec24b	21.4788	21.2827	21.5286	21.0786	23.4896	23.4722	23.1983	22.7676	22.832	23.2661	22.7183
Q8BFQ8	Pddc1	22.3206	22.0234	22.0747	22.9402	21.8682	22.486	21.9976	21.4151	21.638	NaN	NaN
Q8BFR2	Fstl5	22.9525	22.8846	23.5171	23.0146	21.1632	23.5959	21.3589	23.335	24.235	21.9678	21.0173
Q8BFR4	Gns	22.2616	NaN	NaN	NaN	24.7155	24.8527	24.538	23.3777	23.5939	23.7566	23.3475
Q8BFR5	Tufm	23.3178	22.3006	22.9614	NaN	24.8571	24.8839	24.5352	23.5927	23.7843	23.4685	22.1224
Q8BFS8	Zfp418	23.0718	23.2121	23.0724	23.2989	NaN	NaN	NaN	NaN	NaN	23.2447	NaN
Q8BFU4	Rgs19	22.5968	22.2226	21.8713	23.345	19.8169	20.4461	19.334	21.3962	21.1395	21.2959	22.1672
Q8BFW7	Lpp	NaN	NaN	NaN	22.3698	24.12	NaN	23.5175	NaN	NaN	NaN	NaN
Q8BFY6	Pef1	NaN	23.2285	NaN	NaN	21.9153	21.0587	21.6712	21.9517	21.3841	22.4338	NaN
Q8BFZ3	Actbl2	29.1298	28.7887	30.8299	31.5478	27.1054	27.0822	27.3083	28.5431	28.8901	28.9104	29.376
Q8BG07	Pld4	19.2015	NaN	20.4528	19.3792	26.023	25.8613	25.4857	23.4437	23.796	23.1778	23.0569
Q8BG32	Psmd11	23.8452	22.9846	23.5736	23.2798	23.8601	23.6107	23.5235	23.2894	23.1317	23.6559	22.9578
Q8BG48	Stk17b	21.9143	23.1266	23.1535	22.5496	NaN	NaN	20.5079	21.6395	20.8975	21.7248	23.3367
Q8BGB5	Limd2	NaN	22.5443	22.9443	22.9751	23.6075	24.5013	24.2602	22.2289	23.983	22.9148	23.1751
Q8BGC4	Zadh2	NaN	NaN	NaN	NaN	23.1181	22.3967	NaN	NaN	NaN	NaN	NaN
Q8BGD9	Eif4b	19.5223	NaN	NaN	NaN	23.3531	23.1931	23.6044	22.7663	22.3003	22.9506	22.0096
Q8BGH2	Samm50	21.9622	21.7122	22.3803	21.8547	24.0264	23.3949	23.2852	NaN	23.3781	NaN	21.888
Q8BGJ5	Ptbp1	25.2123	24.7438	25.4995	25.3713	25.5619	25.711	25.5506	24.7955	24.7377	24.9313	24.7362
Q8BGQ7	Aars	22.4622	22.5707	22.4619	22.0897	NaN	22.5634	22.6412	22.2307	22.1373	22.5041	22.2083
Q8BH24	Tm9sf4	NaN	21.3266	23.0246	21.5986	22.6916	NaN	21.0453	NaN	21.2314	NaN	NaN
Q8BH35	C8b	22.4247	22.2345	21.5852	NaN	NaN	21.5904	NaN	21.4729	21.5863	NaN	NaN
Q8BH43	Wasf2	22.5526	23.3206	NaN	NaN	NaN	22.5801	23.1719	23.5793	23.2506	23.324	23.6292
Q8BH59	Slc25a12	24.0692	23.5438	23.647	24.0266	23.6616	23.4599	23.3939	23.7259	23.842	23.6154	23.8452
Q8BH61	F13a1	24.0633	24.6175	24.2282	22.4328	25.5816	25.3127	25.5217	26.7448	26.307	26.1889	25.1982
Q8BH64	Ehd2	28.2303	28.5509	28.6421	28.7686	23.2197	26.1725	26.9721	27.8215	28.4567	28.5584	NaN
Q8BH69	Sephs1	20.9282	NaN	NaN	NaN	NaN	23.0411	22.1878	20.0539	21.0581	21.1188	NaN
Q8BH78	Rtn4	23.7841	NaN	23.693	24.2329	25.8563	24.9652	25.1518	24.5307	24.3378	24.1344	23.4919
Q8BH95	Echs1	22.7205	21.306	21.8251	NaN	24.4341	24.6775	24.0142	22.7061	22.8477	22.7878	21.3534
Q8BHL8	Psmf1	22.6109	21.5759	22.5215	23.0432	24.5473	23.9815	23.8898	24.0132	21.9227	22.3306	22.8198
Q8BHN3	Ganab	24.7221	24.4735	24.8878	24.6281	25.7163	25.4648	25.2794	24.8059	24.9244	24.9213	24.9315
Q8BI08	Mal2	22.9939	21.5298	21.3345	20.1673	25.0361	25.0698	23.9299	NaN	NaN	NaN	NaN
Q8BIG7	Comtd1	NaN	21.2087	21.5774	21.1308	NaN	20.6581	NaN	NaN	19.6547	NaN	NaN
Q8BIW1	Prune	23.2975	22.6325	23.1787	23.0041	22.0407	20.7292	21.0773	22.3258	22.08	21.6929	22.6314
Q8BJ71	Nup93	23.5135	23.3299	23.443	23.553	22.754	22.4887	21.1674	22.2321	22.255	21.9472	23.219
Q8BJS4	Sun2	26.9058	26.6716	26.8778	27.1623	20.2573	22.4222	21.9701	26.4014	26.581	25.9129	27.1596
Q8BJY1	Psmd5	22.9508	22.9494	22.7546	23.9805	22.8787	22.5556	22.8835	21.6243	22.1241	22.1945	22.118
Q8BK64	Ahsa1	23.7487	24.9763	25.3472	24.5609	21.0338	23.5678	20.0645	21.412	22.6836	21.9989	NaN
Q8BK67	Rcc2	23.1059	24.1179	23.6167	23.7296	21.8923	21.7971	21.8131	22.4276	21.7997	21.5105	22.6669
Q8BKC5	Ipo5	NaN	19.3561	19.5149	20.6472	NaN	NaN	NaN	NaN	NaN	NaN	NaN
Q8BL97	Srsf7	24.8449	24.1851	25.4106	24.6003	23.7918	23.8511	24.1114	23.877	24.4791	23.8025	24.6487
Q8BMD8	Slc25a24	NaN	22.1423	22.9906	22.8861	NaN	NaN	22.195	23.4112	23.0339	22.5864	23.8947
Q8BMF4	Dlat	22.4443	21.8958	22.1984	22.4454	22.4201	22.523	21.9661	21.5063	21.219	21.473	NaN
Q8BMJ2	Lars	22.9816	22.7292	22.9649	22.5616	21.6347	21.9199	21.5251	22.118	22.153	21.7514	NaN
Q8BMK4	Ckap4	24.4477	24.3678	24.7854	24.7667	24.5576	23.8621	23.8286	24.0081	23.7989	23.1087	24.1911
Q8BMS1	Hadha	23.8148	23.9791	24.8387	24.2762	24.4326	24.6264	23.1893	23.2031	23.7747	23.2468	23.5953
Q8BMS9	Rassf2	24.7532	24.3031	24.5358	24.7797	NaN	22.6811	22.655	23.6373	23.5689	22.7896	23.9072
Q8BND5	Qsox1	23.8978	23.9615	24.3544	23.9224	20.7418	22.7287	NaN	22.3607	23.0876	22.207	22.6844
Q8BP47	Nars	23.6517	23.719	24.1002	23.5537	22.9695	23.0517	22.937	23.6629	22.9461	22.7589	23.2519
Q8BP67	Rpl24	19.7514	24.2776	24.462	24.1692	NaN	23.2977	23.0395	22.766	22.3631	22.9001	22.2092
Q8BP92	Rcn2	NaN	NaN	NaN	NaN	24.3105	23.32	23.8232	22.4477	NaN	NaN	NaN
Q8BPU7	Elmo1	25.2182	24.8916	25.2297	25.3148	22.2808	21.908	22.8884	23.8572	23.9885	23.7283	24.767
Q8BQ30	Ppp1r18	NaN	NaN	NaN	NaN	23.4405	22.8541	22.6672	22.7831	23.1636	22.7834	22.46
Q8BQ47	Cnpy4	NaN	NaN	NaN	NaN	22.4462	23.2006	22.6957	22.3224	NaN	NaN	NaN
Q8BRM2	Gorab	24.3623	24.8044	24.7943	24.7573	22.4948	NaN	22.5339	24.6837	20.0789	24.0265	NaN
Q8BT60	Cpne3	27.4003	27.5099	27.9159	27.6893	25.5364	25.5132	25.4254	26.7213	27.0386	27.203	27.0798
Q8BTI9	Pik3cb	NaN	NaN	19.7375	19.6568	NaN	NaN	NaN	NaN	NaN	NaN	NaN
Q8BTS3	Gbp9	NaN	NaN	NaN	NaN	25.3864	23.939	24.1266	NaN	23.7733	NaN	NaN
Q8BTU1	Cfap20	23.2282	22.6576	NaN	22.4909	21.7033	21.9049	22.1846	21.8321	21.9963	NaN	21.4781
Q8BTV2	Cpsf7	22.574	21.8347	NaN	22.0289	22.476	22.4226	22.5012	21.7107	21.8654	22.0087	21.8182
Q8BTX9	Hsdl1	22.2286	21.925	21.8546	22.1581	21.6985	NaN	NaN	NaN	21.0387	NaN	21.4098
Q8BTZ7	Gmppb	23.209	23.5926	23.0488	23.3038	23.8449	23.6899	24.0422	23.3741	23.0271	22.9125	22.7895
Q8BU30	Iars	22.7336	22.4958	22.8368	22.8052	21.0391	21.572	NaN	21.5414	NaN	NaN	22.1282
Q8BU31	Rap2c	24.5269	24.1783	24.2651	24.6403	23.3329	23.0424	22.8725	23.981	23.7643	23.8202	24.4546
Q8BV66	Ifi44	21.9895	21.8859	22.522	NaN	23.3388	23.8919	NaN	NaN	23.0395	22.0287	23.8065
Q8BVA0	Gpnmb	22.6009	21.8724	22.4928	22.0537	23.5984	23.6454	22.553	24.1067	23.3907	24.1397	NaN
Q8BVF2	Pdcl3	22.4978	21.6528	NaN	21.6103	NaN	NaN	NaN	NaN	NaN	NaN	NaN
Q8BVG4	Dpp9	18.6673	20.2272	20.6153	20.4463	NaN	19.3919	NaN	18.1968	NaN	17.0272	NaN
Q8BWQ6	9030624J02Rik	NaN	21.6871	NaN	NaN	22.6641	22.3034	22.7206	21.9248	21.7258	21.8219	22.2901
Q8BWT1	Acaa2	24.4776	24.3303	24.5919	24.3896	25.6979	25.7387	25.8466	23.7289	24.0429	23.926	24.5963
Q8BWW3	Pgm3	20.9649	NaN	NaN	21.1189	23.4165	22.6599	21.8729	NaN	21.2408	NaN	NaN
Q8BWY3	Etf1	23.7337	23.437	24.1029	24.2892	23.703	23.8334	23.4297	23.2415	23.3781	23.3852	22.8912
Q8BX70	Vps13c	NaN	NaN	NaN	NaN	20.5763	21.4878	NaN	NaN	NaN	NaN	NaN
Q8BXK9	Clic5	22.6689	NaN	21.6122	22.3093	23.7704	24.1856	24.2661	NaN	20.999	NaN	NaN
Q8BXV2	Bri3bp	23.8898	23.7756	23.6591	24.1656	22.7783	21.796	NaN	23.8355	22.6637	22.8477	24.4109
Q8BXZ1	Tmx3	NaN	NaN	21.8515	NaN	22.9975	23.055	NaN	22.6756	23.2484	22.456	22.852
Q8BY71	Hat1	20.032	NaN	20.4586	NaN	NaN	NaN	NaN	NaN	NaN	NaN	NaN
Q8BYA0	Tbcd	NaN	NaN	NaN	NaN	23.2083	22.0951	22.5909	21.8782	NaN	NaN	NaN
Q8BYI6	Lpcat2	23.3979	24.0026	23.0586	23.7035	24.3614	23.4178	23.246	23.3713	22.967	23.1462	23.3949
Q8BYW1	Arhgap25	24.5427	24.1328	24.0124	24.6782	24.0072	23.3628	22.899	23.8409	23.8926	23.2636	24.1119
Q8BYZ1	Abi3	NaN	NaN	NaN	NaN	22.7254	21.7942	22.7229	21.504	NaN	21.0274	NaN
Q8C052	Map1s	23.1528	22.8089	22.7675	22.8118	22.8037	23.2343	23.108	22.6561	22.9734	22.4746	23.1006
Q8C0E2	Vps26b	24.5701	24.1339	24.3425	24.1952	22.2259	NaN	23.0896	22.4223	22.9996	24.358	NaN
Q8C0L6	Paox	21.5736	21.5749	20.8388	21.728	23.1334	23.0139	21.7322	21.555	21.3547	NaN	NaN
Q8C147	Dock8	24.1742	24.2453	23.8346	23.8049	20.7219	20.2995	19.2764	21.8796	22.7311	22.157	22.8162
Q8C166	Cpne1	25.236	24.9448	25.4053	25.5692	24.1238	24.6837	24.1249	24.6422	24.9351	25.019	23.1477
Q8C2Q3	Rbm14	23.9002	23.6737	23.9548	23.8681	24.0998	23.8476	24.5038	22.957	23.0871	22.2961	23.466
Q8C3J5	Dock2	24.7704	24.8408	24.259	24.4671	21.6055	19.9175	20.6667	24.0158	23.0529	22.4703	24.0484
Q8C522	Endod1	NaN	20.6185	20.4508	NaN	23.402	22.6993	21.427	NaN	21.0776	20.6641	20.3347
Q8C605	Pfkp	24.0872	24.2013	24.2441	24.1212	24.4914	24.3393	23.96	23.9984	24.2139	23.9919	23.4339
Q8C708	Q8C708	23.0325	NaN	NaN	NaN	NaN	NaN	NaN	NaN	22.2748	22.3335	22.5502
Q8C788	Snx18	22.5318	22.5741	NaN	NaN	23.4946	23.207	23.5129	23.3015	23.1224	23.3182	23.3468
Q8C7E4	Rnase4	NaN	23.3602	21.2688	20.8934	NaN	23.389	23.8737	23.5972	NaN	22.3391	NaN
Q8C7K6	Pcyox1l	21.7828	21.4454	21.7235	22.2067	NaN	20.0042	NaN	20.246	20.6962	20.1663	NaN
Q8C845	Efhd2	23.2831	22.7148	22.4629	22.5729	26.3444	25.9054	26.2205	25.467	25.6398	25.601	25.0484
Q8CA71	Shisa4	22.3855	21.3563	21.6683	22.746	NaN	NaN	NaN	21.5	NaN	NaN	NaN
Q9JHK5	Plek	25.2923	25.0667	25.586	25.0474	21.4751	24.1812	24.1605	24.8225	24.7476	24.8916	24.9581
Q8CB87	Rab44	20.8603	20.0858	NaN	21.2118	22.0436	21.6371	21.996	22.4353	23.8165	23.1581	24.2768
Q8CBA2	Slfn5	21.5613	21.9616	22.3102	22.0897	20.5755	21.6522	21.4561	21.1078	21.8831	21.9379	NaN
Q8CBB9	Rsad2	21.7052	22.9559	22.2448	22.6503	NaN	20.1757	NaN	22.7642	21.2782	21.2805	21.3972
Q8CBY8	Dctn4	22.4476	22.2851	22.3823	22.3625	20.5654	20.8141	21.0469	NaN	NaN	NaN	NaN
Q8CDM8	Fam160b1	NaN	NaN	21.3433	21.7171	NaN	NaN	NaN	NaN	NaN	NaN	NaN
Q8CDN6	Txnl1	23.6052	23.792	23.9826	24.1502	23.2681	23.1438	23.2205	22.7086	22.5707	22.8076	22.9532
Q8CF89	Tab1	NaN	21.184	21.4665	21.9158	NaN	NaN	NaN	NaN	NaN	NaN	NaN
Q8CFB4	Gbp5	22.6179	21.8381	22.9326	22.0205	24.2368	24.6741	23.8697	22.6613	22.9348	22.9645	20.9711
Q8CG29	Myo1f	25.4351	25.767	25.8545	25.4805	23.2118	24.226	24.0141	25.3182	25.2122	25.0816	26.1772
Q8CG72	Adprhl2	NaN	NaN	NaN	NaN	22.2477	22.5784	21.6971	21.8778	NaN	21.5139	NaN
Q8CG76	Akr7a2	22.656	21.7487	NaN	NaN	22.7793	24.1797	23.7374	21.9578	21.5707	21.9274	NaN
Q8CGC7	Eprs	23.7349	23.7	23.7062	23.8542	23.4244	23.166	23.3881	23.4278	23.4889	23.4294	23.157
Q8CGP7	Hist1h2ak	31.7923	32.0294	32.1741	31.9026	31.4233	32.0906	32.1995	32.5793	32.8026	32.8849	33.0963
Q8CHK3	Mboat7	21.2695	22.6354	22.5345	22.7318	NaN	NaN	NaN	NaN	NaN	NaN	NaN
Q8CHP8	Pgp	22.825	22.2814	22.123	22.6543	23.9767	23.6407	23.7838	23.6528	23.7054	23.4461	24.0201
Q8CHT0	Aldh4a1	21.1885	NaN	NaN	NaN	23.738	22.9086	22.6763	21.0825	21.738	NaN	21.1274
Q8CI94	Pygb	23.0922	23.5356	23.4665	23.8255	24.4636	24.0084	23.8808	23.1956	23.426	22.9684	22.8944
Q8CIH5	Plcg2	27.5004	27.1139	27.4032	27.4891	23.8924	22.7513	24.7653	26.4061	26.6885	25.6101	26.1944
Q8CIN4	Pak2	24.0812	24.0317	23.3657	23.5727	24.2955	24.2094	23.8274	23.9921	23.9842	23.3539	23.2604
Q8HWB2	H2-Q4	23.6607	23.3648	24.2077	23.1424	22.5462	22.9576	22.9884	22.954	23.3357	22.212	23.7432
Q8JZQ9	Eif3b	23.895	24.2698	23.082	23.4721	21.1114	22.2463	23.12	22.7899	23.4569	22.035	23.764
Q8JZR0	Acsl5	19.9412	20.1136	21.1301	NaN	NaN	19.561	NaN	NaN	19.3845	NaN	NaN
Q8JZV7	Amdhd2	22.8058	21.9932	22.8373	23.3786	23.8106	22.4857	23.0717	22.9427	23.2195	22.9388	23.3469
Q8K010	Oplah	NaN	NaN	NaN	NaN	21.6034	22.6116	21.463	NaN	NaN	NaN	NaN
Q8K0E8	Fgb	28.0468	28.1356	28.2369	26.2732	26.7629	28.509	27.4634	28.1962	29.4447	27.3752	26.4495
Q8K124	Plekho2	22.3226	22.4071	21.8671	22.4552	24.1406	23.0293	23.5127	24.4577	23.1958	24.045	23.0552
Q8K183	Pdxk	22.2073	22.1928	NaN	22.3391	24.5617	24.1889	24.1297	22.9148	23.1605	22.4251	23.1534
Q8K1B8	Fermt3	27.5234	27.1524	27.242	27.1864	25.8127	25.6727	25.4811	26.4882	26.4245	26.3589	26.9498
Q8K1I7	Wipf1	NaN	NaN	20.3251	NaN	NaN	22.7286	22.9677	22.026	21.8034	21.6731	22.7505
Q8K1X4	Nckap1l	23.8336	23.265	24.2613	23.8429	22.1859	21.9438	22.2195	23.1825	23.1718	23.3037	23.7787
Q8K212	Pacs1	22.2752	22.7966	22.3814	22.5752	NaN	21.6995	NaN	22.0999	21.947	21.7671	22.6231
Q8K297	Colgalt1	21.6088	22.3174	NaN	21.4535	23.8533	24.8734	23.8759	22.3102	22.3459	23.2895	22.7352
Q8K2B3	Sdha	22.2338	23.1436	22.9461	22.7642	23.0905	24.0665	21.3448	NaN	20.8889	21.1525	21.6982
Q8K2I3	Fmo2	NaN	NaN	19.9159	NaN	24.3665	22.8408	21.8662	NaN	NaN	NaN	NaN
Q8K2Q0	Commd9	20.9635	21.8204	21.5667	22.1697	NaN	22.0341	21.2163	NaN	20.6796	21.1059	NaN
Q8K310	Matr3	21.3527	21.7435	20.5823	21.8347	23.3088	23.9851	23.3016	21.8578	21.9108	21.3352	20.8532
Q8K337	Inpp5b	22.0677	22.0668	NaN	NaN	NaN	NaN	NaN	NaN	21.2358	21.195	21.5079
Q8K352	Sash3	NaN	NaN	21.7319	21.8322	22.1775	21.7943	22.3988	22.9711	22.6023	22.2303	22.4665
Q8K3H0	Appl1	22.0275	21.3426	21.5158	22.1133	23.4162	22.5356	23.6547	22.8525	23.1724	23.0397	23.2244
Q8K426	Retnlg	24.514	24.6441	NaN	NaN	23.7223	25.2915	24.8878	24.7296	23.8712	24.9422	25.763
Q8K482	Emilin2	23.0396	NaN	22.0741	22.317	22.0181	21.7523	21.6472	21.7891	22.4864	21.9385	NaN
Q8K4Z3	Apoa1bp	NaN	NaN	NaN	NaN	21.0419	22.469	NaN	NaN	NaN	NaN	NaN
Q8QZT1	Acat1	21.4144	21.4559	21.593	21.2351	23.1033	23.9492	22.7581	20.3022	21.5872	20.3981	NaN
Q8QZY1	Eif3l	23.8736	23.7957	23.9401	23.7767	23.5633	23.2577	23.2898	22.9462	23.2182	23.5388	23.3346
Q8QZZ7	Tprkb	19.1189	20.2433	NaN	NaN	NaN	21.1998	20.9893	NaN	NaN	20.0899	NaN
Q8R010	Aimp2	21.5532	21.5743	22.7228	22.2955	23.1343	21.3389	NaN	NaN	NaN	NaN	NaN
Q8R0G9	Nup133	NaN	20.9985	21.0619	NaN	NaN	NaN	NaN	NaN	NaN	NaN	NaN
Q8R121	Serpina10	23.4493	25.0057	24.7934	23.1563	NaN	23.7077	23.3473	24.0934	24.9389	24.2705	24.0047
Q8R180	Ero1l	24.5667	24.1312	24.6707	24.3141	23.723	23.5845	23.249	24.8331	24.6233	24.4363	24.2176
Q8R1B4	Eif3c	23.273	22.8679	23.7376	23.2717	24.0639	24.0464	23.9669	24.0478	24.1738	23.6402	23.6994
Q8R1F1	Fam129b	22.4817	22.8073	22.685	21.722	21.6444	23.5902	22.6069	23.575	23.2522	24.0685	NaN
Q8R1F5	Hyi	NaN	NaN	NaN	NaN	22.7868	23.5292	21.6765	NaN	21.8107	NaN	NaN
Q8R1G6	Pdlim2	22.8261	22.9525	22.4172	22.9377	24.9471	24.3479	24.4304	23.4961	23.5723	23.3693	23.6374
Q8R1H0	Hopx	NaN	NaN	NaN	NaN	21.6045	23.2953	22.519	NaN	NaN	NaN	NaN
Q8R1I1	Uqcr10	24.9084	26.021	24.6108	25.1847	23.8686	25.9399	24.6202	25.9947	24.4616	25.1274	25.4526
Q8R1Q8	Dync1li1	NaN	NaN	NaN	NaN	22.9283	NaN	22.9439	22.9825	NaN	NaN	NaN
Q8R1V4	Tmed4	22.7869	22.4662	NaN	NaN	NaN	23.2801	NaN	23.015	NaN	NaN	NaN
Q8R2H9	Phospho1	24.6122	23.3388	23.2634	23.9887	NaN	NaN	21.1667	23.3331	23.1719	23.372	24.3784
Q8R2K3	Ssbp1	NaN	NaN	NaN	NaN	NaN	22.4073	NaN	NaN	21.8923	NaN	NaN
Q8R2P8	Kars	23.2459	23.2585	23.4524	23.4144	23.7136	23.8912	23.5822	23.2667	22.8596	23.0711	23.0227
Q8R2Q8	Bst2	24.6807	23.5406	23.9105	23.1624	24.8811	23.8188	24.0382	23.8483	23.8054	23.7888	23.7795
Q8R2S8	Cd177	28.2802	28.9613	28.203	28.1188	25.6284	25.2553	25.7646	28.4034	27.6042	28.1603	28.8617
Q8R2U6	Nudt4	NaN	22.234	22.5521	22.9867	NaN	NaN	NaN	NaN	NaN	NaN	22.4169
Q8R317	Ubqln1	NaN	NaN	NaN	NaN	23.8086	24.228	23.0457	22.2731	23.0131	22.4851	NaN
Q8R326	Pspc1	22.8145	22.1943	22.5267	22.9059	22.4213	22.6971	22.2972	21.5333	22.1813	22.143	NaN
Q8R379	Gimap7	NaN	NaN	NaN	NaN	NaN	23.9923	22.0807	NaN	21.1771	NaN	NaN
Q8R4R6	Nup35	NaN	21.5788	21.8077	21.6195	23.1602	NaN	22.728	22.0052	22.2406	22.4955	23.4342
Q8R574	Prpsap2	22.5344	22.6228	22.4359	23.0626	21.7272	21.992	21.8783	21.8067	22.4865	21.8315	22.4978
Q8R5A3	Apbb1ip	24.4706	24.378	24.1647	24.341	18.7052	21.8928	19.522	21.5993	22.584	22.5477	NaN
Q8R5F7	Ifih1	NaN	NaN	20.8425	20.9374	NaN	21.7848	NaN	NaN	NaN	21.4132	NaN
Q8R5G7	Arap3	20.9793	20.9028	20.7085	20.8753	NaN	NaN	NaN	NaN	NaN	20.7403	NaN
Q8R5H1	Usp15	22.9212	22.911	22.8846	22.7193	NaN	NaN	NaN	22.4978	NaN	NaN	NaN
Q8R5J9	Arl6ip5	21.3675	21.2487	21.4168	20.9125	23.7713	22.7773	23.2169	22.5534	22.3332	22.2883	22.0129
Q8R5L1	C1qbp	NaN	NaN	NaN	NaN	24.3671	23.1212	23.1729	23.4034	23.5814	NaN	23.1208
Q8VBT6	Apobr	24.1861	23.6476	22.8472	23.2256	24.5892	24.0804	24.1836	25.5027	25.0523	25.3354	25.0979
Q8VBV7	Cops8	23.0561	23.2585	22.9968	23.248	23.7966	23.7421	23.9805	23.0313	23.3577	NaN	23.5411
Q8VC88	Gca	25.4746	24.9033	25.4239	25.518	20.5436	21.4552	NaN	23.265	23.9714	24.2134	24.4696
Q8VCF0	Mavs	NaN	NaN	NaN	NaN	22.4824	22.4201	21.4397	NaN	NaN	20.8025	NaN
Q9DAC2	C8g	23.4406	23.1996	23.0728	22.4503	21.9822	22.6287	22.2515	23.0002	22.9073	NaN	NaN
Q8VCR4	Trmt112	22.2295	22.2019	21.5728	22.1378	23.5254	23.0371	25.1082	23.0207	22.657	22.3467	NaN
Q8VCR7	Abhd14b	NaN	NaN	NaN	NaN	22.3502	23.0092	22.6505	NaN	NaN	NaN	NaN
Q8VCS0	Pglyrp2	24.7686	24.146	24.4627	24.2637	NaN	NaN	NaN	NaN	23.4643	22.724	23.3573
Q8VCT4	Ces1d	NaN	NaN	NaN	NaN	21.6737	23.5818	22.4406	NaN	NaN	20.2873	NaN
Q8VCW8	Acsf2	NaN	NaN	NaN	NaN	22.9367	22.1251	NaN	NaN	NaN	NaN	NaN
Q8VD31	Tapbpl	NaN	22.308	NaN	NaN	NaN	21.5191	NaN	NaN	NaN	NaN	NaN
Q8VD58	Evi2b	22.6497	22.3122	22.4887	22.9525	NaN	NaN	22.0307	23.6855	23.3936	23.0109	23.939
Q8VDD5	Myh9	28.5439	28.5782	28.8642	29.0069	26.7909	26.8492	27.0534	28.1019	27.938	28.2787	28.5228
Q8VDM4	Psmd2	24.8077	24.5871	24.2828	24.1119	25.0994	24.621	24.8422	24.2626	24.464	24.5252	24.7119
Q8VDM6	Hnrnpul1	23.832	24.3196	23.7946	23.1275	23.2551	22.3587	23.2801	22.0472	21.4909	22.1313	23.4619
Q8VDN2	Atp1a1	24.1232	23.819	23.8665	24.0705	24.987	24.7279	24.4908	24.6118	24.231	24.4793	24.5765
Q8VDP3	Mical1	24.0043	23.7907	23.9612	24.141	23.2967	21.9552	22.9891	22.7991	22.7945	22.7014	24.0283
Q8VDP4	Ccar2	21.9247	21.7684	22.2962	22.6005	NaN	22.2526	21.8671	20.6952	20.5198	20.943	NaN
Q8VDW0	Ddx39a	NaN	23.0523	NaN	NaN	22.6914	22.4576	22.5738	22.8588	22.5423	22.4404	22.8597
Q8VE47	Uba5	22.6986	NaN	NaN	22.3117	23.6564	23.6262	23.6577	NaN	NaN	NaN	22.8294
Q8VEH5	Epm2aip1	22.6648	22.5416	22.6012	22.0158	25.4709	25.1002	24.8805	24.6715	24.898	24.3665	22.8394
Q8VEK0	Tmem30a	22.4945	22.7907	22.1915	22.3827	NaN	21.5135	NaN	NaN	NaN	20.6706	22.615
Q8VEK3	Hnrnpu	26.4915	26.12	26.4067	26.3229	25.4969	26.0241	26.0461	26.222	26.2785	25.9675	26.3541
Q8VI93	Oas3	24.6703	24.5804	24.7673	24.6266	21.9149	23.1047	23.2137	23.0131	24.3473	23.9835	23.7639
Q8VI94	Oasl1	23.4039	22.9147	22.5385	23.0996	21.8139	22.3219	22.3816	23.4853	23.7426	22.7138	23.6202
Q8VIJ6	Sfpq	25.9435	25.4934	25.767	25.669	25.7387	25.5286	25.8019	25.0906	25.0357	25.3888	25.5523
Q8WUR0	Q8WUR0	25.3271	25.6375	24.9954	24.8271	23.8988	23.1187	23.6986	25.661	24.6589	24.4564	25.4282
Q91UZ5	Impa2	NaN	22.5053	NaN	23.5252	NaN	NaN	22.3052	NaN	NaN	22.6363	22.8092
Q91V41	Rab14	25.0474	25.0316	25.1264	25.1954	25.9284	25.4981	25.3357	25.2137	25.5545	25.2938	25.8988
Q91V64	Isoc1	22.5439	22.2205	22.1111	22.887	23.9379	24.4546	24.6435	23.5433	23.4107	23.5418	22.3078
Q91V89	Ppp2r5d	NaN	21.8691	21.5238	NaN	NaN	NaN	NaN	21.0851	20.5558	20.4998	NaN
V9GXV0	Idh3b	NaN	21.7911	NaN	21.6166	20.1299	24.5942	24.2182	NaN	NaN	NaN	NaN
Q91VB8	haemaglobin alpha 2	28.6958	28.9438	27.1151	26.8935	30.671	30.1251	30.7217	26.5107	26.4791	26.4552	25.2318
Q91VD9	Ndufs1	23.312	22.3352	22.0111	22.6758	24.1959	24.1275	23.6952	NaN	20.828	NaN	22.6822
Q91VE0	Slc27a4	24.282	24.1735	24.3454	24.2625	21.5372	21.7719	NaN	22.8907	23.2691	22.9765	23.3041
Q91VH2	Snx9	NaN	NaN	21.8715	NaN	23.0799	22.3462	NaN	NaN	NaN	22.1355	22.131
Q91VH6	Memo1	NaN	NaN	NaN	21.3104	21.8462	NaN	21.4117	NaN	NaN	20.4618	NaN
Q91VI7	Rnh1	24.5188	24.7088	24.2419	24.4153	25.7667	25.435	25.6437	25.4476	25.2865	25.7564	25.2582
Q91VJ4	Stk38	22.3123	22.6447	23.235	22.9747	NaN	21.4782	20.9299	NaN	21.6004	22.082	NaN
Q91VR8	Brk1	24.4899	24.1559	24.3863	24.6637	25.2925	24.6893	25.4288	23.947	23.918	24.6157	24.3079
Q91VU7	Pus7	NaN	NaN	NaN	NaN	24.7772	27.5211	27.349	22.6434	NaN	NaN	21.0515
Q91VW3	Sh3bgrl3	26.8825	25.9651	26.1098	26.6695	26.8287	27.4252	26.6029	27.0576	27.4125	27.5105	26.7662
Q91W53	Golga7	21.9063	21.1693	21.7004	21.7922	NaN	NaN	NaN	NaN	NaN	NaN	NaN
Q91WC9	Daglb	25.037	NaN	25.417	25.6705	NaN	22.7689	23.0077	24.1643	21.0281	NaN	26.7216
Q91WG2	Rabep2	22.6088	NaN	23.0985	24.0117	NaN	NaN	NaN	NaN	NaN	NaN	NaN
Q91WK2	Eif3h	23.3903	22.5307	23.1002	23.0758	25.0462	23.9308	24.4532	23.6262	23.9498	23.6234	23.5476
Q91WU5	As3mt	NaN	20.6047	NaN	NaN	22.5373	22.4817	22.6781	NaN	NaN	21.3378	NaN
Q91WV0	Dr1	NaN	NaN	NaN	NaN	23.2933	22.523	23.3335	22.3681	22.4034	NaN	NaN
Q91X21	Kiaa2013	NaN	NaN	NaN	NaN	NaN	20.6313	NaN	21.8909	21.956	22.0748	22.6141
Q91X72	Hpx	27.6711	28.8821	28.0628	27.1386	27.0893	28.8082	28.2659	27.9241	28.6609	28.172	27.1523
Q91XD6	Vps36	23.3834	NaN	22.5757	22.0763	22.4271	21.4635	22.2961	22.313	21.9308	22.5696	22.1327
Q91XL1	Lrg1	27.0276	26.507	24.644	24.7268	25.5564	26.1508	25.6635	26.0981	27.311	27.5938	24.8905
Q91XV3	Basp1	24.1938	23.273	23.6094	23.7029	25.596	24.8876	25.2018	25.895	25.632	25.7484	25.2666
Q91YI0	Asl	22.3038	22.4494	22.8849	23.1211	24.241	24.2498	23.847	23.0268	23.8681	23.5658	21.9036
Q91YI4	Arrb2	23.8803	24.4048	24.0564	23.8727	21.2734	21.2694	20.5259	23.2907	22.5315	22.8664	23.8314
Q91YJ2	Snx4	NaN	NaN	NaN	19.7167	NaN	21.6751	20.3873	NaN	20.0709	NaN	NaN
Q91YP3	Dera	24.9188	24.4741	24.8199	25.5349	23.3142	22.7393	23.1992	23.8341	23.926	23.971	23.6316
Q91YQ5	Rpn1	24.163	23.4919	24.0497	23.8681	24.6692	24.3347	24.1601	23.7635	24.1152	23.9546	24.1602
Q91YR1	Twf1	22.6339	22.6614	22.627	22.5345	23.8467	23.8678	23.5716	22.7202	22.5858	22.5517	NaN
Q91YR9	Ptgr1	25.6783	25.9833	25.7447	25.7494	23.6307	24.4091	24.8284	25.4297	24.9517	25.3989	25.6036
Q91YX0	Themis2	23.19	23.5399	23.8365	23.9086	NaN	21.4341	20.6939	NaN	22.3698	22.7464	23.197
Q91Z25	Arpc1b	26.645	26.9457	26.8673	27.1522	26.0452	26.0787	26.5911	26.4875	26.5735	26.6063	26.831
Q91Z40	Gbp7	24.3143	23.9841	24.2315	21.2457	25.3946	24.621	25.2345	23.3661	24.0731	24.2696	22.1617
Q91Z50	Fen1	21.5282	22.0605	22.3633	22.7515	NaN	21.2179	21.6344	21.5029	21.2548	21.7997	21.1076
Q91Z53	Grhpr	22.565	21.944	22.4457	23.0821	24.2031	23.4981	23.8912	23.2034	23.1335	23.1806	NaN
Q91Z98	Chil4	19.3858	19.6228	NaN	22.7457	NaN	19.074	NaN	NaN	19.1851	19.0252	NaN
Q91ZA3	Pcca	NaN	NaN	NaN	NaN	23.0352	21.9625	22.2946	22.0644	NaN	NaN	NaN
Q91ZJ5	Ugp2	23.3791	23.9854	24.1005	24.1161	24.0985	23.715	23.0483	24.2838	24.0061	23.9099	24.4388
Q91ZR1	Rab4b	23.6316	23.1976	23.24	23.5279	22.2414	22.1467	21.6512	22.6417	22.3924	21.266	22.9451
Q91ZW3	Smarca5	24.5971	24.3026	23.9603	23.8262	22.9068	23.7311	22.8137	23.1476	23.5891	24.5099	23.9299
Q920A5	Scpep1	NaN	NaN	NaN	NaN	22.7612	23.9774	21.9437	NaN	21.7169	21.4073	NaN
Q920C4	Ms4a3	24.6928	24.3842	25.2801	25.1506	NaN	NaN	NaN	24.6105	24.542	24.4213	24.9889
Q921F2	Tardbp	25.662	25.7259	25.9556	26.0201	25.7406	25.7048	25.9496	25.4294	25.3708	25.5075	25.3468
Q921F4	Hnrnpll	23.1133	23.0447	22.3292	22.4968	21.6158	22.2514	22.1116	21.9524	21.9099	21.7759	22.0422
Q921H8	Acaa1a	23.9415	23.633	23.4631	23.6237	25.2911	25.6823	25.0833	24.6228	24.7029	24.9647	24.4098
Q921I1	Tf	28.3915	29.8695	28.7773	28.146	28.0955	29.7776	29.4517	29.301	29.0054	29.3521	29.216
Q921I9	Exosc4	NaN	NaN	NaN	NaN	20.0735	21.723	NaN	NaN	NaN	21.4153	NaN
Q921M3	Sf3b3	24.2786	24.1837	23.9313	24.0015	23.4054	23.8632	24.0486	23.9433	23.6932	23.4211	24.0833
Q921M7	Fam49b	23.9016	23.9802	23.6749	24.425	24.6374	24.207	24.1553	25.016	24.4028	24.4718	23.5205
Q921T2	Tor1aip1	24.02	23.7543	23.5111	23.6926	23.128	23.2679	23.3237	23.9199	23.6123	23.649	24.3137
Q921Y0	Mob1a	24.3756	23.7109	24.2162	24.4264	23.9747	24.2318	23.8322	23.6819	24.112	23.7679	24.0013
Q922B2	Dars	25.6297	25.844	25.5957	25.7117	24.6016	24.3568	24.4158	24.976	24.8269	25.0587	25.6517
Q922F4	Tubb6	22.5548	21.5934	NaN	NaN	23.1573	NaN	24.173	22.7217	NaN	22.46	NaN
Q922H2	Pdk3	21.7194	21.0893	21.678	21.5359	23.1257	22.3621	22.9229	23.4918	NaN	23.0474	NaN
Q922H4	Gmppa	22.4774	21.6276	22.1026	21.8188	22.8748	22.6527	22.0054	NaN	22.2928	21.9806	NaN
Q922Q1	Mtarc2	NaN	NaN	NaN	NaN	NaN	23.8773	23.2478	NaN	NaN	NaN	NaN
Q922Q8	Lrrc59	23.09	22.7888	23.035	23.3503	24.0384	23.9023	23.8139	22.9751	23.1286	NaN	22.9835
Q922R8	Pdia6	25.5462	24.7891	25.2565	24.7183	27.4503	26.8743	26.9301	26.474	26.3505	26.1266	25.9623
Q922Y1	Ubxn1	22.6624	22.4529	22.9881	22.5598	23.5688	22.9343	23.3616	22.8957	22.3636	22.6132	22.0894
Q923B6	Steap4	23.0551	22.2087	22.6385	22.1534	22.3791	NaN	21.8735	22.8986	23.027	22.8422	23.1322
Q923G2	Polr2h	24.7949	23.8013	23.9637	24.1937	NaN	23.0312	NaN	NaN	NaN	23.3561	NaN
Q923L7	Ear6	NaN	NaN	NaN	NaN	NaN	23.2763	23.2435	NaN	NaN	NaN	NaN
Q99J56	Derl1	23.0559	NaN	NaN	NaN	22.5092	23.6662	22.8839	23.3095	23.7569	22.5095	NaN
Q99J77	Nans	22.9648	22.4504	22.496	22.6411	22.9729	22.4811	23.0274	21.9246	22.4076	22.4334	21.4708
Q99J93	Ifitm2	23.9715	24.0493	25.2687	24.5262	22.1874	21.5468	22.2846	22.8961	22.6217	23.6888	23.204
Q99J99	Mpst	23.5772	22.522	22.9258	22.5998	24.5893	24.2795	24.8864	23.7188	23.9077	24.0701	24.2526
Q99JB2	Stoml2	22.3104	22.8545	22.7882	22.8933	22.4393	22.251	21.6976	22.2523	22.0768	21.986	21.7589
Q99JF8	Psip1	23.0873	22.2549	22.2393	22.2909	NaN	NaN	NaN	NaN	NaN	NaN	NaN
Q99JI4	Psmd6	23.5696	24.1039	23.7743	23.8105	23.9952	23.8016	24.0968	23.3539	23.8992	24.0454	23.9841
Q99JI6	Rap1b	26.9093	26.5721	27.0202	27.1554	26.0797	25.6092	25.8893	26.3291	26.3059	26.5221	27.3269
Q99JR1	Sfxn1	23.2419	23.1256	23.0337	23.3159	24.2779	23.1647	23.0084	22.8778	23.155	22.6026	23.0977
Q99JX4	Eif3m	21.5674	21.7953	NaN	21.7983	23.251	22.1899	21.8172	22.0955	21.1051	20.8354	21.9127
Q99JY0	Hadhb	23.4173	22.8776	23.8088	23.3317	24.5981	23.9317	23.8054	22.7511	23.2418	22.7384	22.9679
Q99JY9	Actr3	27.7265	28.0202	27.8939	28.1432	26.9609	27.4306	27.1202	27.4208	27.185	27.5953	27.3355
Q99K41	Emilin1	20.6022	20.7828	21.2206	19.9192	24.7	24.3903	25.0304	19.9634	NaN	NaN	NaN
Q99K48	Nono	24.2728	23.3746	24.3471	23.8317	24.3952	25.3316	24.8896	23.863	24.972	24.5279	23.9243
Q99KC8	Vwa5a	23.0457	21.7917	22.1969	22.1906	24.8044	24.0831	24.5298	23.5656	23.2828	23.3846	23.0204
Q99KE1	Me2	23.221	23.2069	23.4458	23.4403	23.3789	23.1367	23.5626	23.4902	23.3135	21.8653	23.5279
Q99KF1	Tmed9	24.9313	24.185	24.6094	24.0537	25.5189	25.6469	24.8233	24.6942	24.8658	24.682	23.9593
Q99KI0	Aco2	21.0501	21.203	21.6515	21.9182	25.7257	25.87	25.8168	23.3332	20.7085	23.0425	22.1941
Q99KJ8	Dctn2	NaN	NaN	23.1247	22.012	23.5148	23.242	23.4382	22.7469	22.4913	22.4238	23.0333
Q99KK7	Dpp3	22.4968	22.9888	22.5841	23.2218	23.5277	23.5698	23.5438	22.8974	23.0889	23.1919	22.5708
Q99KP3	Cryl1	NaN	NaN	NaN	NaN	22.5448	22.7348	21.1439	20.9843	20.6297	21.2413	NaN
Q99KP6	Prpf19	23.3386	24.8649	23.2799	23.8922	NaN	23.5881	23.9262	NaN	22.0736	24.0264	23.4424
Q99KQ4	Nampt	22.7241	21.3522	21.9205	22.9911	24.8403	24.7692	24.6837	23.8091	23.9767	23.9258	22.7142
Q99KV1	Dnajb11	NaN	NaN	NaN	NaN	23.5244	23.5212	23.6492	23.1858	23.0923	23.1296	NaN
Q99L04	Dhrs1	24.4409	23.9976	24.5543	23.86	23.9849	23.9687	23.923	24.0584	23.7397	24.2595	24.7014
Q99L13	Hibadh	22.2039	22.1571	22.0801	NaN	22.747	24.6622	23.4935	22.2859	22.7147	22.6596	NaN
Q99LB4	Capg	25.8524	25.6162	25.847	26.3551	27.8738	27.3147	27.6178	27.3729	27.3265	27.1717	27.1834
Q99LB6	Mat2b	24.8677	24.5623	25.0816	24.5148	25.3663	25.0431	25.3233	24.4849	24.7933	24.8183	24.8641
Q99LC5	Etfa	23.8674	24.0216	24.3493	24.0971	24.7938	24.8085	24.7862	23.5491	24.057	23.78	23.9886
Q99LC9	Pex6	23.0576	23.1628	23.2959	23.1932	24.2691	23.6016	23.9589	23.3242	23.3785	23.9634	23.3008
Q99LF4	Rtcb	22.4451	21.8876	22.7876	22.2592	22.9208	22.1408	22.2759	21.4282	21.2729	21.4797	21.3256
Q99LR1	Abhd12	NaN	NaN	NaN	NaN	23.7444	23.2355	21.9758	23.4354	NaN	NaN	NaN
Q99M15	Pstpip2	NaN	22.0334	NaN	NaN	NaN	NaN	NaN	21.5499	NaN	NaN	21.8468
Q99M31	Hspa14	NaN	NaN	21.2288	NaN	NaN	NaN	NaN	22.702	NaN	NaN	NaN
Q99MK8	Adrbk1	24.2877	24.256	25.2654	24.4621	23.1192	22.6959	23.1793	23.639	23.6228	23.2495	22.9421
Q99MR6	Srrt	22.0863	21.1776	NaN	NaN	22.368	NaN	22.4269	21.9011	NaN	NaN	22.2454
Q99N15	Hsd17b10	23.7488	22.7572	23.7566	23.4124	24.2881	24.3742	23.9139	23.5564	23.155	23.3615	22.8966
Q99N16	Cyp4f3	22.6817	22.2044	22.3588	22.7526	NaN	NaN	NaN	NaN	NaN	NaN	NaN
Q99PG2	Ogfr	23.107	22.0437	23.4654	22.4727	NaN	21.4199	NaN	21.4033	NaN	NaN	NaN
Q99PT1	Arhgdia	26.6716	26.7069	25.8589	26.2738	28.8653	28.1464	28.3558	27.8474	27.8025	27.2286	26.9988
Q99PV0	Prpf8	22.2881	22.3549	22.4322	22.405	21.6358	20.792	20.5161	20.8638	20.868	20.5199	21.2147
Q9BDB7	Ifi44l	22.747	22.6283	NaN	NaN	23.7108	24.001	23.2114	NaN	23.8358	23.2515	23.2578
Q9CPP0	Npm3	NaN	NaN	NaN	NaN	22.0996	21.7332	21.4564	21.1309	21.1632	NaN	20.9196
Q9CPQ1	Cox6c	24.7332	23.9071	23.3661	23.4358	24.3382	23.8937	24.3533	23.7669	23.2209	NaN	24.094
Q9CPQ3	Tomm22	21.7593	NaN	NaN	NaN	24.299	23.5666	23.6491	22.2945	22.2625	22.4957	NaN
Q9CPU0	Glo1	22.3823	22.6365	NaN	22.9709	23.8817	24.7099	24.786	22.5536	22.9535	23.7617	22.2438
Q9CPW4	Arpc5	27.9026	27.5993	27.8825	28.5356	26.8751	26.8994	27.2439	27.0054	27.5186	27.7518	27.1175
Q9CPX6	Atg3	24.943	24.9807	23.5361	25.2553	23.4357	23.3248	NaN	23.1805	22.1414	23.1318	23.8547
Q9CPY7	Lap3	21.3021	23.8848	23.2516	21.4577	25.6776	25.8284	25.6171	23.8859	25.2154	24.0807	22.6525
Q9CQ22	Lamtor1	NaN	23.0117	NaN	23.3006	23.9845	23.7868	23.587	23.2285	22.9579	23.2299	NaN
Q9CQ60	Pgls	25.2364	25.4673	25.1019	26.1047	25.4548	25.1042	25.1234	24.8212	24.7507	24.9953	24.9896
Q9CQ62	Decr1	22.1344	22.386	NaN	22.0015	23.5818	24.3535	22.7922	21.6905	22.136	NaN	22.0893
Q9CQ65	Mtap	NaN	NaN	NaN	NaN	23.3697	22.9907	23.1152	NaN	NaN	NaN	NaN
Q9CQ69	Uqcrq	23.2406	23.3848	21.478	22.1953	NaN	23.1924	22.9298	22.5168	NaN	NaN	NaN
Q9CQ71	Rpa3	21.2379	22.1472	NaN	21.56	20.9834	21.4006	20.9794	NaN	20.6725	21.0332	NaN
Q9CQ75	Ndufa2	21.4005	NaN	NaN	NaN	23.1912	22.9847	23.7292	NaN	NaN	NaN	NaN
Q9CQ92	Fis1	23.6936	23.1563	24.0704	24.0077	23.1016	24.6652	24.8752	24.4534	24.1887	22.8712	24.6767
[truncated: 294 more rows]

## Sheet: Imputed
Protein IDs	Gene names	Caseum1	Caseum2	Caseum3	Caseum4	Cell1	Cell2	Cell3	Rim1	Rim2	Rim3	Rim4
A0A075B5J9	Igkv17-127	23.287	23.3408	22.4631	22.3141	24.2819	25.0462	24.263	23.1731	24.5331	22.4224	22.5146
A0A075B5K0	Igkv14-126	20.2208	22.2522	19.3935	19.5827	22.1705	23.1511	22.3111	18.9535	21.9447	19.6122	20.1371
A0A075B5K2	Igkv9-124	21.862	19.6414	20.1512	20.4757	23.2415	22.771	22.912	22.0182	19.885	19.518	20.4039
A0A140T8M0	Igkv1-110	19.8837	24.6349	24.6673	24.1592	24.2871	25.1787	25.4712	23.7951	25.8997	20.5833	24.0743
A0A075B5L0	Igkv10-95	22.9625	20.2096	18.983	19.6137	22.6601	21.549	22.4979	22.9557	22.9764	19.4831	21.3972
A0A075B5M2	Igkv4-61	24.0354	24.1135	23.5791	24.416	20.6733	20.577	20.1954	20.2871	25.0693	19.8646	20.8741
A0A075B5M7	Igkv5-39	24.4217	23.7302	24.2621	23.4564	19.4469	24.206	24.5755	20.352	20.0057	24.5862	20.4069
A0A075B5N9	Igkv3-7	24.4772	20.5001	24.7213	24.9425	25.2602	20.5749	20.2014	20.5492	24.791	20.0223	21.1738
A0A075B5P3	Ighg2b	24.5592	24.0198	24.1796	23.2716	25.7862	26.2014	25.7968	25.1204	25.3893	25.6157	24.3469
A0A075B5P4	Ighg1	24.9728	25.0731	18.412	18.9192	25.153	24.6036	24.4335	25.448	25.2352	23.9462	25.0915
A0A075B5P5	Ighg3	25.0147	24.3281	24.4488	24.5641	24.3129	23.9053	24.3951	24.401	24.1453	23.9377	23.7954
A0A075B6A0	Ighm	25.4516	26.4137	26.2981	25.7882	25.9918	27.1375	27.336	25.6036	26.9727	25.9759	25.5173
A0A075B5R5	Ighv4-1	20.0986	20.035	19.6709	19.1797	23.3357	23.1273	23.6063	24.6897	20.327	20.5885	20.5372
A0A075B5R1	Ighv5-17	22.5184	22.0875	22.077	22.1265	21.6983	22.9332	22.0949	22.7899	22.9832	23.0533	21.1468
A0A075B5R9	Ighv14-3	20.1606	21.5605	22.8785	19.8271	20.6534	20.8317	20.9181	20.3484	20.8716	19.3193	21.0981
A0A075B5S2	Ighv7-1	20.2862	19.4259	21.9918	20.4922	20.3861	22.9756	23.4646	18.6029	19.8028	22.755	19.8834
A0A075B5T2	Ighv6-3	21.7606	19.5136	19.9518	19.8382	22.1224	22.534	21.8018	21.7882	23.8394	21.078	22.2846
A0A075B5U6	Ighv1-20	20.6323	22.9134	22.5797	23.2809	22.6152	24.3842	24.1755	23.7003	22.5263	22.6127	23.3309
A0A075B5V6	Ighv1-42	22.537	21.8966	18.8358	19.1148	24.3851	24.9063	23.1307	22.9861	22.6984	19.5124	22.3452
A0A075B5Y4	Ighv1-81	22.2504	21.0119	20.3085	20.182	22.7164	19.8266	21.416	22.3291	19.737	21.1974	21.8878
A0A140T8N3	Igkv12-47	21.4683	23.0323	22.3336	22.249	23.0822	22.9664	22.0943	22.8463	23.3708	19.7574	22.7626
A0A075B697	Ighv2-9-1	20.7204	19.504	19.0522	20.1481	21.8203	20.6903	21.4798	19.9651	19.718	19.3003	21.2018
A0A075B6D5	Igkv19-93	21.1285	21.6464	19.3731	21.1663	22.971	22.6303	22.4601	22.1631	19.7905	19.4853	20.0461
A0A087WNP6	Cdv3	20.122	18.6345	19.7399	19.6525	24.1072	23.0624	22.9602	22.5865	22.7995	23.0924	22.0806
A0A087WNS0	Rpl3	24.261	23.2052	24.4356	23.5475	20.3289	21.1753	21.0893	19.5456	20.1207	22.768	19.5211
A0A087WQE6	Tceb1	23.0252	23.5701	22.7826	23.0241	23.2594	22.8327	23.2083	22.4286	20.4265	22.8955	22.5275
A0A087WNY2	Atg4b	20.6538	19.748	20.6361	20.9277	19.7514	19.6706	18.8186	18.9232	20.0626	17.5349	20.6706
A0A087WRP7	Ly6c1	25.376	26.5884	25.9333	25.4463	23.3475	26.2853	24.5432	26.1978	25.2138	25.5948	24.8483
A0A087WNZ7	Trip12	22.0959	21.5681	22.3718	21.4603	20.923	20.9731	21.0557	20.5639	20.881	21.1704	21.6505
Q9WUP7	Uchl5	23.454	23.5139	23.4909	21.947	21.7245	21.5765	21.2473	21.8822	21.6152	22.1915	22.4075
A0A087WP83	Hdlbp	20.1565	22.0713	19.6533	20.4244	21.5279	24.0835	24.3779	22.7194	22.6813	22.9993	20.5197
A0A087WPH7	Psmc3	20.1396	19.418	20.0741	20.1615	22.2958	21.2457	21.6337	20.996	20.1838	20.2824	20.7042
A0A087WPL5	Dhx9	24.1625	24.2701	24.2983	24.4318	23.5729	24.2326	24.4365	23.312	23.9295	23.4406	23.8452
A0A087WQ04	Hck	25.107	24.7081	25.3887	25.0888	24.4482	23.7183	23.7054	25.6522	25.4878	24.9962	25.5907
A0A087WQ46	Nop58	23.6914	23.002	22.9293	22.5303	21.2399	20.2529	21.5146	20.0541	19.998	19.7783	20.8474
A0A087WQF5	Ly6g	19.8635	25.2128	21.6522	21.8206	19.9878	21.7247	21.5373	24.5612	20.9421	23.2128	24.1562
A8Y5R7	Zfp672	24.1728	21.3238	21.9783	21.4851	20.662	22.4109	20.4668	25.6764	19.2943	22.3918	26.2274
A0A087WQS0	Tns1	20.4737	18.7384	19.5958	19.4515	23.3049	23.0966	23.3725	20.8432	20.1037	21.0974	20.5718
A0A087WQT6	Casp8	23.3641	22.8827	23.5511	23.7892	20.4978	22.9557	23.26	19.1053	23.287	22.8432	21.4032
A0A087WR20	Ctsh	19.5333	19.467	20.0926	19.2468	24.4213	24.7428	24.2911	21.9933	22.0414	22.1172	20.6095
A0A087WR38	Ndufa10	20.4291	20.1401	21.4652	20.5768	21.3241	19.309	20.5699	19.3389	19.5888	21.0419	20.2703
Q3UHL6	Fn1	26.392	26.3158	26.4832	25.4119	26.6549	27.2684	26.6382	26.5034	27.5093	25.7017	25.6245
A0A087WRE5	Nudt16	19.7029	19.7453	21.6718	21.4526	23.7128	22.1879	20.6116	21.7004	21.5315	19.1291	21.9004
A0A087WS46	Eef1b2	23.1881	22.7061	22.13	22.5023	24.3636	24.3522	23.8965	23.3919	22.982	23.7956	20.2602
A0A087WS98	Actr3	20.0762	23.2325	23.6522	24.0039	21.3714	21.109	20.182	19.4191	19.9496	19.9984	20.6566
Q8C3V4	Stat1	25.7476	25.2678	25.6226	25.3893	26.7334	26.5503	26.4275	25.7284	26.0244	25.5797	25.444
D3Z0U5	Katnal2	25.353	24.4625	21.2343	18.978	26.396	25.9854	26.3817	20.8866	25.8436	25.7212	25.7427
A0A0A0MQ90	S100a13	23.986	25.2671	25.9021	26.4242	24.4847	24.2651	24.5643	25.7008	22.3264	22.5197	24.8794
A0A0A0MQA5	Tuba4a	25.1746	25.2326	25.2055	25.4219	22.9396	24.2566	23.5445	24.5782	24.4284	24.7243	24.871
A0A0A0MQF6	Gapdh	30.0214	29.8925	30.151	29.9057	29.5425	29.8851	29.5951	29.7851	29.922	29.8026	30.3053
A0A0A0MQM0	Eif5a	27.0985	27.2247	27.2274	26.9605	26.4904	26.9353	27.216	26.6826	26.4258	26.8629	27.0738
A0A0A0MQN4	Atg7	24.0347	23.7857	24.2833	24.1679	23.0492	20.195	23.1929	23.6515	21.8153	24.1264	23.9346
A0A0A0MQN8	Nptn	22.5544	22.4995	22.4806	22.6824	23.8439	23.3762	21.3151	23.0947	23.1683	22.4849	23.2571
A0A0A6YVS2	Tmco1	22.3207	22.6876	22.9237	22.8938	20.1217	22.0573	20.3589	21.6228	22.1606	22.479	20.3192
A0A0A6YVU1	Nudt5	22.2823	21.8175	21.6967	22.2159	23.1215	22.6431	22.4644	22.0371	22.1253	22.0838	22.5484
A0A0A6YVU4	Il1rn	20.7989	21.592	21.0518	19.9008	20.1489	20.0847	22.8691	24.4911	19.9701	24.1224	22.6204
Q9JKV1	Adrm1	22.646	22.112	22.0158	21.6015	22.8952	24.2945	24.2952	23.7665	24.0162	23.6295	23.4197
A0A0A6YXP3	Mbnl1	19.1168	19.4072	20.7712	20.2387	24.2222	19.2367	24.4977	24.0868	23.9692	23.9649	24.0876
A0A0A6YW67	Gm8797	28.3873	27.9532	28.2345	27.9092	29.7742	29.1991	29.5443	29.4302	29.3842	29.4942	29.3911
A0A0A6YX86	Naa15	23.197	22.5711	22.3352	22.4049	20.4143	22.2694	22.8253	22.3094	21.8871	19.655	21.9163
A0A0A6YW87	Cnih4	22.2294	20.4459	19.8236	20.3555	23.4102	19.7338	22.7171	23.3312	20.1149	20.2386	22.0992
Q3UNZ8	BC026585	20.9253	18.8281	19.021	21.0964	22.7462	22.7754	20.9802	19.9022	20.8645	20.0122	20.7537
Q8BVE3	Atp6v1h	23.8651	23.1721	23.9978	24.4811	24.117	24.2423	23.1599	23.5388	24.0829	23.9454	22.1577
P62900	Rpl31	23.0172	22.8209	23.194	22.64	23.9898	25.2797	23.6905	23.8052	23.6806	23.796	22.7436
A0A0A6YXB0	Arih2	20.2574	20.4514	20.5887	21.2404	20.421	19.5934	19.0057	19.5891	19.5294	19.3603	21.0442
Q5FWX7	Osbpl9	23.0603	22.8741	23.4108	23.5627	21.6767	21.977	20.9759	21.4304	22.1957	22.093	21.1087
A0A0A6YXN4	Ighv1-18	20.923	21.9944	19.5913	20.1435	20.5576	22.286	22.5344	22.415	20.8767	20.2068	20.0874
A7UAK4	Pfkfb3	20.6049	20.6812	19.3433	19.9944	20.7388	19.6896	20.8252	22.8033	22.9934	19.6429	22.4727
P24547	Impdh2	19.857	19.0111	21.9897	20.0791	19.7226	23.5622	21.1986	20.1001	21.5663	21.5127	20.406
A0A0A6YYE7	Igkv4-57	23.5452	23.113	23.1553	21.8749	23.8141	23.9432	23.1118	23.417	23.4237	22.6817	22.4333
A0A0B4J1G0	Fcgr4	23.6493	23.0004	24.1162	23.7519	24.0416	23.0544	24.3649	24.5356	23.6452	23.8092	23.7513
A0A0B4J1H8	Igkv1-133	22.8809	22.7094	22.964	22.4318	23.3063	22.9784	23.6695	23.0339	23.183	22.845	22.6296
A0A0B4J1I1	Igkv16-104	21.5633	22.1077	21.9579	19.2804	22.0405	22.9429	23.1028	21.7024	22.7209	22.5286	21.2599
A0A0B4J1I9	Igkv4-55	20.8323	19.6914	21.4573	21.0053	22.7327	22.7553	22.9135	22.1926	22.2975	22.0654	22.1755
Q9DC42	Adgre5	24.044	24.3906	24.035	23.9969	22.1467	22.4348	21.6469	22.8286	22.7944	22.9071	24.2154
A0A1W2P7T7	Ldah	20.8034	20.2179	21.2765	20.1343	20.7955	22.1464	20.8918	19.4726	19.7457	19.6578	21.6688
A0A0G2JDJ5	Fdps	21.8941	22.0344	22.1332	22.5474	21.3572	21.4386	19.4539	20.2042	20.8538	20.7712	21.3932
A0A0G2JEA2	Dcun1d1	20.7026	20.9958	21.3188	20.7658	20.4306	21.2294	20.705	20.27	20.596	20.0924	20.5064
A0A0G2JDW7	Rps27	22.4367	24.0217	22.5661	21.9938	24.2119	25.2084	25.4765	23.2343	19.519	22.6448	23.3578
A0A0G2JE32	Ube2d2	25.6884	26.0165	25.3175	25.4693	25.0606	24.7602	24.9041	24.9349	20.3878	24.8833	25.2736
A0A0G2JE49	Pilrb2	22.8822	22.7946	23.2453	23.1407	20.9806	20.7372	20.5104	22.6694	19.4123	21.9181	22.6597
A0A0G2JEC4	Sh3glb1	23.4434	22.7239	23.2177	23.4651	23.8264	23.7521	23.3159	23.3122	22.9801	23.426	20.3915
A0A0G2JGP6	Gak	20.3733	18.2939	18.7035	18.1788	21.3053	20.0704	19.2445	19.5155	19.0909	19.4235	20.9108
A0A0G2JF64	Mccc1	20.735	20.612	19.2341	20.4452	22.8957	22.1227	22.3865	21.1375	20.5891	20.076	20.805
Q3UHD6	Snx27	23.855	23.2637	23.6503	23.1201	21.6758	23.4079	22.3126	22.468	23.7612	23.4285	23.6178
A0A0G2JFQ4	Nbeal2	23.7976	23.4409	23.9053	24.0335	21.403	21.9311	21.0683	21.8851	22.9928	22.3929	23.5717
A0A0G2JFT9	Prkacb	23.4078	23.1521	23.1308	23.4151	21.9936	22.8146	22.1391	21.8561	22.8195	22.9289	22.0487
A0A0G2JFV4	Rnf115	20.3299	19.8462	20.0048	19.8708	19.326	21.2783	21.7411	20.6348	19.389	20.2248	20.4611
A0A0G2JG00	Fubp1	23.1947	20.0552	21.6871	20.0148	23.6683	22.8499	24.0816	23.2429	23.3072	22.5108	22.9787
A0A0G2JGD2	S100a4	20.204	21.38	23.1704	21.3538	21.0302	22.58	20.9991	20.1403	20.2687	18.3501	20.2199
A0A0G2JGE1	Ccbl2	19.506	21.0064	20.2253	20.5046	21.6072	21.1825	21.9158	21.6603	21.6981	19.493	20.9652
A0A0G2JGI9	Agl	23.8849	23.5163	24.2481	24.365	20.9712	20.8434	20.5607	21.7994	22.2607	22.0496	23.5574
A0A0G2JGP4	Nras	22.8772	21.926	21.5922	22.2552	23.2374	23.1714	22.8769	22.5104	22.7379	23.3738	23.171
A0A0G2JGR9	Dclk1	20.1118	20.6608	20.4207	20.3354	22.1325	21.7129	20.8004	20.5163	20.1399	19.9073	20.4719
P28652	Camk2b	20.4666	19.3734	19.7878	19.7427	23.0221	22.2132	22.9749	20.5344	21.4597	19.7216	22.034
A0A0J9YTY0	Septin11	23.2433	23.0915	23.5781	23.0486	25.1002	24.4733	25.2816	23.8824	23.9284	24.0159	23.4539
A0A0J9YU62	Ctbp1	23.9102	23.6419	24.201	24.2084	23.2891	23.7141	22.9401	22.0963	23.2499	22.6171	23.7634
A0A0J9YUD8	Hmgb1	25.5828	26.1163	25.4184	25.8761	24.4671	24.9665	25.3733	24.9393	25.0429	25.1573	24.553
A0A0J9YUI1	Ube2k	22.8543	19.4445	22.4604	19.029	23.9645	23.5378	23.9006	23.3566	23.7822	23.3875	22.6241
A0A0J9YVJ0	Mgam	19.8822	22.1962	22.4452	19.8987	19.7459	20.3947	20.1213	22.3817	21.7785	21.8597	22.3322
A0A0M3HEP7	Atp8a1	21.6081	22.2245	21.7881	21.818	21.0141	20.2422	20.8197	21.8578	20.5762	19.2548	21.932
A0A0N4SUQ1	Serbp1	21.0005	21.6022	20.8091	19.8605	22.5289	23.1951	23.244	22.6612	22.7489	22.5458	21.0263
A0A0N4SVB8	Arl8b	23.9471	23.725	24.0991	23.9447	25.0161	25.6133	24.5177	24.1834	24.8516	24.8712	24.613
A0A0N4SVC2	Tra2a	23.8654	23.4653	23.7265	23.2528	21.1452	20.3362	20.789	23.1179	22.9208	23.464	23.5557
A0A0N4SVF0	Tmsb10	22.4064	22.1746	23.4311	22.6802	27.341	27.5188	27.2227	26.4665	27.3213	26.6202	24.74
A0A0N4SVK3	Lsm5	22.6437	22.3325	21.6743	22.6763	23.2745	23.4359	24.4379	22.6729	19.7033	22.999	22.0723
Z4YKC4	Eif4g3	22.7966	22.7702	23.0658	23.6691	24.9684	24.5842	20.2824	23.8678	23.7351	20.1075	23.7008
E9PV04	Gm8994	24.4442	24.1178	24.304	24.4607	24.0429	23.3322	24.0143	23.4837	24.0401	23.4404	23.8279
A0A0N4SVQ1	Ndufa4	24.3806	23.9173	23.6406	24.2779	24.901	24.8724	24.2573	21.9557	22.6954	21.902	20.5247
A0A0N4SVT3	Gng12	22.5811	24.1531	22.2559	22.9101	23.4807	26.186	26.6252	25.7101	25.8839	26.097	26.1709
A0A0N4SW65	Cmas	21.8303	22.1252	21.9144	22.404	20.8301	21.7729	22.2351	19.4137	20.12	21.0854	20.0662
A0A0N4SW94	Myadm	24.2378	22.7432	22.9481	22.6794	24.2688	23.8214	24.0477	24.4319	24.269	24.149	24.5389
A0A0R4IZW5	Cdh1	19.5933	19.2939	19.9971	20.1413	22.1559	22.6051	21.9439	20.7204	19.0535	19.3646	21.5783
A0A0R4J1C2	Capns1	23.0721	22.6535	19.9687	22.2923	24.5862	24.4428	24.5774	23.9928	23.6513	23.2957	24.0533
Q61096	Prtn3	28.5594	30.3249	28.7621	28.2612	25.7008	27.3869	27.246	29.624	27.943	29.4324	29.3808
A0A0R4J005	Lims1	24.2135	24.3467	19.505	24.1081	20.715	20.997	20.1456	23.6105	23.3551	23.873	24.65
A0A0R4J027	Irg1	25.9767	25.8448	25.9418	25.9206	24.6735	24.1089	25.0191	25.9945	25.5615	25.7193	25.9621
P06683	C9	21.3421	22.5865	23.1973	21.4846	21.6285	19.0396	20.9171	19.7137	20.1004	19.826	20.3004
D3YTY9	Kng1	25.967	26.6738	26.034	26.3512	25.4729	26.4298	26.0571	25.8942	26.0993	25.9672	26.2393
A0A0R4J039	Hrg	24.7259	24.6959	24.9865	24.9082	22.2877	23.7806	23.6579	23.4037	23.785	23.8338	24.0762
Q8CIG8	Prmt5	23.5616	22.9072	22.697	22.4635	23.8044	22.2625	21.8183	22.9222	19.2279	21.2902	20.3723
E9Q2H8	Hagh	21.4376	20.8823	21.3825	21.1999	22.3989	22.1595	22.6752	20.6991	19.5744	21.5432	20.2578
A0A0R4J069	Scly	22.1826	21.2952	21.2955	19.1126	23.2235	23.5354	22.9001	22.0045	22.3355	21.7008	21.8565
A0A0R4J093	Cmpk1	25.2708	25.2438	24.447	25.9165	25.2893	25.7859	25.3239	24.8123	24.7604	24.5825	23.7397
A0A0R4J094	Fahd2	19.5912	19.3861	20.2222	19.9952	21.6934	21.5552	21.1953	20.0993	20.9195	20.1004	20.4707
Q8VCI0	Plbd1	25.6651	25.5707	25.7501	26.2386	25.1077	24.7968	24.7173	25.3016	25.2523	25.0889	26.0749
D3Z4E0	Il4i1	20.2891	19.9994	20.0291	20.1667	21.0246	22.8419	20.4997	19.5051	19.7138	20.8491	21.3349
A0A0R4J0D3	Stt3b	21.7897	21.716	21.4006	21.6465	21.9307	20.0471	20.0708	22.463	22.0303	22.0214	22.4389
A0A2I3BQL9	Pck2	19.8821	21.4899	20.403	19.8132	22.1825	22.096	21.1552	19.1652	19.274	19.0536	21.1385
A0A0U1RQ24	Ceacam10	19.0301	22.8908	23.5717	23.5341	21.0454	19.6127	21.0437	20.4902	19.8782	19.5387	20.901
A0A0R4J0I1	Serpina3k	27.45	27.2645	27.0585	27.1371	26.2035	26.6202	25.8387	26.9235	27.2943	26.7905	26.6417
A0A0R4J0I9	Lrp1	21.8896	21.838	21.5161	20.7893	22.842	24.1796	23.6874	21.3151	20.1859	22.8631	20.6454
Z4YL78	Ckap5	22.0973	22.8616	22.7503	21.8049	20.9454	21.0615	20.9646	22.027	20.9623	21.9684	22.2093
A0A0R4J0P5	Pstpip1	22.7385	23.1176	22.6794	22.6721	22.7095	22.086	22.702	22.965	22.2614	22.3068	23.4843
A0A0R4J0Q5	Lmnb2	20.906	20.3275	19.767	20.089	22.9758	20.4426	20.6996	21.6308	21.2821	21.6313	21.7753
O70404	Vamp8	24.6775	23.271	24.1632	24.1272	25.1978	23.6826	25.3239	24.8343	24.4856	24.1632	24.744
A0A0R4J0S2	Igfals	22.088	22.9382	23.2684	23.5483	20.6456	20.4241	20.3745	20.0552	21.2954	20.2889	21.3023
A0A0R4J0T2	Clec12a	19.5349	21.4874	22.6521	21.9652	20.7896	20.8457	20.0718	20.9868	19.8746	19.4334	21.156
A0A0R4J0X5	Serpina1c	29.9176	29.7138	30.2092	29.6414	27.3629	27.8939	27.6287	28.9678	29.3384	29.112	29.3864
A0A0R4J0Z1	Pdia4	22.5683	20.0332	20.9667	21.0997	25.0311	24.8649	23.7475	23.2717	23.7368	23.1662	23.1175
A0A0R4J107	Apeh	21.4269	21.0761	20.2541	21.9751	23.4453	24.1427	23.3248	22.0074	22.9748	23.1135	21.5162
A0A0R4J138	Arsb	22.5632	22.2856	23.3511	22.4657	19.9043	21.8243	22.0876	22.0548	22.5076	23.0294	20.0378
D3YUC9	Msrb3	20.2782	18.667	19.8981	18.8004	21.4654	21.8099	21.7968	19.8127	19.8814	19.1395	19.9458
A0A0R4J150	Osbpl8	21.8421	21.0319	22.2851	21.0585	19.8217	20.2943	19.3301	20.9804	21.1208	20.7003	19.8916
A0A0R4J190	Bst1	22.5286	22.1016	20.1874	22.1831	19.7521	22.4898	22.6131	22.1221	21.2544	21.0618	22.1208
Q9CSU0	Rprd1b	22.0542	21.9281	21.7505	22.0751	20.8667	21.8318	21.5186	20.0799	21.882	21.6129	20.4242
A0A0R4J1C8	Cd68	20.0691	24.3496	24.0891	23.523	25.4243	20.5213	20.953	25.4997	25.8252	20.1096	25.4564
A0A0R4J1D0	Cpne2	24.9531	24.3463	24.9325	25.2465	22.1064	22.6348	23.1823	23.7011	23.8736	24.8114	22.1266
E9QN08	Eef1d	24.6481	24.3993	24.3963	24.2758	26.3496	25.818	26.2113	25.5292	25.6475	25.2896	24.7733
D3YTP0	Steap3	19.2428	20.2028	20.8516	20.0327	23.3965	19.5515	23.5883	20.0626	20.8329	20.2777	20.7635
A0A0R4J1I6	Nup210	21.8561	19.6384	22.1001	22.2031	20.8243	20.844	20.692	21.9258	22.0226	22.1307	24.3555
F6ZFU0	Eef1d	22.3944	20.486	19.2405	19.2818	24.2218	23.1042	23.5273	20.3915	24.2435	23.9505	23.023
Q8BYK4	Rdh12	23.6444	23.6204	23.1428	24.0286	21.0282	19.6385	20.6497	22.7164	22.3449	22.6727	23.5681
E9QP56	Apoc3	23.6268	23.3924	22.4954	22.7695	23.3901	20.1325	20.0939	23.7095	23.5588	22.7348	19.9687
A0A0R4J1Y7	Txndc5	21.4568	21.881	20.1237	19.9022	24.2846	25.3458	24.2243	22.4838	22.6249	22.4306	20.7817
Q9CR67	Tmem33	23.687	23.4687	23.8169	23.6114	22.8318	23.2644	22.4522	23.2917	23.5905	23.9411	21.1857
G3UXJ6	Syncrip	23.733	23.1593	23.2924	23.3529	25.0552	24.1714	24.3663	23.9362	23.913	23.5426	23.8645
S4R2J2	Celf2	22.2571	22.3677	22.6151	22.6936	21.7205	22.2303	21.4083	21.5792	21.692	21.4867	19.8237
A0A0R4J2B2	Kctd12	24.4014	23.8402	24.1572	24.4324	25.2023	24.7905	25.0458	25.1314	24.8754	24.9182	25.0092
P19096	Fasn	23.542	23.0205	23.189	22.5654	25.3808	25.8739	25.098	22.2733	20.2098	21.818	22.2234
A0A0U1RNT6	Mat2a	19.7437	22.4048	20.1004	19.5239	24.5989	24.1041	24.1239	23.6849	23.6076	23.4151	21.1088
A0A0U1RNN5	Spn	25.5384	24.8236	24.9011	24.5323	24.8376	22.9894	23.7849	24.7969	24.3758	24.9157	25.5162
A0A0U1RNS7	Tsen34	20.7529	20.3758	19.9901	20.3125	21.7452	19.6523	21.1676	20.4416	18.8106	19.0241	20.4564
A0A0U1RP13	Cdipt	23.895	22.5686	20.0679	20.568	21.8438	19.8138	22.7497	19.8323	19.6486	20.3016	20.7839
A0A0U1RP59	Isg20	24.1633	24.0746	23.5126	23.4774	21.9625	21.3856	22.0599	22.5281	23.6619	22.7052	23.229
A0A0U1RPA7	Rsf1	20.1484	20.1745	20.291	19.7041	20.7225	18.1289	19.6189	19.6897	19.5011	19.3358	21.5751
A0A0U1RPM2	Fes	23.7286	23.9444	24.3886	24.8545	22.7125	21.341	21.3701	22.4486	23.1017	22.8155	23.5757
A0A0U1RPW2	Tjp1	19.9443	20.0405	19.8956	20.7748	19.9205	22.766	21.0757	21.1783	19.176	20.3445	20.1258
A0A0U1RPX3	Dguok	20.2195	18.9236	19.8147	20.4513	22.9826	22.9859	23.095	20.0398	19.5108	19.6175	20.9634
A0A0U1RQ20	Pycard	19.7876	20.814	20.3823	20.0453	23.6828	23.8947	22.269	23.0438	22.7341	22.2468	22.6876
A0A0U1RQ85	Cbl	23.5407	23.8052	23.6105	24.2514	22.8466	22.6612	23.135	24.034	23.0256	23.3162	23.3237
A0A0X1KG62	Nelfb	20.4697	19.6173	20.2319	19.7889	20.9538	21.9803	22.8909	22.0176	19.2846	20.2781	21.0964
Q9WVA3	Bub3	23.2506	22.7647	22.9194	22.9779	22.6831	22.5299	22.696	22.5949	22.7838	22.4541	23.0544
A0A140LHL5	Sirt2	22.75	20.0766	19.8919	19.0043	23.1374	23.2235	22.861	23.3228	22.905	22.9118	20.6597
Q9Z1M2	Irgm2	23.6918	22.7962	20.3362	22.1814	24.6169	23.6699	19.9698	23.5089	23.7101	19.3762	20.8886
A0A140LIZ5	Psmc4	24.2608	23.0872	23.7683	23.8433	23.0365	23.6635	23.0452	22.4244	23.345	23.5606	24.1561
A0A140LJ04	Zzef1	22.5019	22.3315	22.6951	19.5702	19.8262	20.105	20.8575	20.3063	19.341	20.754	19.7254
A0A140LJ55	Slc9a6	20.2326	19.1163	20.4734	19.5215	24.9715	23.168	24.8612	22.9403	22.6226	22.7191	20.8799
A0A140LJ59	Eif3k	23.568	23.6081	24.003	23.5897	24.6641	23.7865	24.0858	20.6425	20.6322	23.4548	21.4131
A0A140LJH7	Slco2b1	19.6737	19.8037	19.6855	20.935	24.492	21.0819	19.6541	24.5206	24.251	19.8745	24.895
A0A140T8J4	Hebp1	22.6086	23.2881	23.6177	23.5565	24.6272	23.8284	24.1451	23.2809	22.5007	23.5553	22.9688
A0A1B0GQW6	Rpl13a	24.0074	23.3314	23.71	23.1028	21.7584	22.6629	19.8802	22.7847	20.254	19.9641	23.6493
A0A140T8M2	Igkv12-44	22.7344	22.3105	23.0699	22.7379	23.6831	24.8401	24.7108	23.0848	24.3689	23.9307	23.59
A0A140T8M3	Igkv8-27	22.8329	20.7092	20.156	19.9843	23.6471	22.2679	23.3393	23.87	24.4461	20.4998	20.4475
A0A140T8N2	Gm10881	19.8131	19.7175	20.9968	20.546	21.2191	22.7629	19.9339	22.8273	22.8077	23.0053	20.6626
A0A140T8N9	Igkv6-32	19.1395	19.6299	20.129	20.5293	23.358	24.2271	19.6032	19.91	21.1216	19.3811	20.4427
A0A140T8P6	Igkv12-46	23.7417	23.5241	24.2107	22.5297	24.1406	22.6733	25.4038	23.6048	23.4584	24.3198	21.0107
A0A140T8Q3	Igk-V19-17	24.2564	23.5286	23.3764	22.2805	24.8337	24.8749	24.8536	23.9663	24.3617	23.504	22.7637
A0A171EBK7	4632428N05Rik	23.4744	23.3456	23.177	23.2549	21.1539	22.5559	21.3853	21.7318	21.8415	25.8318	23.0104
A0A171EBL2	Rnf213	24.1178	24.6606	25.0217	24.7605	23.7389	23.6283	20.7271	23.8149	23.9073	23.4056	24.3993
A0A171KXD3	Prmt1	22.3194	22.6346	22.6531	22.6148	21.988	22.2214	21.9319	22.3519	21.9338	22.0396	20.9118
A0A1B0GQU8	Rpl18	25.0828	24.155	24.6016	24.5328	23.1999	24.643	23.7099	24.2016	25.0083	24.3945	23.2717
A0A1B0GQV5	Saa2	22.9955	24.5443	22.9472	20.3667	24.8101	26.644	24.8954	24.0692	26.5582	24.1331	21.2244
D3YTP8	Lsm4	22.9039	23.9236	23.8468	23.6145	23.5459	25.0035	19.7099	22.7014	22.0941	20.7169	22.0971
A0A1B0GR11	Taldo1	26.5068	26.0953	26.2735	26.6905	26.3444	25.2281	25.5145	25.967	25.7909	25.2138	26.2445
A0A1B0GSK5	Rcn3	19.1956	19.918	20.2017	21.25	26.0368	23.8576	25.4956	19.6909	20.7924	19.3299	19.1744
A0A1B0GSX5	Snrnp70	19.549	23.1832	20.3387	22.7638	20.5707	19.9723	20.2648	20.1997	20.7795	19.565	20.2612
A0A1B0GT75	Chmp2a	21.7391	21.3108	21.5083	22.3501	23.495	23.861	21.6985	19.9131	21.8286	22.2127	20.3653
A0A1B0GR78	Stim1	22.1944	21.5835	21.554	22.1704	20.8381	19.6864	21.0485	21.2048	21.4284	21.2747	20.1622
A0A1B0GRT6	Ptpre	22.4857	21.8249	22.1009	22.8153	21.0079	20.6639	20.4817	21.9697	22.0291	21.9334	22.6209
A0A1B0GS05	Gm6657	19.7874	18.9232	18.3856	19.4934	19.8534	25.6217	20.9972	26.026	22.7881	25.6047	23.7144
Q5PR72	Pde2a	19.7372	21.2532	21.8519	22.4887	20.4509	20.8128	19.6388	20.3166	20.1213	20.5614	21.4594
A0A1B0GRS5	Msr1	18.7955	19.7643	19.9438	20.8346	23.5272	23.0378	23.1809	24.2246	24.2704	23.8683	23.5138
A0A1B0GRX2	Tsg101	20.0002	19.7779	22.5477	23.0789	20.5766	19.9088	18.8542	19.142	19.9487	18.6325	20.3435
A0A1B0GS13	Bax	22.5972	22.7967	22.6844	22.9458	23.3061	24.5959	23.6361	23.666	24.2349	23.4953	22.443
A0A1B0GS58	Glrx3	22.0674	19.2264	22.8852	23.7379	23.218	22.3951	22.7977	22.3593	19.5375	22.1304	22.9419
Q3SXF0	Ifitm6	25.2473	22.9325	23.5423	22.7328	20.3823	18.0111	20.23	19.4149	19.7643	21.3377	24.0277
E9Q3Z5	Svil	24.779	24.0364	23.8111	24.5799	22.1097	21.6746	22.7363	22.1146	22.0149	21.8932	22.756
D3Z0B9	Aldh16a1	25.0121	24.7784	25.1909	24.905	23.0776	23.2235	22.4918	24.2565	23.4466	24.0753	24.1926
A0A1B0GT50	Il18bp	22.9017	23.0825	22.8844	23.3116	21.9228	22.6448	21.9877	22.1779	22.6474	21.9016	21.6908
Q9Z1E4	Gys1	24.6787	24.8882	24.85	25.0204	23.0441	23.2158	22.9959	23.9788	24.0202	24.4839	24.8351
D6RIJ4	Sp100	21.9694	18.6817	21.2829	22.6568	20.4232	20.3281	20.1357	20.5752	19.5636	20.2942	21.5062
O88374	Bcat2	20.6281	22.923	19.5942	22.9861	21.0968	19.8326	20.01	23.3585	21.2194	20.9258	22.3381
G3UXT8	Bag6	21.8078	22.4942	22.0008	23.0875	23.3541	22.5262	22.5356	22.2276	20.4734	21.7357	22.1326
A0A1C7CYV0	Pls3	19.0324	19.3981	19.679	20.9575	24.4349	24.8119	23.6136	21.0194	20.1573	19.782	20.1163
E9Q405	Myo18a	23.2153	23.3079	22.7109	23.4209	21.2107	20.4236	21.3173	22.3609	21.9021	21.3589	19.5473
E9QKV6	Myo9b	21.1916	19.2005	20.0517	19.67	20.1595	20.6034	20.0937	20.5632	19.9475	20.1249	21.2666
A0A1D5RLS0	Gpr97	21.0956	22.3883	21.9563	22.6513	21.2781	19.5916	20.0366	19.1152	19.5689	20.2216	20.0438
A0A1D5RLW5	Rpl18a	23.0149	23.4998	22.6696	22.6441	20.8787	20.4165	23.3084	20.2656	20.3255	22.6441	20.2295
A0A1D5RLY2	Vac14	24.4321	24.6443	25.3573	25.0686	20.3636	22.4704	20.0044	20.1388	19.9505	19.6903	20.0647
A0A1D5RMC1	Dync1li2	19.4892	20.5563	20.1891	19.7712	22.5107	21.9502	22.6776	19.1209	20.9467	19.064	20.2801
B7ZWL1	Cnot1	21.5011	20.5034	21.6882	21.5649	20.7979	20.4064	18.5949	20.2159	19.9204	19.6765	19.9232
A0A1L1SQ51	Tln2	23.5384	24.14	24.8808	24.9697	19.7214	20.3907	19.4974	20.3088	19.7308	20.7953	20.1533
A0A1L1SQA8	Rps25	23.9203	23.5924	23.805	23.5222	26.0787	25.1327	25.6649	24.6523	25.0035	24.1655	24.9284
A0A1L1SR61	Trappc4	21.6675	21.5688	21.2648	21.9502	21.1497	20.4116	20.8779	19.9546	19.1821	18.9004	20.6096
A0A1L1SRB6	Wdr82	22.2547	21.4823	21.9226	21.9698	19.5179	20.4394	19.7553	19.1653	19.7465	19.7662	20.0401
A0A1L1SRX2	Ampd3	24.0833	23.666	24.6018	24.0092	21.6255	21.9325	22.5491	22.6652	23.158	22.8598	23.2651
Q3UDS7	Adpgk	27.4185	27.2048	26.9614	27.5084	25.0649	24.5785	24.7301	27.3256	26.9565	26.8509	27.8836
Q5NCU4	Sparc	19.4571	21.5457	20.0179	20.5595	24.7185	23.9863	24.7572	20.3269	20.4453	19.8584	21.4467
A0A1L1STC6	Syne1	24.6855	23.4762	24.3653	24.6658	20.8768	19.6074	17.4019	22.2524	22.0039	22.529	22.5839
A0A1L1STE6	Idh3a	24.62	23.9339	24.504	24.0467	25.5942	25.2694	25.3547	24.6917	24.514	24.6129	24.6654
A0A1L1SUF6	Rpl14	25.1027	24.6201	24.7658	24.1584	24.1179	24.257	24.3248	24.7138	24.6076	24.4889	25.2817
A0A1L1SUX8	Thy1	23.8188	20.2038	21.8653	19.811	27.0123	26.0387	26.9047	23.7427	24.0629	24.207	21.7401
A0A1L1SV25	Actn4	24.1009	23.8151	24.3937	24.3441	25.3986	24.9462	25.2042	24.7408	25.0066	24.8658	25.1389
A0A1L1SV73	Usp47	19.7269	22.4376	22.9225	21.9044	22.3552	19.9068	20.4204	21.3145	20.656	22.1871	19.9721
A0A1L1SVD8	Cwc15	19.9606	19.4621	19.7535	20.1007	22.008	22.0665	22.4032	19.4329	18.5942	19.2693	19.9852
A0A1L1SVK0	Pafah1b2	23.4171	23.3148	23.9256	23.5876	22.2081	23.6144	22.8679	22.2933	22.801	22.6465	19.0781
A0A1W2P6F6	Myl6	29.1586	29.0279	29.407	29.2487	29.4928	29.1685	29.2967	29.3545	28.8912	29.1533	29.8845
A0A1W2P6X3	Fmnl1	25.5897	25.2213	25.1365	25.6376	23.302	23.1034	22.6824	25.2538	24.6873	24.9106	25.956
A0A1W2P701	Snx6	21.7902	21.9311	21.9315	21.7828	22.6291	22.8518	22.4213	21.8468	21.795	21.7969	21.8893
A0A1W2P729	Cnpy2	19.0027	20.2543	19.3101	20.3791	23.1429	25.5448	24.0119	22.7567	21.5286	22.879	20.2863
Q922D8	Mthfd1	23.9454	23.6231	24.0349	23.8148	24.0736	23.9119	24.0349	23.6413	23.9066	24.0601	24.4413
A0A1W2P768	Hist1h3b	30.4323	31.1256	31.0612	31.8163	28.4887	28.566	29.162	30.3202	30.5976	30.6208	31.5234
A0A1W2P7H9	Erh	25.4689	25.386	25.166	25.1361	27.0106	26.5895	26.9367	25.9109	25.9611	26.2287	25.5992
A0A1W2P7I2	Epb41l2	19.5481	19.7011	19.3288	20.3054	22.3877	19.5585	23.7127	20.1412	20.6695	19.8649	19.891
A0A1W2P7S5	Trappc6b	20.3495	19.0642	19.5799	21.9598	20.499	19.4954	19.9033	20.5361	19.2487	19.2133	20.1569
A0A1W2P7X0	Abracl	23.83	24.547	23.9481	24.3911	23.495	24.4747	23.4836	23.4358	23.9794	23.821	23.0868
A0A1W2P7X1	Lilrb4	23.2051	22.7418	22.5254	23.1883	22.2618	21.5335	21.5851	23.9042	23.5229	22.689	23.7663
A0A1Y7VJ32	Aldh6a1	19.9154	20.0548	20.8811	20.0829	23.4459	23.6455	23.3817	20.4507	19.7306	18.4675	20.8413
A0A1Y7VJ48	Tbca	19.5077	20.3928	19.2619	19.7204	20.2853	21.9793	19.5662	20.348	19.4663	19.9559	21.2581
A0A1Y7VJN8	Cast	20.5254	18.4168	21.1254	18.8192	21.7209	22.0228	19.4225	20.162	21.3016	21.8158	19.7
A0A1Y7VJW9	Fbln5	20.1279	21.0329	20.0546	20.6013	22.3376	23.6639	24.1459	20.531	19.9991	19.8758	19.7153
A0A1Y7VLY5	Iah1	22.5809	19.7311	22.4275	22.8372	24.4299	21.1779	20.3572	21.9751	22.1501	22.0874	22.8891
A0A1Y7VL95	Nqo2	20.1104	23.0994	22.081	23.0766	23.6116	19.9924	20.2261	22.4682	20.2636	22.2953	20.3412
A0A1Y7VMH3	Vrk1	22.894	23.0481	23.2447	22.9296	20.2654	19.4768	20.1019	19.5163	20.0884	21.2116	20.5688
A0A1Y7VN19	Dhrs7	22.6767	21.8988	22.8467	23.0129	21.356	21.2547	21.9454	21.6848	21.735	21.6004	20.7349
A0A217FL60	Tssc1	22.9007	19.2725	22.7974	22.8414	24.4261	22.8422	23.0405	23.2775	22.8098	23.0459	23.0397
A0A1Y7VN70	Glrx5	20.5745	20.1353	20.1183	19.7391	20.7334	22.9215	21.3759	19.2255	20.5715	20.2471	20.5623
A0A286YDB7	Ssr1	23.0527	22.4923	23.0214	22.7864	23.0042	23.2226	20.752	22.3807	22.0233	21.6234	22.5154
E9Q4K7	Kif13b	20.223	21.0784	20.8126	19.7713	22.2636	21.9871	22.292	19.3299	20.034	20.0577	20.5478
A0A286YCW5	Thoc7	20.6168	24.8906	24.8325	25.4849	23.9809	20.8935	21.509	19.9807	24.4461	24.3785	27.1056
E9Q390	Myof	20.7678	20.3088	20.4996	19.6861	24.7892	24.734	23.8942	22.5914	23.4911	22.8983	22.1851
A0A286YDH3	Cmah	21.8119	20.8531	21.2146	20.8587	20.618	20.781	20.5589	20.8163	19.8605	21.0237	21.3005
G3X972	Sec24c	22.8061	21.9219	22.209	21.8573	23.3733	23.2603	23.0579	22.3967	22.6272	21.9726	22.8768
A0A286YDR6	Nedd4l	21.4403	19.6997	18.6117	20.1447	22.4617	22.6238	22.6404	19.9835	20.4877	20.2769	20.7917
A0A286YEB7	Rps24	23.1816	22.8254	23.3044	21.6907	20.2239	22.5518	20.3164	21.0102	20.5908	20.7054	19.5402
Q07076	Anxa7	26.1003	25.4295	25.8058	25.6565	24.9027	24.9062	24.687	25.2478	24.9648	25.3889	25.285
A0A2I3BR03	App	19.4082	20.3303	19.7539	20.7913	20.797	20.4257	21.9202	20.4549	19.2357	20.1081	20.6707
A0A2I3BQ25	Dhrs4	22.4605	20.4008	21.4659	20.9366	21.2364	23.1005	23.0517	21.434	21.6395	19.0883	19.685
A0A2I3BPY6	Fyb	20.2183	19.7557	20.7824	20.2137	23.6494	22.5949	23.0062	19.7323	19.3039	22.99	19.4589
A0A2I3BQX8	Gmpr2	20.0791	22.5363	19.7676	19.0793	20.4739	23.0393	23.4841	20.0951	19.8967	20.1405	21.1923
A2AFI4	Rbmx	20.351	20.9716	20.2807	20.7133	24.8763	23.7259	24.9696	23.7052	24.3466	23.8777	23.6073
A0A2I3BRT4	Eppk1	20.1002	22.3901	20.154	21.5755	23.5373	23.3671	19.1376	20.5987	19.9976	21.3003	20.1746
Q9WVJ3	Cpq	21.734	21.7559	22.2689	22.4065	24.4272	24.0589	23.9142	22.3827	21.6018	21.8068	22.2437
Q8K0M3	Sorbs3	20.1202	20.013	20.1571	19.8834	22.8323	22.6589	22.5583	21.1444	20.0321	20.004	19.8711
A0A2R8VHA9	Apol7e	22.7971	22.4154	20.7372	23.1009	22.5821	22.472	22.8873	24.29	20.3417	23.6753	22.6988
A0A2R8W6N0	Tsta3	23.4052	23.5543	21.0108	18.7752	21.0375	19.582	20.2573	23.5584	23.9603	23.6034	23.6184
A0A2R8VHK6	Smdt1	20.2463	19.9449	20.281	20.185	21.2246	21.4588	19.7402	20.8293	20.3582	19.9511	20.1971
A0A2R8VI07	Mettl7a1	19.35	20.1879	20.0978	20.1542	23.5334	24.8849	23.982	20.0172	19.9288	20.0576	20.3288
A0A2R8VI30	Cd47	23.6908	24.1279	23.5109	24.3992	23.5829	22.5834	20.7539	23.2798	22.8561	23.497	23.2272
A0A2R8VK76	Cpsf1	20.9859	21.57	20.3847	19.6553	21.1611	21.0936	20.2235	20.4174	20.6147	21.0873	20.83
A0A2R8VKN7	Mzt2	20.3967	18.5371	19.8532	20.1473	21.2266	19.5288	20.5799	19.5857	19.6791	19.9421	20.6434
A0A2R8VKS6	Vps28	23.1367	22.529	22.4265	22.4436	22.5639	19.5807	22.4102	22.4798	21.5111	20.1371	23.0008
E9QN37	Mpeg1	22.4751	22.9563	22.4592	22.007	22.4303	22.181	22.4046	23.213	23.0463	22.7591	22.3623
A2A4J1	Psme3	20.4849	20.2336	19.8266	19.9519	22.6606	22.1167	21.9435	22.4057	21.8499	21.8023	20.8569
A2A4J8	Vps25	20.2216	19.9026	19.7363	19.1541	23.9373	24.2036	24.1134	22.392	22.0122	22.3415	22.8298
A2A547	Rpl19	20.0088	19.619	19.9226	19.537	20.237	23.9309	23.9996	23.6677	23.5392	19.0671	23.4842
A2A5R0	Trp53rk	20.6272	20.4802	20.9084	20.6697	20.9544	22.2875	20.8971	20.3383	20.2882	19.2224	20.1922
A2A5V3	Sh3bp1	22.6327	22.6539	22.4899	23.0389	21.5689	22.7019	21.5284	21.9697	21.6243	21.8915	22.5479
A2A6F8	Rpl23	22.4915	23.5434	20.4878	21.0991	20.7864	24.4407	24.5527	23.4475	20.6454	23.3189	22.5708
A2A6J7	Lsp1	19.8578	18.9254	20.7959	19.8554	22.2788	19.351	20.432	20.5454	20.8923	19.7158	20.0898
A2A6Q8	Myl4	19.683	18.9528	20.0864	20.1732	22.7372	21.981	26.2911	19.9892	19.3322	20.9951	19.9702
A2A6U3	Septin9	24.1575	23.7244	24.1858	24.1462	24.5783	24.0215	24.2888	23.3396	19.9471	23.193	24.0162
A2A6Z2	Cd300lf	23.3225	22.9495	22.6457	22.7995	23.6522	22.2733	22.611	24.4527	24.2738	23.6553	24.0373
A2A7A7	H6pd	23.2141	23.2624	23.2647	19.702	24.6475	24.6246	24.431	23.0403	23.6138	24.1103	23.3117
A2A813	Park7	23.9783	23.8059	23.6763	24.2443	25.6138	24.6218	25.4558	24.1239	23.4833	22.726	23.8021
A2A8E7	Cpt2	21.9922	20.3717	22.0119	21.2444	22.4024	22.1069	21.4758	21.6028	20.5006	18.9483	20.1515
A2A8L9	Kdm4a	27.3979	27.1296	20.8866	22.8991	28.8079	27.7094	28.9824	23.6048	20.1424	21.5646	21.4725
A6PWC3	Nrd1	18.6824	20.5988	22.0942	19.7036	23.2225	22.5695	22.7787	20.1037	19.3176	22.9801	20.9375
A2AAA9	Mrc2	20.7158	20.8567	20.0298	20.5682	20.6836	23.5574	20.4023	19.4839	18.9854	19.2619	20.8051
A2AAN2	Srp68	20.2445	21.1164	19.2681	21.5265	20.9233	20.9152	20.2962	21.1026	21.0265	18.9801	20.6483
A2AB59	Arhgap27	20.6336	20.7472	21.2516	20.9382	21.6167	19.6569	20.4844	19.9096	20.9199	20.4262	20.9704
A2AC16	Dcxr	25.4001	22.4103	19.2752	21.3546	23.7591	23.6815	23.3277	22.6378	24.0364	23.0061	24.1595
A2ACC7	Ralgapb	19.4391	21.3489	21.5315	19.762	21.6014	20.7619	20.9773	19.9713	20.9188	19.3467	20.8642
A2ACG7	Rpn2	24.3626	23.4269	24.6324	24.177	24.4126	24.0365	23.9304	23.6645	24.0876	23.7491	24.0838
A2AD84	Stk26	21.1301	23.7463	24.2412	21.9883	20.184	20.2111	19.9533	20.0074	18.6568	19.9802	22.8386
A2ADY9	Ddi2	20.3354	20.7219	20.9178	20.2843	25.0816	24.6734	24.5321	24.2495	24.4931	24.0418	23.0905
Q99N80	Sytl1	20.3647	21.7762	19.4513	20.9312	19.928	19.5612	20.5336	22.3208	20.177	22.2417	22.8952
A2AF47	Dock11	21.5302	21.8616	21.6948	22.1818	21.375	22.1001	19.3002	20.5669	19.0755	21.6792	20.0457
A2AFJ8	Arhgef6	23.5436	23.4614	24.1874	24.4365	20.9408	19.0318	20.895	20.405	22.7199	22.4386	23.0747
A2AFS0	Sars	21.6814	23.2562	22.3908	22.9869	23.622	24.0741	24.1057	22.4055	22.3452	22.7216	22.4706
A2AFW6	Mtch2	23.79	24.3582	24.5268	24.4064	23.4641	24.7451	23.929	22.6289	23.6929	24.231	23.4821
E9PVB5	Ttc17	20.8594	24.4257	25.8228	24.5621	20.3929	22.9017	20.817	19.8535	20.4202	19.6677	21.0615
A2AGN7	Psmc3	24.0329	23.6514	23.8967	23.8621	24.1028	24.2364	23.9486	23.8242	23.765	24.0356	23.3508
A2AH25	Arhgap1	24.698	24.5685	24.8254	25.1191	24.3743	23.9008	24.304	24.0318	23.9682	23.8078	24.5795
G3UZ34	Eftud2	23.5243	23.6654	23.73	23.96	22.2192	22.1973	22.5298	21.8017	21.6145	21.2354	22.2926
A2AIV8	Card9	22.4288	19.4562	23.7136	22.894	21.548	21.0546	20.4305	20.9395	20.4644	19.7004	20.4261
A2AJW4	Ppp1r3d	24.3102	24.3822	24.5678	24.3619	22.0151	21.2555	20.9999	23.7146	23.536	23.6223	23.9183
Q8C2Q8	Atp5c1	24.4721	24.6801	24.7908	24.0199	25.0281	24.8925	24.8326	24.0919	24.3367	24.1811	24.4973
A2AL12	Hnrnpa3	25.5361	25.1109	25.3132	25.3706	26.2189	26.5745	26.9392	25.2531	25.5972	25.5803	24.9949
H3BKN2	Agps	24.1437	23.9372	24.3678	24.2082	22.1952	20.9361	21.0095	23.2395	23.6567	23.7872	22.0974
Q6PBC0	Cds2	19.9884	19.2245	19.2277	20.0653	22.69	21.7367	22.5047	21.8603	21.6176	20.1373	21.3098
A2AMW0	Capzb	21.5457	21.7088	21.2594	22.273	24.2502	19.8012	23.8935	23.2051	23.5253	23.2723	23.2266
A2AN08	Ubr4	23.177	23.348	23.9252	23.7332	20.4406	22.1527	21.1618	22.6271	22.0217	22.266	22.5507
A2APF7	Zbp1	21.2528	20.372	21.358	19.3718	24.969	24.2582	25.0003	22.446	22.6838	22.3249	22.1131
F7AA26	Pakap	19.5323	19.6646	19.6568	20.5666	23.1202	22.8543	22.72	20.3632	20.8289	21.2179	20.752
Q3U8S1	Cd44	27.2852	26.3411	26.8249	27.0149	25.8645	25.6905	25.8213	26.9199	26.7996	27.6644	26.8072
A2APX3	Cst3	23.4434	23.0643	23.1885	23.2191	23.91	23.3687	23.2572	23.0358	23.0396	22.756	23.6178
A2AQ07	Tubb1	19.1649	19.7323	20.9539	19.3128	20.4126	21.3022	19.757	20.6165	20.3939	20.0597	19.7703
A2AQ47	Fnbp1	22.4438	23.0637	20.7476	22.8852	20.1706	19.6413	19.7133	19.2506	20.8498	19.7774	19.9516
A2AQA7	Aqr	20.45	23.1882	23.5379	23.0999	21.4106	20.1121	20.315	19.7772	21.089	25.069	19.6509
A2AQR0	Gpd2	24.7415	24.3626	24.5141	24.5818	24.7018	24.2008	23.7065	24.6024	24.7455	24.3513	24.5777
A2ARI0	Tmx4	24.6073	25.0015	25.0615	25.6385	21.3178	21.1217	20.1719	22.4635	24.2291	23.7894	24.0086
A2ATI9	Gorasp2	22.6786	23.7784	22.8237	23.0637	23.3015	24.0463	22.168	22.7091	21.8505	22.214	21.876
A2ATP5	Myef2	21.3265	19.9734	19.6696	20.3587	23.4864	20.6141	22.5648	20.201	19.9328	20.466	19.5076
A2AU62	Raly	23.0936	22.4068	22.965	22.8129	23.9651	24.3189	24.2512	23.2355	23.6871	23.1222	23.6929
F6VQ81	Tpd52l2	22.2174	22.9648	23.1464	23.1377	24.2183	24.1479	23.4738	23.1034	23.1379	22.9627	20.8723
A2AUE1	Dnajc5	21.8462	21.3271	22.3651	22.7041	21.4012	20.5274	20.1722	21.4291	21.7967	21.4393	21.7982
A2AUM6	Srp14	20.7539	21.143	20.4776	20.7816	20.5571	22.3789	21.2708	21.364	20.2513	19.3912	20.9491
A2AUR7	Rsu1	23.1937	22.9591	22.9538	23.3333	22.5905	22.9452	22.923	22.0279	22.4237	22.3796	20.3906
A2AVJ7	Rrbp1	23.2921	19.4108	19.8523	19.7448	23.5974	23.1658	20.5853	20.3357	19.7559	19.3358	20.3496
A2AWF8	Ptprj	22.667	22.3682	21.8985	22.5862	20.3473	20.0105	19.6689	22.5104	22.9783	22.386	22.9652
A2BDW0	Btk	21.4449	21.7414	22.0985	21.7943	20.0032	21.1207	20.3012	22.0165	21.5734	21.2133	22.9136
O70152	Dpm1	22.9616	19.3673	20.1571	20.8142	22.9785	22.6711	22.7397	22.8008	22.4569	23.0819	22.7345
A2BDX3	Mocs3	23.8479	23.5954	19.5995	23.468	20.7784	24.5196	25.1441	24.2937	24.9482	20.1473	24.7069
Q9EQU5	Set	24.5606	24.4859	24.642	24.8154	26.144	25.7108	26.0896	25.3078	25.3293	25.3072	25.569
A2BFF8	Dync1i2	19.9115	19.9198	20.662	19.5816	19.9356	19.0112	21.8515	20.4079	19.567	22.2278	20.0491
F7BUP2	Smad3	21.0817	20.4417	20.8409	20.2424	21.7666	21.2051	21.3407	19.6052	19.2546	20.8022	20.6727
A2RST1	Mgst2	25.4795	24.9962	24.9523	25.5313	23.338	20.9018	22.957	24.9481	24.6932	24.36	25.7081
E9QAY5	Arfip1	20.0055	22.0658	19.9332	21.6324	23.2551	20.0302	22.2763	19.9087	20.9555	19.5085	22.8451
E9Q2Z4	Gm16494	22.5842	20.839	20.8025	20.4794	22.0061	22.1088	24.6207	24.9124	25.4043	25.2785	25.9028
Q6PGJ8	H13	21.9821	21.8169	22.4033	22.2887	20.8281	20.3728	21.8056	20.9431	21.899	21.9623	20.4118
A3KGU5	Sptan1	23.539	23.6052	23.6759	23.8361	24.1412	23.8975	23.9352	23.5517	23.3475	23.6499	24.1395
A6PWD6	Gm5431	20.386	21.0285	21.7278	21.4522	20.6895	19.2202	20.2371	19.8548	19.0406	20.9944	20.8841
A6X8Z5	Arhgap31	21.6206	21.4096	22.6544	21.9031	20.4989	20.2398	18.9278	20.0692	21.5787	21.4954	20.6324
E9Q5L2	Itih4	26.6367	26.7672	26.3237	25.4346	25.5981	26.8188	25.8519	26.4177	27.3703	26.1605	25.6667
H3BJY1	Syngr2	23.611	23.743	20.1917	23.7955	22.7489	21.8519	22.1616	22.7453	22.343	22.2471	23.3392
B0R029	Snap23	23.8852	23.2388	23.8213	24.0429	24.7335	24.7091	24.5919	25.0291	24.589	23.7632	24.6865
B0R091	Chp1	23.2513	23.3369	23.3258	23.6332	24.4149	23.343	24.1752	24.598	24.3208	23.9873	24.3044
B0R0Y8	Sh3kbp1	20.4236	20.1163	20.4254	20.5387	21.8618	21.8698	21.9694	21.9033	22.5416	21.7979	22.0428
B0R1E3	Hint1	24.3446	24.9432	24.4044	24.9631	26.8794	24.3576	26.1428	25.6701	25.4923	25.5836	19.6598
B1AQD7	Unc119	19.7083	20.1307	19.2863	20.1103	23.0811	23.0938	20.3153	20.3991	23.3097	23.1595	22.7495
H3BKL8	Dusp3	20.8217	20.4012	20.9732	19.9415	24.6187	24.3586	24.6516	22.231	22.3312	23.6131	22.3581
B1AQR8	Lgals9	23.0555	22.3133	18.8743	20.1208	23.2898	22.9958	23.4947	22.8187	23.0088	22.7114	22.9984
B7ZC46	Septin8	20.6871	18.777	19.1431	19.5312	25.1144	21.4419	25.1202	22.5708	22.4178	22.3707	20.2861
B1AR28	Acadvl	19.783	19.6913	21.1692	19.6508	22.9983	23.8039	22.5349	19.6442	22.7846	22.101	20.1391
B1ARA3	Rpl26	20.1294	19.9623	19.2671	19.9774	22.7562	24.5871	24.5456	21.2275	21.7959	21.5807	22.4731
B1ASE2	Atp5h	23.792	23.4763	23.7229	23.276	23.8058	24.6034	24.1308	24.2807	23.5123	23.6156	24.5832
B1AT82	Prpsap1	21.9845	21.7279	22.2378	22.0926	21.4854	21.646	21.8006	21.7154	21.2956	21.2828	18.6601
B1AT92	Grb2	24.4687	21.7704	24.0235	19.9231	24.9838	25.2191	24.6421	24.9018	24.6913	24.6314	24.2005
B1ATI0	Aldh3a2	20.3292	21.5081	22.1152	22.0464	21.668	21.7917	21.2857	21.7534	21.4823	21.5827	22.3495
B1ATS4	Atp2a3	23.8286	24.1598	23.6584	24.9888	22.089	22.956	23.3619	23.4684	23.5861	23.2263	23.8155
B1AU25	Aifm1	23.1098	20.0745	23.8702	20.583	25.4081	24.6153	20.5164	24.3683	24.739	20.1237	19.8694
B1AUX2	Hcfc1	22.994	22.5765	22.9252	23.2568	22.994	23.0023	23.0855	22.5144	22.4151	22.5996	22.985
B1AUX5	Arhgap4	24.0189	24.2478	23.4464	24.5346	22.3763	21.6557	22.1827	23.9024	23.5192	23.2915	24.3746
B1AVH5	Coro2a	19.4723	22.8031	23.1907	23.4108	20.4396	20.5317	20.3905	21.9707	22.2595	21.704	22.7667
B1AVH7	Tbc1d2	22.0916	20.3298	22.6289	21.8656	20.8683	21.7315	20.3417	20.0756	20.248	21.1332	20.5336
B1AVZ0	Uprt	21.4115	24.2881	19.6124	21.1791	21.4306	22.8301	20.6597	20.7957	20.3346	20.1729	21.6669
B1AWE0	Clta	23.6545	23.4685	24.231	23.7607	25.504	24.7651	25.4147	24.6593	24.9746	24.4946	24.8337
B1AWG4	Lrrc37a	24.0353	24.0976	19.052	21.9681	20.711	22.2018	20.225	22.7311	23.4961	19.4918	19.7458
B1AZS9	Prdx4	27.4143	20.1782	27.1706	18.7821	29.3875	29.3552	29.135	28.3431	28.8592	28.7913	28.118
B1B0C7	Hspg2	18.6101	18.5375	19.197	20.818	25.129	25.2153	25.7816	19.4547	21.8071	18.3748	19.0758
B1B1A8	Mylk	23.9495	23.8924	24.0368	24.0141	22.9875	23.3535	23.1051	23.1391	23.0695	23.3215	23.5785
Q61990	Pcbp2	24.5926	25.0692	24.6042	24.6523	25.2101	25.3225	25.5714	24.8868	24.5361	25.0223	24.7111
B2RPU8	Zbed5	19.5635	20.2873	19.4281	19.8284	23.332	23.0982	23.3152	19.3639	20.1443	20.5383	20.2705
E9QAI5	Cad	21.5988	22.1229	22.1147	22.8381	21.1191	21.7847	21.3952	21.3348	21.643	21.4454	19.7193
B2RUP2	Unc13d	22.956	23.6039	24.1749	23.3832	22.5185	22.0021	20.9849	22.7682	22.8252	22.5233	23.5831
B2RV77	Gm5483	24.1354	23.8915	23.837	23.3281	20.6242	22.4391	23.0179	25.2595	25.1468	25.2061	25.0491
B2RXM2	Gm6793	25.1969	25.0192	25.0351	25.2283	26.3005	27.126	27.0536	25.581	25.8739	25.22	25.6328
B2RXR6	Ankrd44	24.2175	24.1372	24.2175	24.0483	22.352	22.2913	22.0162	23.0514	22.2911	22.4119	23.9231
B2RXS4	Plxnb2	25.6419	24.0436	25.7239	20.9108	20.1608	21.4886	23.4012	24.5434	24.2958	26.0384	24.0755
B2RY04	Dock5	20.8851	21.3975	22.0381	22.3055	21.0535	19.2357	20.5038	21.3568	18.9046	21.4791	22.7007
B5THE2	Mgam	24.332	23.6794	24.907	22.8315	19.9865	18.855	20.452	22.3923	22.4	22.4037	21.2471
B7FAU9	Flna	26.9235	27.0069	27.0777	27.0722	26.1758	25.9627	26.4159	27.1021	26.9872	27.2157	27.3469
B7ZBY6	Ube2v1	25.1234	24.8154	25.0109	24.9117	25.6247	25.0502	25.4989	24.9386	24.8931	24.9796	25.0226
D6RGQ7	Jmjd7	25.3329	25.7591	24.6769	25.2678	24.1005	23.9298	23.8268	20.4445	24.7583	24.3015	20.2775
B7ZCU2	Abi1	24.5606	24.1783	24.3315	24.4446	20.7604	19.5705	24.0546	20.2743	21.3033	24.3641	20.8677
F7D5Y4	Col14a1	21.0212	20.8708	20.1064	21.0004	21.656	20.8965	22.3503	18.7058	19.6232	19.7049	20.5667
B7ZNK6	Aga	20.536	20.023	20.3035	20.4328	23.1343	23.2357	22.9348	19.4889	19.902	19.8851	21.4329
Q78ZA7	Nap1l4	19.3846	20.5507	19.9375	20.851	20.7283	20.6588	19.6316	20.3439	21.009	20.2593	19.6818
B7ZNU9	Sntb2	21.3785	21.463	21.4482	21.5314	19.9899	22.0451	20.2413	19.7822	20.0642	19.8816	20.6974
B8JJM5	Cfb	24.6306	25.4194	25.2659	24.64	24.5364	25.4177	25.6688	24.0247	24.9726	24.6734	22.9008
CON__P05784	Krt18	19.8383	17.1751	17.8329	20.0825	25.5694	25.2235	24.2204	19.895	20.1276	20.6068	17.7413
CON__P19001	Krt19	21.8672	20.0773	20.905	17.3638	26.7405	25.9923	26.0894	19.353	18.3465	19.0403	18.5925
CON__P35908v2		24.2495	21.3745	21.8659	23.861	24.3857	18.4883	26.849	18.9128	25.2952	25.4102	21.49
CON__Q32MB2		24.6543	18.8277	19.8769	21.8226	20.5252	20.5818	24.307	20.1212	20.4152	19.5829	20.4376
CON__Q9DCV7	Krt7	20.748	19.2807	19.8779	19.7039	26.6521	26.3177	25.6933	19.9577	18.1348	18.088	21.0685
D3YTN4	Gimap4	20.5665	19.9662	19.8178	19.6218	24.7405	24.7047	24.0564	17.2163	19.5898	19.8106	20.2265
Q3UEQ1	Inpp4a	21.7436	21.7628	22.2238	22.5385	19.821	19.6697	19.8945	20.7331	20.9929	20.8018	20.985
D3YUE0	Trex1	20.4307	21.1649	21.6221	19.9049	20.8454	21.8389	20.6014	20.8532	21.6467	21.3285	20.9701
D3YUT3	Rps19	21.5619	20.9406	20.7957	20.4292	26.7057	25.7228	25.5998	23.1055	24.2258	24.5865	21.3933
D3YV69	Rab6a	19.0922	20.7781	21.161	20.5148	20.7608	21.9632	19.8685	19.6059	20.9474	20.8203	20.8418
D3Z0S0	Cops7a	22.1076	19.9415	20.0751	22.0862	23.9849	22.4918	22.6994	19.3099	19.8109	19.8072	21.809
D3Z3E8	Mov10	19.7594	18.401	20.7764	20.5983	20.7876	20.1983	20.1774	19.5915	20.61	20.0734	20.716
D3YVX4	Smap1	20.0187	19.6208	21.8702	21.9139	19.8375	22.3821	23.3086	19.7119	20.2355	19.2909	20.8372
H7BWZ1	Ufm1	20.1816	21.1124	21.1123	21.9932	24.5006	24.0261	24.2638	21.3235	22.9288	23.7392	21.4492
D3YWJ5	Tnfaip8	20.9547	21.5748	22.1025	21.6895	21.086	20.3922	20.6753	20.3195	20.1714	20.1433	20.7078
D3YWT1	Hnrnph3	21.9002	19.6691	20.5044	22.4984	22.7711	22.7126	23.0126	21.9733	22.2632	22.3657	22.0851
F6TCV0	Htra2	22.4524	21.832	21.9214	19.7239	20.5124	23.0522	20.4817	20.7868	21.7401	21.0784	21.1518
D3YX34	Dctn1	22.1045	22.7601	22.3349	22.4665	22.1226	21.2153	22.3194	20.0927	21.3726	20.6535	22.3696
D3YX62	Hmox2	22.9306	19.7709	22.8833	19.5814	20.8363	22.6862	23.0389	19.9776	23.1659	20.1632	21.0792
D3YXC2	Mtch1	20.3306	20.38	18.8203	20.2668	22.9648	20.835	22.4147	18.9656	19.2759	19.7704	19.7784
D3YXG2	Nagk	20.2198	19.4114	21.3494	19.8596	23.3868	23.8568	22.3742	20.214	22.0809	20.0577	20.9562
S4R1M2	Safb	20.6347	20.348	19.6433	20.3106	22.1145	21.6775	21.728	21.0844	20.2523	20.1535	20.7146
Q9DBD0	Ica	22.5871	23.0919	23.4779	22.5322	22.0024	22.9893	22.9951	22.6013	23.2431	23.0252	22.6226
D3YY41	Pik3ca	26.7287	19.7966	19.9284	20.4806	19.7192	20.3018	21.372	19.0823	25.5837	18.511	20.935
D3YYD0	Olfm4	27.0224	26.8121	26.8754	27.6681	23.918	24.1141	23.51	26.6707	26.5486	26.2375	27.3525
F6UFG6	Anp32a	23.3222	23.7921	19.0864	23.8964	24.2748	24.3385	24.5382	24.0804	23.0081	23.9875	24.5176
D3YYI8	Gm10093	24.0885	23.6457	23.9642	23.5653	23.5042	23.5883	23.5718	23.2627	23.5329	23.3027	23.4778
D3YYK8	Mapre2	21.7107	21.4167	22.3217	21.856	19.5587	18.5701	20.0902	22.2169	20.0764	19.6568	19.1677
D3YYM6	Rps5	23.1005	24.4319	23.0371	21.9051	24.8854	25.4946	25.1535	23.9057	23.6379	24.3394	24.4357
E9Q3B9	Mgll	20.3034	18.9018	20.3936	20.5497	21.2515	22.6759	20.7639	20.5369	20.7074	20.1555	21.4195
D3YYT1	Glyr1	22.8974	23.3403	23.3995	23.6819	20.3982	20.168	21.2891	20.3316	22.2325	21.2768	20.8339
D3YYV8	Rpl5	22.7308	23.8348	22.247	22.6503	22.4827	23.6749	23.0209	23.51	23.3875	23.593	23.9541
D3YZ62	Myo5a	21.9777	22.5057	22.6273	22.3965	20.4303	20.5263	20.3597	21.1007	20.575	21.3192	20.9588
D3YZA1	Chtop	20.0398	18.932	19.7229	19.465	22.2038	19.8457	22.3516	20.5737	20.6143	20.5361	20.4014
D3YZJ1	Sqstm1	20.2964	18.6861	20.1007	20.1687	20.2889	21.9424	20.7308	20.7039	22.3377	20.4519	20.757
E9Q7G1	Tmed7	20.0721	23.3076	19.7014	20.0679	24.0913	24.2933	24.4312	24.5709	23.7242	23.1723	23.8319
D3Z041	Acsl1	24.4449	23.9732	24.1313	24.322	26.7796	26.7461	26.5936	25.9151	25.9388	25.7221	25.0919
D3Z2Q2	Stxbp5	23.4722	23.1257	19.0834	23.3534	20.5733	20.6998	20.7611	22.4585	22.5553	22.4934	22.7555
S4R238	Chchd3	19.1188	19.8102	19.6009	20.6162	23.4414	22.173	23.2831	21.6176	21.7578	21.8017	21.2833
D3Z0L6	Gpd1l	20.2099	23.018	23.3919	24.3376	20.2913	19.8976	19.9487	19.7404	19.8595	19.3913	23.7095
D3Z125	Tpd52	20.447	20.1122	20.7868	20.8142	23.2222	22.5438	20.889	20.5255	22.6053	19.4456	20.6185
D3Z158	Qars	24.0812	24.1635	24.9916	24.8509	24.1294	24.0283	23.4395	23.9684	24.0331	23.8142	24.0158
D3Z1H8	Gltp	23.1661	23.2353	23.2961	24.2043	22.7967	25.1581	24.6731	23.5207	23.9501	24.5258	19.6672
D3Z1M7	Synj1	22.6453	22.8837	23.0929	22.9618	20.6651	21.3772	21.3436	22.3353	21.6975	21.3416	21.8761
D3Z1Z8	Stmn1	21.0922	20.8048	19.4125	20.4272	24.4895	24.5363	24.1204	23.1964	23.7864	23.2068	23.3818
P30999	Ctnnd1	20.324	20.2434	20.8513	20.168	18.9371	22.4644	21.735	20.3445	19.8963	19.531	19.4379
D3Z2H9	Tpm3-rs7	27.227	27.0581	27.466	27.2939	28.5674	27.8692	28.2091	28.0972	28.0089	27.8781	27.8714
D3Z2X5	Pafah1b3	20.862	21.0821	21.1793	20.6416	22.3361	22.7767	22.0127	21.187	21.3623	20.4549	21.3915
D3Z315	Cope	23.2216	23.2835	23.343	22.9998	24.1344	24.0311	23.9271	23.5533	24.0257	23.4791	20.1917
D3Z3A0	Ppp1r2	20.2004	20.9288	19.3422	19.3034	21.3565	19.8798	19.5322	21.2132	21.9491	21.0917	21.4992
D3Z3B2	Atp6v0c	19.9296	24.0092	24.1253	19.289	21.1375	20.2798	19.5973	20.3619	19.9998	20.4938	21.291
G3XA39	Nrf1	21.996	21.954	21.3876	22.3431	20.9355	20.0854	22.6186	22.024	21.932	20.7997	22.689
D3Z3D2	Ncbp2	21.8571	20.1398	20.7657	21.0887	22.4403	21.8963	22.3142	21.4411	21.894	20.1629	20.4334
D3Z3L7	Mfap5	20.5807	20.3479	19.4039	20.8611	22.9268	24.2818	24.5094	19.726	19.458	21.3693	20.5481
S4R2G9	Akr1b10	18.6283	18.5236	19.182	18.8036	20.7599	20.6072	20.6097	17.156	20.9301	20.3285	20.2926
D3Z4B0	Srsf11	21.4897	19.3803	21.0487	21.4513	20.1306	20.8401	20.0906	20.5224	20.0936	20.6272	21.5653
D3Z4D8	Fam175b	23.7777	22.1337	20.8263	20.7021	20.7036	22.3422	23.2476	20.6946	19.8323	21.6895	24.0191
D3Z4L9	Tnfaip2	23.5835	23.3504	23.3279	23.3717	20.7443	22.3655	22.2418	22.8516	22.7448	22.7076	23.1219
D3Z5G7	Ces1b	25.978	25.37	24.9474	25.8989	24.2564	24.65	24.3301	24.7078	25.3406	24.9754	25.5682
D6RFV4	Sec11c	20.3259	20.0617	21.004	20.834	20.889	20.079	19.7681	19.8856	20.2882	20.0725	19.8848
D3Z5U5	P2rx4	19.6978	20.0431	20.9365	20.7792	22.9935	23.6924	22.968	22.75	22.8725	22.7132	22.2009
E9QNL8	Itgal	24.9406	24.8918	25.013	25.0997	24.336	24.1168	23.8338	24.3568	24.3752	24.0292	24.7512
D3Z645	Vps29	24.4995	24.0807	24.0714	24.5073	24.4592	23.706	23.9773	23.6084	23.2095	23.2464	23.563
D3Z6I8	Tpm3	26.8826	26.5868	20.3193	26.5613	28.085	27.3874	27.4041	27.3909	27.297	27.4914	27.5967
S4R1B8	Bin2	22.8092	21.5459	22.4736	22.3724	23.9675	23.5821	22.7671	24.2959	24.2383	23.9532	23.9145
G3UZX6	Sumo3	22.4322	19.5225	22.3757	19.0925	25.5429	25.2321	25.5789	24.8357	24.2421	24.3333	24.637
D3Z795	Psmg1	22.4251	20.6346	22.9728	22.4325	19.8109	20.7322	19.9809	20.6683	19.6683	20.2771	19.9628
D3Z7F7	Cpped1	18.9187	19.9655	20.0326	19.7345	20.9355	22.6044	20.654	20.3018	20.3647	20.3282	20.1006
D3Z7R6	Cnn2	23.7513	23.7074	23.5222	24.5758	21.3777	21.7232	19.6555	20.6881	20.7543	19.9627	19.392
G3X922	Dnajc13	25.7483	25.2834	26.5654	26.0952	24.2774	24.5086	24.4026	25.4018	25.5183	25.7328	25.2111
D5MCW4	Cuta	20.8374	20.8234	20.7141	21.1996	23.4735	23.4292	23.1188	22.2536	22.0627	22.4615	20.8004
Q8R0X7	Sgpl1	23.0488	23.3182	22.8117	23.6065	23.8261	22.3593	21.4433	22.8275	22.8358	22.2312	20.1264
D6REU3	BC100530	20.5474	18.8511	19.6351	19.896	24.6005	20.474	20.0204	25.7355	24.8946	19.546	24.7836
D6RFA9	Entpd1	21.9807	21.1191	21.4303	22.0878	22.7119	20.6957	20.7152	21.2093	20.4946	20.5386	19.9164
D6RFD9	Abcb9	23.4196	24.195	24.009	22.4987	21.6957	23.5539	22.0851	23.2267	24.9051	22.8792	19.6261
D6RFU9	Sypl	20.3023	23.2812	20.4641	19.2431	21.4898	20.2936	20.933	23.8975	22.5163	24.1668	24.1508
D6RG52	Sbf1	19.5183	20.719	21.6313	21.9222	21.3613	19.7925	21.2146	19.7363	21.109	20.5097	21.4011
D6RGL6	Ptgr2	20.6277	19.699	19.4707	20.7943	22.9255	22.3499	22.2981	21.6428	22.221	19.0572	20.9511
D6RGQ0	Cfh	24.452	25.0033	24.5305	23.5291	22.9065	24.3494	24.0934	23.886	24.689	23.6243	23.0116
D6RI20	Hdhd2	22.2171	21.8431	22.3657	20.9429	22.7742	19.4416	22.2198	22.3537	22.6582	22.4681	23.4611
D9J2Z9	Pdlim5	22.0343	22.4261	20.8089	22.6855	23.1722	22.9692	23.6409	22.0719	21.7441	22.0106	21.9229
E0CX80	Sepp1	18.8307	21.5533	22.1071	21.1226	20.1486	20.1939	19.0781	19.8821	20.9099	19.8498	19.6404
P51859	Hdgf	20.1156	18.2635	21.6215	20.3582	23.4395	22.9812	23.9343	22.0623	21.3125	19.8744	20.4247
E0CY46	Ipo9	21.0804	20.3114	20.1888	21.0513	20.3791	20.8755	20.4538	20.6958	20.654	20.5665	19.567
E0CXB9	Ctnna2	21.4317	20.4786	19.5851	20.7159	21.4638	21.6828	21.8239	20.3495	20.714	19.3187	19.6427
E0CXD9	Surf4	18.9961	21.2823	20.1428	18.7004	19.9089	20.555	19.9722	20.3796	20.3695	18.8197	21.1489
E0CXK4	Kif6	23.8932	24.3748	23.4844	23.1594	24.0901	24.058	24.3727	23.5104	24.8283	23.4209	23.601
E0CXZ5	Samhd1	20.6424	19.9976	20.7754	19.711	25.3995	26.266	25.1738	24.9738	20.4171	25.0087	20.539
Q3UPV6	Kcnab2	22.1127	21.6367	22.2425	22.3229	21.2053	21.0888	21.0583	21.476	21.492	21.3598	21.6151
E0CY23	Hspa4l	25.0908	23.1323	24.1957	23.6139	19.874	22.2124	22.2319	22.3663	22.4169	22.0787	22.3151
F7DFQ2	Wdr26	19.8889	20.8716	20.861	20.1503	21.5299	19.8053	20.6255	19.742	19.3456	20.9511	20.249
E0CYQ2	Nudcd2	23.6435	22.5928	19.4343	23.016	23.5433	20.472	23.1995	24.0176	23.8363	20.1511	24.1361
F7D432	Pcmt1	21.3053	20.8448	20.6898	19.9837	22.4904	23.0583	20.9203	21.0419	22.0154	22.2655	21.7642
F8VQ42	Kif2a	22.1472	21.9609	19.3644	22.6377	20.4052	20.8202	19.8256	19.3903	19.9457	19.7551	22.044
E7CHD7	Rpgrip1	22.108	22.1926	22.4408	22.1583	21.9494	22.8197	18.7462	20.2104	23.5394	22.5838	21.2557
Q8K1M6	Dnm1l	22.2901	22.9337	23.7332	23.2738	20.3402	22.056	22.445	21.0292	18.8411	21.7986	21.1405
E9PUF7	Arhgef1	24.1942	24.3124	24.2136	24.2468	23.1896	23.3578	23.6518	23.9355	23.6933	23.6939	24.5073
E9PUX0	Mtdh	19.2686	21.5725	20.5801	19.5733	22.7204	20.2204	19.9464	19.1402	21.2808	18.2023	20.1936
E9PV22	Lrrc47	22.3646	21.936	21.9861	22.5965	23.1915	22.9513	22.8802	22.7492	21.9338	22.0604	21.9951
E9PV24	Fga	27.6133	27.4723	27.8406	26.2016	26.5816	28.1036	27.0419	27.6321	29.1162	26.9778	26.1162
E9PXV7	Diap1	24.5162	24.969	25.549	24.3449	19.9248	22.7858	22.8007	24.0613	23.5422	23.325	23.0519
E9PV48	I830012O16Rik	23.8417	23.5212	22.7946	22.8408	23.6905	23.8039	24.048	24.5696	24.5896	23.6956	23.6734
E9PV60	Wdfy4	21.347	21.781	21.9802	21.8724	20.4326	20.6813	19.5772	20.6295	20.1108	20.2182	20.3374
E9PVA6	Git2	20.3699	20.3138	19.5677	20.3131	22.2616	20.5802	20.3213	21.8135	19.2351	20.6323	19.7173
E9PVA8	Gcn1l1	21.8069	21.8646	22.0282	22.6402	20.702	21.2442	20.2005	20.8228	20.9591	21.3533	20.1406
E9PVC6	Eif4g1	23.2772	23.3836	23.9761	23.5065	24.6979	23.1599	21.9628	25.04	24.8937	23.8335	25.7117
E9PVL9	Maob	20.5833	18.8272	20.1122	19.8655	22.9076	22.3148	21.5807	20.8572	20.6069	20.3802	20.3072
Q3TF41	Nap1l1	25.024	24.6538	23.762	24.9846	24.7742	24.0253	24.4584	23.9824	24.7338	23.7699	23.8893
E9PW90	Ythdf2	19.3893	19.1964	20.1159	20.4408	23.0971	22.544	23.188	19.4108	20.9289	18.8127	21.3798
E9PWA7	Arpc4	20.0301	19.5962	19.6818	19.4706	23.6434	20.5939	22.0816	24.4276	23.8984	19.7322	24.4158
E9PWE8	Dpysl3	19.816	20.2973	20.1699	21.0863	25.5366	25.1594	25.7201	24.9594	26.4687	20.0782	25.1453
E9PWE9	Syk	24.7225	24.5959	25.0525	25.061	24.0367	23.738	23.6674	24.6251	24.6026	24.538	25.1383
E9PWG6	Ncapg	21.341	20.206	20.9215	18.6326	20.2272	20.1633	20.5039	20.6308	19.1066	19.6841	20.6626
E9PWQ3	Col6a3	24.9779	24.6009	25.129	22.2658	26.5599	25.7557	26.7186	25.9405	26.4248	25.757	25.4533
E9PWQ9	Ctbp2	21.3794	21.2661	22.0034	20.4782	20.9995	19.8817	20.8158	20.0347	19.7857	19.5356	20.9829
E9PWU4	Adipoq	20.0713	20.1699	19.4303	19.3188	20.9906	22.2814	22.1913	20.95	20.5313	21.0106	20.3073
G3UZI3	Rps6ka1	24.9157	24.0551	24.2528	25.3238	20.1538	23.0077	23.4864	22.6781	23.0028	24.1395	22.7804
Q8C0C7	Farsa	21.4269	21.4369	22.1904	21.7263	22.2523	21.744	20.8171	21.1973	19.6362	19.8862	21.43
E9PX53	Ppp4r1	22.3567	20.9648	22.0318	21.4992	20.5985	20.6969	20.5631	19.8242	18.6901	19.9005	21.5098
E9PX59	Samd9l	23.3051	23.2849	23.4259	23.1216	20.9183	20.4446	21.0638	22.1852	21.7112	21.6279	22.2832
Q60847	Col12a1	21.7342	21.7594	22.3805	19.0151	26.2219	25.8143	25.6229	23.6538	24.2247	23.9631	19.869
P27870	Vav1	23.8596	24.0556	23.8935	24.3527	21.1794	22.6987	21.8804	24.5312	23.6635	23.6174	24.775
E9PXY8	Usp7	20.3957	20.9259	21.4536	21.5011	19.6558	19.4359	20.6432	20.1114	18.8268	20.6304	20.0657
E9PYF1	Rnpep	25.7723	25.6441	25.5176	25.6081	25.9101	25.3246	25.5541	25.6463	25.7665	25.5182	25.4696
Q3UPW3	Lmo7	20.1052	21.5618	21.849	21.8088	22.4887	21.0289	20.584	21.9162	19.9861	21.9861	22.09
E9PYG5	Parvg	23.6548	23.2681	23.0922	23.6403	23.0213	22.9452	23.0016	23.5471	22.9361	23.9095	23.1722
E9PYH2	Acot7	23.8374	23.78	23.6639	24.2303	23.8252	23.806	23.1106	22.9137	22.8005	22.9202	22.762
E9PYI8	Usp14	23.8871	23.6375	23.9638	23.6637	23.2141	23.1891	23.4161	23.0436	23.7735	23.6214	23.6417
E9PYL9	Gm10036	25.5961	24.9895	24.9887	24.4499	26.1131	25.5771	26.2028	25.3232	25.4518	25.1764	25.3035
E9PYT3	Atl3	21.2008	20.0341	20.9483	19.9147	20.1259	21.2885	20.1844	19.9535	21.9726	20.5153	20.1723
E9PZ00	Psap	26.4872	27.4509	25.525	25.8209	28.3254	30.0553	29.6125	29.2322	28.0351	29.2838	28.5411
E9PZC3	Blvrb	25.0923	24.8835	24.841	24.6048	26.4139	26.4228	26.9162	25.4932	25.8819	25.6415	25.2378
G3X9T8	Cp	27.1039	27.3674	27.4883	26.054	25.7463	26.5009	26.019	27.3185	27.5067	27.1366	26.4863
Q01768	Nme2	24.9094	24.8782	24.7816	24.1746	27.7723	27.3806	27.5106	26.2617	26.7171	26.7637	26.2224
E9Q5H2	Anp32e	22.2448	23.6153	22.4865	20.3593	19.9977	22.1511	23.3031	21.2418	20.5166	22.1583	19.0876
E9Q035	Gm20425	20.604	19.564	20.2398	19.7543	23.1951	20.1934	22.0763	21.7626	21.6507	21.7013	20.4543
E9Q088	Parg	21.3603	21.5243	21.6193	21.6309	19.9984	20.158	19.883	20.5919	20.6935	20.4266	20.0164
F7B276	Habp2	25.6197	24.8894	24.836	25.9919	22.7005	22.8796	20.1025	23.6947	23.7764	20.8812	24.3207
E9Q9C6	Fcgbp	23.0166	23.7076	23.438	24.6494	20.8257	20.3695	20.392	20.8586	20.0036	19.8766	20.6257
E9Q0W8	Snrpe	24.6589	24.7639	25.0453	25.2672	24.9047	25.4677	24.9246	24.2929	24.9244	25.2363	19.6875
E9Q0Y4	Sipa1	23.4509	23.3811	24.1078	23.8593	20.9983	21.5478	20.9282	21.9329	22.935	21.9063	21.4663
E9Q137	Tex264	19.0359	18.6466	20.8598	19.1695	22.9897	20.7497	21.7874	20.5608	21.3655	19.5672	20.2218
E9Q197	Glod4	19.7394	22.0047	19.5012	22.4665	24.9016	24.1143	24.4576	23.4154	22.7455	22.7867	21.72
E9Q1D6	Ltbp2	20.9951	19.9138	21.3031	20.0242	22.6652	23.7167	23.5748	19.8439	20.0813	19.277	20.7814
E9Q9F5	Septin7	23.5361	23.5009	23.5277	24.0049	23.8563	23.3715	23.2582	22.5927	23.3253	22.9404	22.7616
Q99MN9	Pccb	19.9355	20.7879	21.1012	19.4913	22.5334	22.8491	22.2134	20.9106	20.4159	19.9359	19.762
E9Q1K3	Add1	22.811	21.8777	22.5901	22.5863	23.391	23.0401	23.0455	24.2372	19.9301	23.678	23.1654
E9Q1P8	Irf2bp2	19.844	19.5857	18.7677	20.1739	23.028	20.5604	23.4238	21.787	21.7192	20.4938	21.4716
E9Q1S3	Sec23a	22.5689	22.3415	22.0367	21.9076	24.4187	23.6436	24.1881	22.6776	22.6673	22.9004	22.5942
E9Q1T9	Cse1l	20.7973	19.7511	22.1934	22.6991	20.6567	20.5842	20.0333	20.2588	19.3614	20.8291	21.1659
E9Q1Z6	Gm14548	22.8525	23.1222	24.0573	23.7241	20.9615	21.432	19.4308	22.5264	22.281	23.1819	21.1145
E9Q242	Adsl	23.9121	24.1575	23.7379	23.6077	25.0972	24.216	24.7721	24.9127	24.6238	23.5893	24.178
Q3TAW3	Acox3	22.1465	21.0011	22.7509	21.7059	21.1709	22.3392	22.5867	22.1726	22.1598	22.2544	20.2443
E9Q2A6	Ptk2b	21.3282	21.8157	22.5422	22.592	20.4514	20.2107	19.767	20.6625	19.3634	21.1928	21.4868
F6Z1C2	Efemp2	22.5432	20.8626	19.9226	20.4797	22.8479	21.0258	22.8229	19.92	19.7738	19.8297	20.6949
E9Q3W4	Plec	23.8501	23.7548	24.0125	24.0767	23.914	23.7055	23.9397	23.8328	23.8363	23.567	23.7443
E9Q3X0	Mvp	24.0015	23.4225	24.5062	23.6003	23.4057	24.0046	23.9348	23.847	23.7601	24.1624	19.5973
E9Q421	Pigk	21.6033	22.0086	22.7397	21.7448	20.6364	20.0397	21.955	19.6789	22.1295	19.6632	20.9898
Q8BP43	Tpm1	20.1468	19.768	20.0332	20.3164	20.7693	21.1671	23.5908	20.0985	20.5429	22.404	19.979
E9Q453	Tpm1	22.4534	21.2312	21.9136	20.7602	25.6755	25.2066	25.5739	20.4903	18.9806	21.8812	21.3255
E9Q4M2	Lipe	22.6842	22.0447	22.7791	22.4023	20.3288	21.0917	20.6864	21.6147	21.9923	21.5469	22.1479
E9Q4Q8	Pfdn4	19.9386	21.9469	22.0718	22.2527	22.4789	22.4501	22.1425	23.1231	18.8935	20.2813	19.5775
E9Q4T8	Cul3	23.0364	23.4161	22.8166	22.6769	20.8645	18.9053	21.2927	20.3532	20.3884	19.7668	20.4691
E9Q4Z2	Acacb	19.3543	20.4677	22.4216	22.2582	20.2271	21.8299	19.8357	19.4316	22.4012	19.4927	20.7082
H3BLC5	Sap25	24.909	24.658	24.9367	25.9862	21.3095	20.4229	20.1054	23.7236	23.5049	23.3005	25.5281
E9Q5B2	0610011F06Rik	19.5165	19.3593	19.1302	20.7918	20.2144	20.6842	19.9787	20.5877	17.977	19.74	20.6734
O08528	Hk2	23.649	23.3049	23.5359	23.7516	23.5409	23.6395	22.9337	23.9156	23.4383	23.3489	23.8224
E9Q5D9	Igfbp7	22.0918	19.5582	21.5958	20.2069	23.9831	23.1259	24.6223	21.2267	18.6445	19.1657	22.8229
E9Q5F4	Actb	22.662	22.4431	22.9787	22.8975	20.9232	21.1088	21.8236	24.1745	22.0739	22.1722	24.1582
E9Q5I9	Psmd13	23.2397	21.9046	21.5595	22.4449	23.4462	20.8389	22.5591	19.9554	23.4359	23.6726	22.9924
E9Q604	Itgam	28.7748	28.7412	28.8876	29.007	25.8809	25.6275	25.934	28.1111	28.027	28.1009	28.3729
E9Q5L3	Acadsb	21.9839	22.9011	20.3585	20.1487	22.1096	22.1747	22.7042	19.803	19.5273	20.0005	21.6782
E9Q616	Ahnak	20.4538	19.4603	20.3196	19.2009	24.9205	23.5828	24.6113	23.9457	23.8804	22.4376	22.5302
E9Q6P1	Psat1	23.517	23.3193	19.5644	23.9083	20.494	20.6778	20.2695	20.6305	19.3319	19.6421	19.7186
E9Q6Q4	Rap1gds1	22.7539	18.4176	22.2349	22.5724	20.5076	22.1583	23.0506	21.0886	20.0048	19.2149	21.0238
O08547	Sec22b	24.3844	23.9674	24.5039	24.9542	25.1805	25.7369	24.5863	24.7404	25.2371	24.9417	24.3401
E9Q7B0	P4ha1	21.9394	19.7745	20.5202	19.147	20.5234	22.1362	23.3492	21.9502	22.0534	21.7835	21.8334
F7BQ85	Cacna1i	19.0813	20.3642	22.5459	22.6877	19.7643	20.2957	20.7254	20.7323	20.9299	20.3643	21.2252
E9Q855	Scamp3	22.355	22.0454	22.121	22.3164	23.8583	23.3966	23.0181	23.3881	22.5431	22.878	23.0553
F7AA45	Rbm39	23.088	22.142	22.2979	21.5944	21.5426	21.778	22.2602	22.3625	22.8323	22.204	22.2737
E9Q8L9	Rab11fip1	23.3543	23.3489	22.9505	23.5147	21.9882	22.7099	21.7761	23.1039	22.4433	22.8001	20.7031
E9Q9A5	Pnkp	25.0355	25.4243	24.5658	25.5859	21.5255	20.9181	21.2179	22.5393	22.9279	23.7992	22.7419
E9Q9A9	Oas2	19.717	20.7979	21.2831	20.0609	21.4176	18.8783	20.2493	19.9609	20.8256	20.7551	19.6585
E9Q9M1	Nt5c2	22.6228	22.74	23.5873	23.4276	20.5572	20.4651	20.4335	20.6237	20.1177	20.2397	19.3739
Q8VCQ8	Cald1	20.2649	19.7079	20.1901	20.0934	24.1882	22.6859	24.8424	21.6978	21.4173	20.8395	21.4416
E9QAK5	Kif5b	18.8949	19.8424	19.4947	20.2427	20.7752	22.2238	20.0036	20.4114	19.8718	20.6271	20.97
E9QAS4	Chd4	20.9049	21.3324	21.2439	21.5686	20.3047	20.2079	20.193	20.9876	18.8782	20.1962	20.5773
Q68FL6	Mars	22.5446	21.8714	21.891	22.0484	22.1204	21.7143	22.1735	22.9017	22.4872	22.942	20.1763
E9QJW0	Mgst1	26.1031	25.7643	25.85	25.4566	25.458	24.8681	24.7741	25.6332	25.2381	25.0602	26.5304
Q9QXJ2	Stat2	22.6228	22.8846	21.2625	19.812	23.0683	22.4698	22.6018	19.4941	22.878	22.244	22.3982
P0DOV2	Ifi204	22.2824	22.4346	22.8904	22.275	24.0872	24.7181	24.1315	23.8126	24.2556	24.1059	22.8751
E9QLL2	Dnm3	23.332	22.909	23.2747	23.4799	21.2466	20.3645	20.4428	18.7657	21.1499	20.5661	23.3026
E9QMF5	Nav3	19.6917	25.4544	21.0639	25.3947	23.7922	21.7024	20.7292	24.9133	20.7259	23.9265	26.0147
E9QMX7	Arhgap30	22.2054	21.838	21.2191	22.6433	22.2015	19.8146	22.113	22.0358	21.2398	20.456	21.5023
E9QN70	Lamb1	18.559	20.1257	19.6058	20.4546	24.2013	23.7795	23.817	22.6567	18.9673	20.6031	19.4581
E9QNR6	AI837181	23.6289	23.7203	20.6623	20.2036	23.9948	23.4789	23.8975	19.5859	20.1237	23.1772	19.9702
F6W8R9	Syne2	20.4559	21.3499	21.3894	21.8927	20.6689	20.4881	20.4537	20.359	18.9616	19.1316	21.0103
G5E8Y6	Ehbp1l1	20.6747	21.422	21.9814	21.6069	20.8116	20.9202	20.1058	20.7769	20.522	20.9382	20.5896
E9QPD7	Pcx	20.4173	19.3416	20.6941	19.1822	22.9727	22.5282	22.6559	19.2122	20.0615	20.165	20.4488
E9QPI5	Pds5a	21.7919	22.2546	21.7545	22.4551	21.454	20.9776	20.2796	21.9528	21.1426	20.6286	19.5532
E9QPX1	Col18a1	21.5353	20.893	19.2768	21.2403	19.9494	23.5469	24.3446	20.9117	21.5651	21.5489	20.1825
F2Z471	Vdac1	24.7698	24.1253	22.472	22.6231	23.2099	24.4819	20.0518	23.0251	24.2835	23.6607	22.9371
F6Q2G7	Bend5	23.5963	24.2281	23.7963	19.9786	20.9604	24.7401	25.0833	20.0683	19.6292	25.6246	21.011
F6QC68	Ralb	20.5274	19.9453	19.8433	20.3778	23.5054	22.8101	22.7738	22.5931	23.1996	23.3392	20.4921
F6QKK2	Arl8a	23.3106	22.7858	22.6274	22.8777	24.8122	23.9769	24.1122	24.4782	24.8606	24.6481	24.7599
F6RJE8	Pip4k2a	21.4634	20.1564	20.3544	19.6857	20.7057	20.4248	23.2351	22.5223	22.8476	23.0039	22.742
F6RJV6	Lancl2	19.7208	22.4646	20.0364	19.0582	20.8602	19.5735	19.7295	21.3115	19.613	20.0971	20.4916
F6RP11	Ak3	21.744	19.874	20.3396	22.1335	23.3091	23.7915	23.257	19.4327	20.284	22.0637	21.5127
F6SJM7	Fuom	19.8599	20.6184	21.0183	20.5569	20.7657	21.9647	21.007	20.7925	19.482	19.4777	21.1436
F6SPW1	Myd88	22.4077	21.9763	22.4211	22.5531	21.8959	21.1957	21.6176	21.6735	22.0896	21.8632	22.3423
F6USD5	Manf	20.6548	21.1684	20.0511	21.1655	20.2116	24.2346	24.0418	23.9066	20.3784	22.5145	22.6681
F6V084	Tmx1	19.6533	20.4839	19.9709	19.1206	24.199	20.6872	20.017	24.1716	19.6823	24.2445	20.6034
Q9R0Q3	Tmed2	23.3469	23.9214	24.2378	23.5478	24.5766	25.389	24.0385	23.3996	24.2845	23.017	23.8972
F6VW30	Ywhaq	25.0171	25.1956	24.888	25.5524	25.5824	25.2178	25.2835	24.7001	24.3085	23.3088	24.8841
F6W2Q5	Eps15	22.3204	21.5277	21.5939	21.7641	21.4759	20.5516	20.9126	21.8193	21.1605	21.2646	22.501
F7CDT0	Ube2m	23.7802	24.3652	25.4803	23.7162	24.5167	24.3768	24.587	23.9159	23.3276	23.917	24.0768
F6WR04	Ctss	22.9187	23.8251	24.5987	23.2142	27.8035	28.9666	28.7645	27.5165	27.1531	27.2924	25.8135
F6X9I3	Fkbp1a	20.9697	19.9433	20.5021	19.8669	25.4082	24.1236	24.8339	20.2594	20.1888	23.4697	20.8307
F6Z5N5	Echdc2	19.4189	19.964	20.036	21.4231	21.2466	21.759	21.264	19.8754	20.8893	19.7959	20.6582
S4R1N6	Rps18	25.1363	24.535	25.1935	24.6609	26.0337	26.313	26.2776	24.7833	24.9725	25.0658	25.0745
F6Z6Y0	BC067074	19.831	20.4821	20.1731	20.5832	24.4863	23.6501	24.5041	20.489	19.9269	22.688	20.7873
F6ZFV0	Serpinb2	19.8108	19.2159	19.8832	19.9396	23.4817	19.7283	22.129	21.0604	20.242	20.0681	20.3698
Q9D6Y9	Gbe1	23.1732	23.4238	24.2205	24.5003	23.0074	22.4637	22.6761	23.0494	23.0844	23.3376	22.7883
F7A0X7	Mms19	20.2944	19.8309	20.5915	19.8203	22.0548	19.5248	19.625	20.4313	20.261	20.4467	21.1375
Q6ZWZ6	Rps12	24.1146	24.3747	24.3694	24.1236	24.78	24.4687	24.5006	23.8294	22.9663	22.8252	23.3613
Q8C5G6	Tollip	23.7626	23.9664	23.9245	25.1116	22.0178	23.1383	22.3468	22.332	22.3977	22.6694	20.2373
F7B209	Ankrd13a	21.7909	23.2416	23.1186	23.3998	21.1482	20.1081	21.116	20.6985	20.2527	20.2389	19.3223
F7B227	Ech1	20.9436	21.3962	21.7439	21.0946	22.0825	22.6916	22.174	22.1482	22.4269	22.1823	19.9288
F7B9A0	Serpinb6b	20.384	20.8901	20.0378	19.7196	23.7227	24.4576	23.1448	20.2076	18.763	19.7571	20.2491
F7BHJ0	Cltb	20.1439	18.6639	19.7903	20.3694	24.3205	23.8636	24.366	20.5595	19.5522	20.0214	19.5972
F7BX26	Ppp5c	22.1815	20.0966	22.2645	20.5832	21.5645	22.0479	20.4735	21.6248	21.5722	21.4224	20.7363
F7CHQ7	Nop56	24.1643	22.4936	22.985	22.2241	20.6138	21.0745	20.5433	20.6756	19.176	21.1318	21.4492
F7D5L2	Wdr77	20.8993	20.8451	20.8242	21.2581	20.6892	21.2046	22.152	20.8326	20.4273	21.423	21.0424
F7DCR9	Hip1r	22.1987	22.1355	21.8987	22.579	20.607	20.7013	20.6025	21.1721	20.8691	21.3256	21.5022
F8VQ28	Pxn	22.5603	23.5426	23.6606	24.3803	22.8745	22.5037	23.2306	22.5692	23.1284	23.2096	22.4418
F8VQG4	H2-T24	22.0434	22.5481	23.2809	23.0639	20.452	20.6236	20.888	19.4181	20.3546	20.3897	21.0606
F8VQJ3	Lamc1	19.7609	20.1484	19.323	19.9187	24.2365	25.5768	23.9099	21.6109	22.0048	21.0173	20.6942
Q9JK81	Myg1	21.3489	21.5646	21.6443	21.6809	22.833	22.3047	22.0355	21.5736	19.0088	22.0823	21.8685
F8WGG5	Pitpna	19.732	22.0962	22.6789	21.946	24.3318	24.6916	22.7481	23.294	24.1525	23.4675	21.9761
S4R2L6	Sftpb	20.2891	20.5565	21.3553	20.3054	21.0584	25.7571	25.8204	20.3348	20.2811	20.5098	20.8484
F8WI65	Ahcyl2	23.4074	22.7688	23.4635	22.9088	24.0357	23.2561	23.191	23.1374	22.7769	22.3833	23.3354
F8WH41	Strn	23.2781	23.1236	23.4646	24.0904	21.2374	20.3837	22.6219	22.7868	22.8451	22.9202	23.2852
Q09014	Ncf1	27.9136	27.7165	28.1273	28.2508	26.5498	25.9185	26.6836	27.5087	27.0494	27.1466	27.9562
F8WHG5	Akt2	23.51	21.9993	22.6092	22.0885	20.9145	20.7212	19.9059	20.1382	20.7621	19.9382	19.7491
Q8CIE6	Copa	24.6194	24.2537	24.5578	24.6605	24.4876	24.0471	24.2062	24.117	24.4835	24.2671	24.6412
F8WHM5	Glg1	20.2733	20.744	19.7989	19.474	20.4243	21.8054	20.1932	19.4983	20.5236	20.7644	20.8844
F8WHR6	Ddx46	20.0571	18.6226	20.1352	20.1288	20.8518	18.3375	20.9139	19.7012	21.4232	20.9796	20.3845
F8WI14	Ecm1	23.8977	22.5013	22.4628	22.9821	21.2386	20.4893	21.0155	23.2309	23.2093	23.3176	23.5656
F8WI30	Snx7	20.0856	18.7622	20.6686	19.7429	22.7299	22.2264	22.324	19.3385	20.4743	20.114	20.9101
F8WI90	Src	25.7138	24.9795	25.2552	25.1206	21.5241	23.867	23.7677	25.4845	25.4842	25.3137	25.3564
P61211	Arl1	23.5601	23.4022	23.9074	23.5343	23.4018	23.6908	23.5188	23.2441	23.7777	23.739	24.0055
F8WIK5	Plekha2	20.3482	20.111	22.0087	21.8545	19.9552	20.33	19.5216	18.8811	20.2276	20.3725	19.8864
F8WIT2	Anxa6	20.7125	19.5392	20.4014	19.3398	21.9984	21.4705	20.0179	20.047	19.5408	20.2743	19.8059
F8WIV2	Serpinb6a	21.6354	22.4438	21.7889	22.9922	25.3064	24.5726	25.0553	21.6124	19.8478	21.7216	23.4043
F8WJ05	Itih1	24.7272	24.6953	24.5553	23.2949	22.6293	23.6784	22.4999	22.2301	23.8714	22.8262	22.5003
F8WJ30	Pfdn2	20.1468	19.1644	19.0703	19.1894	23.1422	22.3434	22.5973	22.1138	20.0071	22.3813	21.9578
F8WJB9	Evl	21.2947	19.2423	21.0659	20.4859	23.827	24.6482	23.2597	20.9869	22.3058	21.8196	19.6924
F8WJC2	Vta1	19.0905	20.2721	20.5296	21.2258	21.9042	21.8972	21.5528	20.7544	21.4398	21.5091	22.1377
Q99L47	St13	23.5095	23.8895	23.6955	20.4449	24.6443	24.7212	24.3828	23.7219	23.9507	23.4574	23.4526
G3UVV4	Hk1	24.799	23.6628	24.5055	24.6399	24.2309	23.4448	23.7169	22.9829	23.3242	23.7414	23.9338
G3UW70	Lamtor5	22.6225	21.5057	21.8547	22.0961	22.0506	24.4372	24.1475	22.3561	23.0443	24.1298	19.9295
G3UWD6	G6pd2	22.8838	23.9896	24.0792	23.4546	20.5312	21.0708	20.6366	19.6964	19.9046	20.2386	20.8849
G8JL74	Ptbp3	24.118	24.1625	24.3915	24.1548	24.2592	23.9593	23.1687	24.4428	23.8655	24.2905	24.5205
G3UXL2	Prps1l3	22.8857	22.3745	22.6728	22.5467	21.1745	22.3096	20.9867	20.2589	20.0566	22.7296	24.4234
G3UXT7	Fus	19.7081	20.3748	20.7162	21.2007	23.4108	22.9092	23.5761	22.3874	23.0298	22.8007	22.2996
Q3MIA8	Gps1	19.6309	21.3157	20.9466	21.2227	23.1292	22.9213	22.7226	21.7097	21.6469	22.2154	20.2498
G3UXX3	Spr	22.0051	21.7499	21.482	21.7623	24.1843	23.8092	24.2179	22.711	22.8206	22.0177	22.2084
G3UXZ5	Psme1	23.2323	23.3848	23.2464	23.3742	26.2253	25.9168	25.4565	24.8166	25.1528	24.7861	24.1925
G3UY42	Pabpn1	22.2882	21.6547	21.7982	21.8919	23.5884	22.728	24.0325	22.8349	22.7979	22.7367	24.0881
G3UY93	Vars	25.4651	25.2054	25.3076	25.4865	24.402	24.2298	24.5874	24.4836	24.545	24.1515	25.1765
G3UYJ7	Gm20441	20.6491	19.8886	18.8804	20.307	24.5305	24.6085	22.2356	21.4269	21.2571	21.2312	20.6004
Q8CFZ0	Ube2i	23.663	23.9567	23.5923	24.4717	23.5473	24.1378	24.013	20.5357	20.9629	22.3606	22.7882
G3UYV7	Rps28	23.294	22.4627	22.6686	21.7163	27.6728	27.4249	27.9165	26.4304	26.6657	26.4321	24.8929
G3UZ26	Shmt1	23.4634	22.933	22.8974	22.7421	20.0626	19.8465	21.8139	21.6627	19.5618	20.3567	23.1532
G3UZA4	Csnk2b	21.6443	21.9846	21.6722	21.7567	22.2764	22.2168	22.4303	20.7069	20.8777	22.2067	22.253
G3X8R0	Reep5	24.5955	24.6361	25.386	25.5095	20.823	23.9387	23.3468	21.3028	19.9068	19.2862	21.1251
G3X8R2	Sra1	20.1291	19.1618	19.4525	20.2442	22.3495	21.7666	22.1869	21.1451	21.9215	21.4419	20.5141
G3X8T3	Ctsa	21.698	22.3396	20.7593	21.5491	24.0272	25.6466	24.6905	22.249	23.3391	24.0986	20.4054
G3X8T9	Serpina3n	26.4329	26.191	26.1566	24.3957	24.1565	24.897	24.5684	26.9138	27.7526	26.6241	26.142
G3X8U3	2210016F16Rik	19.0482	19.3933	20.2279	20.068	21.9563	22.2327	21.6208	21.4525	21.184	18.5998	20.9363
H9KUZ3	Siglec1	20.2003	19.926	19.0885	21.2054	22.3394	22.2302	22.0496	22.1839	22.4239	19.4836	22.3005
G3X8Y8	Tlr2	24.6136	23.5714	23.7006	23.6855	23.7995	20.3875	24.019	24.0564	23.7906	22.4252	23.9805
G3X920	Armc8	21.1476	21.7485	21.8721	22.0391	21.1047	20.1413	19.4055	20.5851	19.1868	20.304	21.0673
G3X977	Itih2	24.738	24.9232	25.2611	25.1855	23.4942	23.9827	23.7372	23.2275	23.5644	23.4549	23.5017
G3X9D6	Apon	24.2693	23.9922	20.7216	23.0627	21.2394	22.3061	21.6989	22.3808	23.0052	22.6191	22.8163
G3X9Q3	Hmha1	23.877	23.8642	24.5034	24.0966	22.1746	21.8713	21.7374	23.3002	22.6737	23.5206	24.0599
P97372	Psme2	23.342	24.7722	24.7588	24.8452	24.9299	25.0844	24.294	24.0595	24.1296	23.3994	22.7057
O88879	Apaf1	23.3166	23.9835	23.938	23.9414	20.4453	22.4921	22.3491	24.8454	22.1312	23.3152	23.5098
Q9D7V9	Naaa	20.8578	18.9791	21.1709	20.5738	22.5397	23.2838	21.8936	21.6525	21.7132	21.5915	22.0242
G3XA25	Acat2	19.4612	20.3052	21.1354	19.8424	20.9981	21.5384	20.784	18.8439	19.8387	19.6398	20.9056
G5E839	Cct4	25.3858	25.4764	25.3753	25.4508	25.5988	24.7384	25.2144	25.1505	24.9765	25.0499	25.3737
G5E850	Cyb5a	22.253	21.2729	21.3606	21.1702	27.3898	25.3676	25.6837	22.5894	23.5543	22.9294	23.5827
Q99NB9	Sf3b1	22.2987	21.9694	22.9556	22.3748	22.4873	23.0722	20.8338	21.9532	22.7052	21.7491	21.4662
G5E8C3	Gprc5a	20.5541	20.9926	19.2676	20.4955	23.5948	23.4535	23.4121	19.6803	19.7201	20.755	20.4501
G5E8R4	Ppp6r3	22.544	22.3769	22.245	22.7493	22.0398	21.2035	20.1803	22.0478	21.8276	20.0875	20.4597
G5E902	Slc25a3	26.1593	25.0974	26.0381	25.5033	26.483	25.9092	25.5804	26.074	26.5965	26.3744	26.3275
Q8R081	Hnrnpl	24.5652	24.1528	24.7085	24.8769	24.73	24.6785	24.747	23.9747	24.0956	24.1264	24.4536
H3BJU7	Arhgef2	22.5962	22.4012	20.5661	20.4469	23.2091	21.5071	21.6079	22.155	22.5172	22.3011	22.3953
H3BK84	Prkar2b	22.3295	21.6414	21.9964	22.1371	21.3699	22.5254	21.6112	22.2185	21.9337	21.7653	22.6312
H3BKG0	Cav1	20.5226	18.5497	22.0795	20.3934	25.0209	24.6908	24.0449	19.6418	20.5101	19.3701	20.2362
H3BKH6	Esd	25.4195	25.709	25.811	25.4584	25.9519	25.9234	26.2713	26.2469	26.1278	26.3607	25.9765
H3BLG5	Sdcbp	24.1578	25.1704	25.7576	25.7052	23.2087	23.0485	23.0639	24.8738	24.3857	23.9168	24.7251
Q921G6	Lrch4	22.8599	22.8552	22.8172	22.9762	21.3914	20.5955	20.5448	21.7982	21.5754	21.3527	21.7496
H3BLR8	Nudt3	20.8463	20.3452	19.6484	22.925	21.089	19.7751	20.7844	22.4221	22.0586	22.4308	19.433
H7BWY7	Arih1	21.1785	19.6235	21.7181	19.5973	22.2823	22.4455	20.7945	22.0693	20.5022	21.0197	22.439
H7BWZ3	Arpc3	27.5704	27.5535	27.2783	28.2216	26.8422	26.5173	26.9714	27.1514	27.0876	26.7779	26.6963
H9H9R5	Cyp4v3	26.1241	26.051	26.134	27.0282	24.0666	25.8042	25.3562	24.002	22.6023	25.4156	25.0714
I7HJS1	Emd	20.4798	20.6797	20.5711	21.5211	21.0508	21.8099	19.9227	20.5315	19.7776	20.19	20.8636
I7HLV2	Rpl10	24.6137	23.9075	24.8199	24.149	23.1239	24.0837	23.8974	23.6981	23.7855	23.1753	25.3761
J3QMG3	Vdac3	24.7385	24.1673	24.3401	24.4116	25.1404	24.3547	23.9362	24.7436	24.3518	24.2156	24.0144
J3QN06	Carkd	19.7434	22.6717	21.7892	23.2784	23.1823	23.3072	22.9425	21.2058	22.6464	22.0843	22.3514
J3QN31	Adssl1	24.9663	25.3563	25.1131	25.5413	22.4841	21.7407	21.3638	22.9553	23.6307	23.5014	23.2025
J3QNU6	Arrb1	22.4667	22.6814	22.9438	23.6105	20.8359	21.1026	20.8734	21.5648	20.2113	20.4507	19.77
J3QNW0	Dnmt1	21.9205	21.7726	22.2825	22.1652	19.9659	20.2216	20.5404	20.7121	21.4517	21.3236	20.7392
J3QP56	Lypla1	23.6402	25.0454	23.9421	24.1308	20.7159	23.1846	21.451	21.1512	20.5776	20.8692	19.7298
J3QP71	Bsg	22.2091	22.6133	22.2813	22.2677	21.5469	22.0405	22.336	23.094	22.6619	22.4447	22.5563
J7NUP1	Irgm1	24.8273	24.209	24.4421	24.219	25.8375	25.962	25.4401	24.9637	25.1953	25.1158	25.0362
K3W4R2	Myh14	25.9047	26.1195	25.2543	26.3883	25.8459	27.5613	26.3872	25.6551	25.4962	25.4377	26.3922
K3W4T3	Atp6v0a1	22.588	21.6249	22.4521	22.0564	21.943	21.8848	21.1909	21.6938	21.8561	21.5287	21.8688
M0QWP1	Agrn	19.9447	20.3194	19.7251	19.3904	22.3978	23.9269	23.4958	20.2942	20.681	20.2295	20.164
O08529	Capn2	18.633	22.1152	21.3282	20.2379	24.5375	25.1335	25.1927	23.6024	22.0904	23.4721	22.8963
O08553	Dpysl2	21.9726	18.7697	20.3905	20.6201	26.1666	25.9082	26.1823	22.9361	22.9762	23.0885	21.0251
O08583	Alyref	19.8848	19.8962	22.6839	19.8167	20.664	23.2378	24.2167	20.7604	20.2178	19.5309	19.922
O08600	Endog	18.6617	20.0379	19.798	19.856	21.904	21.7727	21.0952	20.4067	21.0933	19.6972	20.5104
O08691	Arg2	23.0412	19.591	19.4922	20.5171	24.0127	23.4654	23.6464	23.128	22.8446	19.9861	19.4201
O08692	Ngp	31.0344	31.0508	31.0409	30.9871	29.5671	28.8963	29.4903	31.2257	30.9068	31.0264	31.8811
O08709	Prdx6	27.037	26.7695	27.1368	26.8862	27.7951	27.5762	27.4741	26.8398	26.8023	26.9459	26.9581
O08734	Bak1	24.3251	24.2107	24.89	19.1882	20.6314	23.6673	24.1449	19.2334	22.513	23.717	23.7733
O08749	Dld	21.2409	20.259	18.779	19.6448	23.9447	24.2646	24.0089	20.5676	21.9734	21.8746	21.2846
O08795	Prkcsh	23.3425	23.0355	23.1168	22.6558	24.3857	24.1987	24.4232	23.7004	24.4791	23.7481	23.775
O08797	Serpinb9	21.3094	19.3583	20.962	18.815	26.2195	27.0173	25.8782	20.7218	22.043	20.8419	21.5147
O08915	Aip	21.9885	21.8541	21.5983	21.9214	23.9358	23.7146	23.7802	22.3977	22.3491	22.0761	20.0699
O08917	Flot1	25.4711	24.8758	25.5967	25.3839	21.3886	21.288	21.5961	24.6837	24.2719	24.6052	25.0049
O08997	Atox1	20.3935	20.4215	20.5991	20.5662	23.7003	24.9135	24.0363	23.1832	21.9928	23.1394	21.192
O09043	Napsa	24.7872	24.538	24.927	20.4267	23.7689	24.0374	23.9618	24.0628	24.5972	19.4789	24.1935
O09061	Psmb1	24.6055	24.643	24.9546	24.5231	25.948	25.535	25.807	24.9961	25.2864	25.1222	25.293
O09131	Gsto1	24.1734	23.8865	23.9803	24.6527	24.7752	24.1669	24.3924	23.5924	23.9206	24.342	23.7548
O09159	Man2b1	22.5654	22.5354	22.0526	23.0934	22.6228	22.6714	22.6914	22.1487	21.7051	21.8715	22.6555
O09164	Sod3	21.0641	21.1897	20.4674	22.4336	23.961	23.6057	24.1254	19.9566	21.7863	20.4197	20.4022
Q9CQM8	Rpl21	22.5736	22.9852	22.9321	22.5951	21.019	22.0565	21.4379	22.4228	22.2805	22.323	20.6763
O09172	Gclm	23.8799	23.9217	23.5222	23.8341	22.8469	22.0169	22.729	22.495	21.9934	22.288	22.5542
O35114	Scarb2	21.2515	22.3971	20.6108	20.0418	22.9038	25.2365	24.7798	23.8682	20.5547	24.1188	22.3703
O35129	Phb2	24.609	24.2416	24.8729	24.6035	24.4636	24.5381	24.406	24.3189	24.5576	24.7365	24.4212
O35215	Ddt	19.5612	21.3861	22.5313	22.7893	23.2175	24.7916	24.3313	22.9353	19.5682	22.017	21.8173
O35226	Psmd4	21.6675	22.7381	20.8345	21.6686	22.9452	23.8563	23.4661	21.8927	19.5085	22.8423	22.2369
O35286	Dhx15	24.5576	24.6455	24.438	24.5393	23.6826	23.0203	23.5343	22.9925	23.5942	23.4334	23.9142
O35295	Purb	18.9022	21.5843	19.9949	20.2235	25.024	25.0931	24.2031	21.3247	22.0957	22.1699	21.0928
O35309	Nmi	22.8701	22.3091	22.4441	22.024	23.6612	23.2124	23.1742	22.0635	22.4832	22.1086	21.9289
O35350	Capn1	24.9479	24.6653	24.641	24.7743	24.7765	24.5949	24.7159	25.2004	24.9072	25.0729	24.1096
O35382	Exoc4	21.9787	20.0837	17.5622	16.9971	20.6486	21.4486	21.6855	20.5901	20.515	20.736	21.3446
O35405	Pld3	19.7066	20.2012	20.7745	19.4735	25.2262	25.1784	24.7999	22.8794	22.9518	23.5407	22.9323
O35593	Psmd14	23.6891	22.668	22.5199	22.7845	21.5247	23.7239	23.1007	23.3425	23.8154	23.4183	24.1306
O35598	Adam10	24.1235	23.7509	24.1551	24.4795	23.3008	23.272	22.9262	23.4603	23.5321	23.8541	24.2468
O35604	Npc1	21.9042	21.9987	20.7514	20.4343	22.4133	22.4241	22.0608	22.3502	22.486	22.3414	21.5104
O35639	Anxa3	28.9555	28.6195	28.7909	29.0567	27.6512	27.24	27.1	28.4086	28.4319	28.2893	29.0237
Q5SVG5	Ap1b1	22.9606	23.9579	23.2864	24.1143	23.6414	23.1616	23.1654	22.7069	22.5748	22.6697	23.1197
O35685	Nudc	22.0566	19.1417	21.7032	21.854	24.4132	23.1553	23.9882	23.4764	23.4718	22.778	22.9085
Q8C2Q7	Hnrnph1	24.7424	24.3864	24.829	24.6349	25.079	25.0884	25.3253	24.6047	24.6261	24.5913	24.7819
O35744	Chil3	27.4349	27.526	27.4678	28.3714	25.1955	24.8303	24.2967	26.2722	26.3003	25.681	27.135
O35864	Cops5	23.6231	23.1562	23.3704	23.4751	20.4578	22.9418	23.3453	21.0321	18.7055	19.3656	20.8991
O35887	Calu	19.3545	20.7462	21.7206	19.982	24.9095	23.5311	23.4078	21.8271	22.0414	22.0419	22.0735
O35901	Lsm2	20.2976	19.1188	20.2403	20.1905	23.6973	19.4932	21.9462	23.7445	21.6546	19.9254	22.1487
O35954	Pitpnm1	22.5091	21.8943	21.7356	22.4042	21.4869	19.6065	21.8543	21.6562	21.377	19.9558	21.3863
O35955	Psmb10	25.2836	25.9586	25.7659	25.6594	27.2533	27.0634	26.8865	26.068	26.1398	25.9636	25.4341
O54724	Ptrf	21.4204	20.4779	20.0031	19.8788	24.4677	22.8862	23.9585	19.5686	19.2473	20.0233	21.2719
O54734	Ddost	25.8367	25.4502	24.5543	25.9133	25.8666	25.4332	25.8343	24.8703	25.3281	25.4266	25.2122
O54774	Ap3d1	22.1053	22.2425	20.4595	22.3359	19.7254	20.9991	20.6805	20.9767	20.7843	20.2908	19.3327
O54824	Il16	24.1518	24.2469	23.835	24.3625	23.6918	22.612	23.1266	24.1127	24.03	24.0103	24.3888
O54950	Prkag1	22.771	23.0061	23.7375	23.4696	22.0521	21.8482	20.5327	22.6925	22.3252	22.4214	24.4904
O54962	Banf1	23.4956	23.6069	24.0519	24.4065	21.19	23.9122	23.6492	22.3658	24.2545	24.3898	22.8718
O54983	Crym	20.2343	19.1176	19.017	19.6221	22.698	22.66	21.8664	20.1618	20.7858	19.7611	21.2958
O54984	Asna1	23.5523	23.6555	23.8662	24.2794	23.5933	23.4895	23.4207	23.1465	23.5163	23.3689	23.253
O54988	Slk	19.5993	17.4022	20.928	20.6789	21.4392	20.7352	19.9755	20.7416	20.5687	22.2237	19.3771
O55013	Trappc3	23.6305	20.1095	23.4183	23.6399	23.6973	23.8289	23.7823	20.4083	23.2676	23.4695	20.2994
O55022	Pgrmc1	19.6109	20.9844	19.2755	20.1958	24.9429	24.3853	24.4684	22.2016	22.1978	22.2561	19.8228
O55023	Impa1	22.9901	22.836	22.755	23.1441	24.6353	24.5025	23.9396	23.787	23.8982	23.9217	24.0773
O55029	Copb2	24.6771	24.7405	24.7531	24.8691	24.352	24.2019	24.4855	24.2176	24.3575	24.1217	24.4051
O55098	Stk10	23.3823	23.3956	23.379	23.4699	21.6921	20.1652	22.3909	22.8847	23.4148	23.0033	23.8493
O55123	Mmp10	23.6724	22.7064	23.9668	24.1741	23.0826	19.8531	22.8811	22.7962	23.6624	23.1234	23.7021
Q7TMG8	Gbas	23.5115	23.2208	23.6266	22.8287	24.3403	24.1864	24.5591	20.0745	20.8111	21.853	21.2326
O55135	Eif6	23.4815	23.0565	23.0124	23.5032	22.5804	21.9356	22.1833	22.061	21.9842	21.3402	21.8297
Q32Q92	Acot6	19.6265	20.7864	20.3073	20.2182	23.3094	23.3985	23.4447	20.3499	20.2921	19.9856	20.7751
O55142	Rpl35a	24.2691	21.9209	23.4866	22.9608	21.2405	22.5725	22.5358	22.1405	22.3134	21.7137	22.7323
O55143	Atp2a2	22.3654	19.4592	23.5587	19.8256	24.5957	23.6553	24.2325	23.1462	23.6081	22.5627	23.3166
O55201	Supt5h	20.4835	19.4209	20.1975	20.968	19.9618	22.2178	19.8569	20.3391	23.747	22.4791	20.9401
O55222	Ilk	23.7022	23.8903	24.1794	23.9893	22.0239	22.7407	21.322	22.5602	21.9157	21.2103	22.9413
O70138	Mmp8	26.0858	25.8422	25.9111	26.2207	22.9932	22.7772	22.6781	24.4243	24.9216	24.4897	25.8885
O70145	Ncf2	27.3932	27.2211	27.2325	27.2686	25.0291	24.7476	25.1492	26.6385	26.712	26.3931	27.5409
O70194	Eif3d	23.3287	23.988	23.2507	23.7341	22.8992	22.2107	23.1384	22.261	22.3284	23.0824	23.0985
O70200	Aif1	20.7854	18.3281	20.2149	20.9165	25.1613	24.3708	24.898	23.1118	23.2706	23.0965	22.6242
O70310	Nmt1	22.5391	21.9927	22.2492	20.357	23.2112	23.4788	23.0839	20.4207	18.5398	19.4513	23.3276
S4R1E5	Gpx4	24.1522	24.1755	24.209	24.5472	23.2989	23.7646	23.5672	23.6438	23.7325	23.7011	24.0938
Q8VCU2	Gpld1	23.9675	24.6724	24.3467	24.0633	23.0153	22.7631	20.0026	22.442	22.3687	21.8786	20.2812
O70400	Pdlim1	20.6499	18.7109	20.1384	20.3451	24.2075	23.7713	23.9067	19.4208	19.8928	20.4942	19.3821
O70435	Psma3	23.3243	23.031	22.9919	22.9236	25.5382	25.5827	25.081	24.5501	24.8102	25.0572	25.1185
Q8BH40	Stx7	23.2311	22.6944	22.8288	23.0099	25.0597	24.4684	24.4583	24.6404	24.4619	24.3606	24.2718
O70456	Sfn	20.8268	19.7579	19.9657	19.197	26.9258	26.9516	25.8008	26.1285	26.4143	26.1711	26.5846
O70475	Ugdh	24.0039	23.8804	23.8372	23.943	23.049	22.7844	23.6414	23.7684	23.3337	23.6532	23.7525
Q78ZM0	Snx3	20.4932	20.2072	22.2449	22.2744	24.2598	23.6607	23.9923	22.0441	22.8118	22.4839	22.365
Q6ZWQ5	Snx12	22.7877	22.7723	22.5794	23.2505	23.6498	23.3882	23.1231	23.0134	23.4156	23.1961	22.7253
O70503	Hsd17b12	20.5934	19.1825	19.1822	21.9478	22.2636	23.3188	22.2921	19.813	22.4449	22.6272	22.2636
O70570	Pigr	20.9213	19.8249	20.026	19.966	22.6558	23.3182	22.4626	19.8478	19.7653	19.6523	20.9456
O78196	H2-Eb1	19.7594	18.7832	20.5172	20.3373	25.5133	24.7919	25.2612	19.36	22.3761	20.5391	20.1234
O88207	Col5a1	20.4733	19.3412	19.1814	20.2316	24.9787	23.5656	24.3945	22.684	22.7925	21.0446	20.0766
O88325	Naglu	20.6924	19.6629	21.2074	20.8498	22.6576	22.8882	22.3192	20.7467	20.6309	21.2336	20.2367
O88342	Wdr1	26.8064	27.1815	26.7733	27.297	26.2212	26.2187	26.2668	26.0699	26.1148	26.5014	26.5879
Q91XH6	Vti1b	19.8729	21.6343	19.5186	20.3984	21.9864	21.551	21.367	20.0891	20.6538	21.1398	21.1704
O88428	Papss2	19.8197	18.7707	19.4263	19.7899	20.489	21.0299	20.634	20.4794	20.0471	20.0958	21.3387
O88531	Ppt1	22.7287	23.0581	22.6266	22.8807	25.5614	26.0029	24.9513	24.3031	23.6075	24.449	24.1704
O88536	Fpr2	25.684	25.0413	25.1417	23.9878	23.6921	22.7552	23.5696	25.3236	25.132	25.117	24.8203
O88543	Cops3	21.988	22.4085	19.7203	23.092	21.2689	21.7163	20.3175	20.5282	20.3781	20.0405	21.0601
O88544	Cops4	22.6501	21.968	22.4748	22.3273	22.9616	22.4466	22.4385	21.9976	22.042	22.2705	22.0029
O88569	Hnrnpa2b1	26.2578	26.006	26.048	26.3158	27.8167	27.7201	28.0662	26.9191	27.1766	26.9033	26.3731
O88587	Comt	22.6854	23.4207	23.1606	23.9135	22.6762	23.0439	23.1088	23.21	23.579	23.4292	23.988
O88593	Pglyrp1	26.2767	27.9932	27.7035	27.0729	24.8403	25.2393	26.1266	27.1999	24.5212	26.6604	27.6446
O88627	Slc28a2	23.6038	22.5548	20.4962	21.6615	21.5023	19.8782	19.4502	22.8026	23.037	23.0366	23.8915
O88668	Creg1	22.8543	22.9814	22.5923	23.1679	22.6844	24.8435	23.4648	22.4294	23.3848	23.4546	21.8622
Q3UDC3	Tom1	21.2092	20.4439	19.5888	21.6812	21.3185	19.5509	20.5668	22.0477	20.1201	19.5292	21.006
O88783	F5	23.1678	23.5216	24.3572	24.2268	20.4398	19.7769	20.0326	19.5387	23.2798	22.6413	20.3989
O88792	F11r	19.4943	19.8491	20.3096	20.5428	22.6235	23.3164	22.7518	20.2778	18.8948	20.0322	19.9712
O88844	Idh1	24.2091	24.3962	24.5498	24.6222	25.3648	25.9576	25.6211	25.01	25.1301	25.3082	24.9627
O88855	Ltb4r	23.4953	23.3919	23.8007	23.8345	20.0295	20.46	22.0434	23.8581	19.3014	23.1706	24.4519
Q3U556	Pias1	25.9896	25.2979	25.6146	25.6322	22.2884	22.2982	21.4278	23.9291	25.5942	25.3651	23.3119
Q3U3V1	F10	19.3639	22.9375	23.2287	22.5964	21.9573	21.5176	21.1895	22.5099	23.6438	22.3992	23.4615
O88952	Lin7c	21.8702	21.5404	22.0517	21.8667	20.9073	19.8332	20.7349	22.6779	21.6485	19.9627	21.9704
O88958	Gnpda1	20.2484	20.4879	20.0798	19.9863	23.729	24.0635	22.5577	22.0672	23.4289	22.8998	21.814
O88968	Tcn2	24.2438	22.1389	22.3585	23.5588	20.1798	19.9616	19.8427	21.7555	21.2428	20.1504	20.5528
O88983	Stx8	19.7896	19.6146	20.4536	21.2333	21.2107	21.2596	20.7564	19.7574	19.6117	19.8432	19.8822
O89017	Lgmn	20.1839	19.0348	20.5956	20.7463	24.1357	24.093	24.4314	22.3785	22.5137	22.3255	20.9126
O89023	Tpp1	22.7533	20.5172	20.8703	19.5114	25.6225	26.2707	26.0459	23.532	23.8373	23.931	24.4656
O89051	Itm2b	19.652	21.8498	19.5321	20.1183	20.0132	20.9782	20.604	20.6534	21.3231	20.0976	20.3576
O89053	Coro1a	28.8788	29.1768	28.9777	28.724	27.7107	27.2629	27.9142	28.3965	28.1429	28.5276	29.2199
O89086	Rbm3	20.0107	16.8376	16.7892	16.0314	24.7889	25.3223	26.5813	21.4835	22.5766	22.675	20.1071
P00405	Mtco2	26.0049	26.0239	25.9288	25.9248	26.5194	25.6263	25.4543	25.6281	24.9299	24.4169	25.6102
P00493	Hprt1	23.5127	22.8051	23.0526	21.5117	24.8468	24.8944	24.671	24.5045	24.3103	24.1247	24.2639
P00920	Ca2	19.4568	19.5603	19.6682	19.9043	20.9267	23.9859	24.0646	19.6744	19.1131	20.3798	19.7336
P01027	C3	27.4975	27.6493	27.2313	27.339	26.6663	27.2952	26.9261	27.0544	27.5263	26.7069	27.2562
P01592	Igj	20.2257	22.9993	19.7564	22.9711	24.5456	24.7652	25.4487	22.9121	23.7809	23.6434	23.0621
P01654	Igkv3-2	24.0982	24.3995	23.8726	24.0527	25.1108	24.5211	24.4181	24.5307	24.3362	23.5265	23.5612
P01660	P01660	24.0022	19.6664	20.2421	19.98	24.483	23.5829	24.1007	23.5921	24.0104	19.9162	23.6038
P01663	P01663	21.6163	21.7582	22.2342	21.9775	22.1463	21.7018	23.0717	23.1253	18.9102	21.2687	20.5904
P01837	Igkc	24.6102	24.4603	23.2836	23.2821	23.6276	24.3973	24.5497	22.9608	24.3145	23.0617	22.4121
P01863	Ighg	24.293	24.7112	24.5222	23.77	25.426	25.806	25.4697	24.9094	25.442	25.6081	24.5393
P01878	Igha	19.6648	19.9014	20.5454	20.0751	23.4995	25.2405	24.067	20.2527	22.1309	22.1581	21.492
P01887	B2m	27.672	26.6384	26.8219	26.5972	28.5881	28.2422	28.8216	27.8385	27.7208	27.6381	27.7124
P01898	H2-Q10	25.8361	25.2951	25.0155	24.9609	22.7448	23.3539	23.4931	23.5309	23.3221	23.1798	23.5512
P14439	H2-Ea	20.1846	19.4555	19.6189	19.7195	23.7328	22.9341	22.4865	20.6249	20.3419	19.8917	20.9416
P01910	H2-Aa	23.9435	23.7943	23.8967	20.221	27.8184	27.9166	27.6166	24.8925	25.2701	25.0767	23.8798
P02088	Hbb-b1	27.5497	27.7732	26.1099	25.6287	29.6026	29.6655	30.2291	26.0068	25.6659	25.6364	24.7183
P02089	Hbb-b2	29.9931	30.2269	28.1735	27.872	31.3488	30.7905	31.7415	27.6107	27.4499	27.1214	25.642
P02301	H3f3c	19.2155	24.443	25.4432	22.2805	20.3044	17.9489	20.3777	21.4883	20.7514	19.7988	20.113
P02463	Col4a1	20.2325	20.0735	19.9237	19.8691	23.8164	26.5266	26.4245	23.0904	22.0282	23.3322	23.184
P03930	Mtatp8	20.1912	20.6689	20.4525	19.3237	24.1575	24.4137	24.5555	19.1768	23.4653	19.4792	19.0064
P03953	Cfd	24.756	24.9083	24.6327	25.943	22.1605	24.5532	22.6567	22.8077	24.3422	23.1233	23.6881
P03991	H2-K1	20.8194	21.6547	19.92	20.3864	24.2016	19.6931	23.5596	23.1509	19.3301	20.2942	21.2906
P04117	Fabp4	21.0229	20.5949	19.7951	19.7814	22.9712	22.6354	23.5063	19.2946	20.1762	22.0283	20.5837
P04223	H2-K1	26.706	26.3878	26.2361	26.0162	27.6829	28.2288	28.1373	27.5379	26.9736	27.3627	26.6106
P04441	Cd74	21.5597	18.5464	18.9046	20.3219	26.5122	26.5317	25.6157	23.667	23.9577	23.8752	21.6539
P05063	Aldoc	20.2641	20.3249	17.9614	20.404	21.2911	21.9265	21.4637	20.347	20.4718	21.4464	19.7161
P05064	Aldoa	26.7131	26.298	26.5408	26.5377	27.8814	27.4196	27.8777	27.786	27.4259	27.6366	27.6512
P05201	Got1	23.0882	23.284	23.6258	24.0014	25.1529	24.8881	24.8637	25.0172	24.7115	24.9433	24.5026
P05202	Got2	23.5115	22.7948	23.821	23.4296	24.6553	24.7124	24.5433	23.9548	23.9767	24.3559	23.7354
P05213	Tuba1b	28.1627	28.4967	28.3586	28.1562	28.6042	28.9108	29.0553	28.1507	27.9607	28.5085	28.1035
P05366	Saa1	22.1952	23.9353	21.8743	19.8398	24.5038	25.974	25.0184	20.5498	25.7566	23.2999	21.1033
P05533	Ly6a	19.067	19.523	19.277	19.6716	20.8965	21.5688	19.6344	19.2656	21.5864	20.482	20.319
P06151	Ldha	26.3673	26.1928	26.8112	26.5678	28.333	28.0465	28.3194	28.1768	28.1679	28.5571	28.068
P06343	H2-Ab1	24.2451	23.5714	23.7168	22.1925	27.1766	27.0084	26.9166	24.672	24.9625	24.9225	23.7823
P06684	C5	22.9756	24.8775	24.1466	23.046	21.2901	18.5974	20.9545	20.9902	20.211	19.3857	20.9517
P06728	Apoa4	26.4192	25.6456	25.9083	25.6416	24.4833	24.3805	24.4874	25.3133	25.5301	25.0958	25.6229
P06745	Gpi	26.7336	26.4466	26.6613	26.6672	26.9739	26.1571	26.7163	27.1874	27.2059	27.1851	27.48
P06797	Ctsl	19.1936	19.7097	20.7908	20.0737	20.6898	22.555	23.5556	19.8357	21.1814	22.5424	20.4114
S4R1M0	Ptprc	26.1483	25.8874	26.3179	26.5474	25.1422	24.6807	24.405	25.9461	25.8191	25.7932	26.5544
Q3TQP6	Me1	19.7132	18.9138	20.5888	21.3638	22.3835	22.8956	22.9051	20.6527	20.1934	21.1322	21.2525
P07309	Ttr	26.9649	26.116	27.1399	26.9078	26.2199	25.0195	26.0125	25.9064	25.2521	25.1196	25.9512
P07356	Anxa2	28.211	28.029	28.161	28.433	27.4172	26.918	26.914	28.3763	28.2329	28.2657	28.5511
P07361	Orm2	22.8662	25.0466	24.6735	21.9284	20.6649	22.0063	20.7534	21.2379	22.2936	21.8008	20.6098
P07724	Alb	30.9474	32.3834	31.2663	31.4978	30.1571	31.6026	31.6104	31.8763	30.8324	31.8083	32.1964
P07742	Rrm1	23.0165	21.1771	21.5437	20.9128	20.1947	21.0316	20.1702	20.034	20.7418	20.469	20.7439
P07901	Hsp90aa1	25.9373	25.8448	25.8173	25.938	26.0465	25.8905	26.1772	25.615	26.0104	25.9763	25.7055
P08030	Aprt	26.0776	25.9662	25.7832	26.0165	23.4368	24.0205	23.9229	24.5108	24.8622	24.5962	24.6917
P08071	Ltf	28.4176	29.4263	28.9656	28.8752	26.8684	27.2101	27.6768	29.1529	28.1536	28.9085	29.6273
P08074	Cbr2	26.8236	23.7865	24.101	20.174	28.4099	28.1429	27.4698	20.8078	21.405	19.212	20.8072
P08113	Hsp90b1	26.2062	25.4981	25.7122	25.3321	27.2792	26.8523	26.8905	26.2549	26.5281	26.1434	26.1173
P08122	Col4a2	21.1753	21.1606	21.103	19.8142	25.2014	26.0881	25.4312	21.2538	20.896	20.9717	19.624
P08207	S100a10	20.2215	20.2824	20.4377	20.3426	23.0145	23.1119	24.0201	22.9141	22.6954	22.6971	20.8946
P08226	Apoe	25.5052	25.2655	24.1884	24.4002	25.9149	25.6267	25.9583	24.4793	25.5334	23.6729	24.7907
P08228	Sod1	23.9116	24.2448	24.6104	24.3646	27.7487	27.4653	27.1538	25.9363	26.3301	25.602	25.4084
P08249	Mdh2	26.2007	26.5299	26.2581	26.5658	26.5368	26.8169	27.0141	26.4817	26.4222	26.6883	26.7934
P08508	Fcgr3	23.7743	24.3403	25.4628	24.4442	25.3203	24.8698	24.7657	25.1561	24.6611	24.4681	24.326
P08752	Gnai2	27.1752	27.5676	27.3341	27.365	26.8794	26.3929	26.5221	27.5787	27.0348	27.4689	27.8198
P08905	Lyz2	26.9585	28.2598	27.764	28.1291	28.4209	28.7163	28.5447	28.0763	27.5242	27.7117	28.6823
P09055	Itgb1	20.71	22.1383	22.4461	21.3587	24.2874	24.3888	24.2304	22.456	23.1289	22.9586	21.2491
P09103	P4hb	25.0342	24.6306	25.1308	24.7006	26.8544	26.3399	26.6756	26.452	26.4604	26.6188	26.1012
P09405	Ncl	21.6912	22.4176	22.8289	22.1175	23.7774	23.9072	24.5507	22.7625	24.2535	23.0808	22.371
P09411	Pgk1	26.3935	26.7764	26.4589	27.2273	26.7905	26.5679	26.956	26.8011	26.6608	27.0173	26.6089
P09528	Fth1	25.6368	25.094	25.8131	25.2941	29.5443	29.5442	29.4203	28.5494	28.3597	28.8964	28.0946
P09671	Sod2	22.8507	18.8156	20.0929	20.3634	24.6008	26.0663	24.5437	23.6722	23.2425	23.5039	23.7711
P09813	Apoa2	26.7441	25.6305	26.0244	25.8376	26.6678	26.5734	26.4238	25.5858	26.2255	24.98	26.4723
Q3THW5	H2afv	26.4444	27.1044	27.081	27.4995	26.8416	26.4816	26.7848	27.2887	27.2634	27.518	28.1499
P0DP28	Calm1	26.4685	25.5791	25.9381	26.2757	28.0539	28.1055	28.2549	27.3582	27.574	27.4727	27.2177
P10107	Anxa1	30.3643	30.4889	30.6015	30.9166	28.5255	28.3786	28.6717	30.4062	30.2915	30.6231	30.5767
P10126	Eef1a1	28.8803	28.8041	29.0093	28.4638	29.0488	29.2423	29.2366	28.5649	28.9942	29.0496	28.5911
P10404	Fv4	23.4039	22.9845	24.055	23.9496	20.6229	20.7493	19.3033	19.8546	23.2295	19.6529	19.8222
P10493	Nid1	21.9634	21.0078	20.7613	20.417	24.411	24.9236	25.0571	20.7738	22.3862	20.9612	19.8311
P10518	Alad	20.2851	20.2874	20.0157	20.4674	24.5497	23.4946	23.8354	21.2028	21.5709	19.3466	21.0132
P10605	Ctsb	24.5818	25.0312	24.7067	24.4451	26.4095	27.1808	27.0258	26.9325	26.2815	26.8146	26.0063
P10630	Eif4a2	23.1459	23.0688	23.6442	24.5301	25.2176	23.892	24.8813	19.7601	23.0479	22.669	23.0413
P10639	Txn	26.6653	26.5793	25.7304	26.4586	28.4397	28.3233	28.1279	27.9599	27.617	27.2628	27.3163
P10649	Gstm1	27.3864	27.1715	27.6087	27.991	26.3241	25.8868	26.1864	26.2783	26.5732	26.3549	27.0294
P10749	Il1b	23.7382	22.8381	23.1224	23.5873	21.4859	20.2833	18.3839	23.5631	18.9455	22.8793	24.2866
P10810	Cd14	25.1818	25.1259	25.7683	25.7968	24.7512	24.5961	25.1885	25.9294	25.314	25.9195	25.5071
P10833	Rras	22.3696	21.1912	21.5152	20.4271	23.3318	23.6942	23.8508	22.0355	22.214	22.1377	19.627
P10852	Slc3a2	24.2127	23.1212	23.9878	23.4941	24.38	24.0358	24.3409	25.3443	25.1363	25.5119	24.8473
Q8CBB6	Hist1h2br	31.6452	32.2015	32.4	32.7687	30.3296	30.2285	30.6443	31.748	32.1084	32.1243	31.9477
P11031	Sub1	23.3668	19.4624	23.1628	23.258	20.6369	24.1942	24.6111	19.5539	24.7045	23.6535	24.451
P11087	Col1a1	23.5146	21.6761	23.4087	21.4116	29.4411	28.8139	29.3334	26.1759	26.9858	27.0093	24.5026
P11247	Mpo	30.5496	30.8866	30.861	31.0432	26.9745	27.0467	27.0888	30.1342	29.89	30.0189	30.8173
P11352	Gpx1	25.9452	25.9837	25.8168	25.6261	26.644	26.2536	26.4685	26.6127	26.3507	26.5288	26.5748
P11438	Lamp1	24.0716	23.6351	22.8737	22.482	25.6804	26.0185	25.6878	25.4117	25.0317	25.4538	25.5886
P11499	Hsp90ab1	27.4758	27.2736	27.4273	27.1807	28.5723	28.3055	28.3455	27.7598	27.9988	27.7297	27.5779
P11672	Lcn2	29.6124	29.1815	29.0299	29.1575	28.2259	28.1204	28.2154	29.2516	28.9139	29.2521	29.4825
P11679	Krt8	23.4015	20.8887	21.965	18.6741	26.0421	25.7872	24.7383	19.6487	19.997	20.4806	21.2093
P11688	Itga5	22.7973	21.5793	22.3547	21.6882	23.6998	23.1451	23.2557	23.6843	23.4549	23.7297	22.0142
Q542I8	Itgb2	27.8927	28.2475	28.3968	28.6058	26.0449	25.9655	26.2626	27.8739	27.5274	27.6409	28.3655
P11928	Oas1a	22.406	23.9585	23.1831	22.4558	22.4872	22.896	22.6661	24.1651	23.7628	23.8925	22.8985
P11983	Tcp1	25.8824	25.8923	25.8394	25.5837	25.5517	25.7478	25.6693	25.4671	25.533	25.6202	25.1862
P12246	Apcs	26.5951	26.7437	26.3976	25.0983	25.1895	26.2997	25.4561	26.4932	27.3318	26.5073	25.7679
P12265	Gusb	22.2646	22.0568	22.341	23.2548	23.4702	22.8918	22.6818	22.1624	22.0249	22.7165	20.5395
P12382	Pfkl	23.8425	23.8567	24.3661	24.409	25.3848	25.4958	25.1641	24.8359	25.2063	25.2062	24.7155
P12787	Cox5a	24.5907	24.7799	24.6191	24.7912	24.6271	24.9151	23.9995	23.7237	23.6913	23.6704	23.731
P12815	Pdcd6	24.1158	24.2353	24.9874	24.8978	23.4822	23.1621	23.1565	23.1123	23.783	23.7863	23.8996
P12970	Rpl7a	25.082	25.1341	25.4818	25.1972	24.2541	24.74	24.6768	24.6475	24.6486	24.314	25.0161
P13020	Gsn	27.6777	27.5343	27.6662	27.4915	28.0578	27.8773	28.0311	28.0963	27.8624	28.1988	28.5228
P13439	Umps	22.5387	22.1862	22.6766	22.5356	21.5002	19.8341	20.185	19.5968	19.9673	21.7769	20.6805
P13597	Icam1	23.6953	24.2636	23.8864	23.5244	26.0677	26.2966	25.8648	23.8147	23.6786	23.883	20.2913
P14069	S100a6	29.9116	29.3243	29.9753	29.5835	28.8406	28.5204	28.8593	29.4722	28.8362	29.2782	29.8156
P14106	C1qb	20.1622	19.4072	19.9597	20.9709	23.0353	22.9484	22.9123	20.1504	20.3285	19.9753	20.1126
P14115	Rpl27a	23.3672	23.0907	23.5655	22.9976	23.3688	24.1252	23.9077	23.236	24.0338	23.3292	23.7395
P14131	Rps16	25.7076	25.5876	26.017	25.3985	25.4946	25.4488	25.6696	24.7087	25.1592	25.0086	25.3068
P14148	Rpl7	25.7031	24.9998	25.3646	24.5577	24.8011	24.9943	25.5252	24.6119	25.0319	24.5577	25.2565
P14152	Mdh1	24.1547	24.0674	24.2252	25.1638	25.8022	25.6132	25.5644	24.2895	24.6702	24.1912	24.0388
P14206	Rpsa	26.3203	26.2154	26.3098	26.1418	27.9811	27.3767	27.4432	26.3537	26.4677	26.5148	26.283
P14211	Calr	26.0544	25.9012	25.9209	25.4305	27.3076	26.9499	26.8778	26.694	26.8121	26.3734	26.4908
P14234	Fgr	25.48	25.2725	25.2687	25.2992	23.7834	23.5032	23.4012	25.0802	25.1375	25.251	25.2988
P14426	H2-D1	26.2892	25.8509	25.5122	25.3608	27.3559	27.0835	27.1119	26.8726	26.7934	26.4492	26.3164
P14602	Hspb1	20.2176	20.4407	19.5352	20.9279	24.7827	25.2633	24.6905	20.6208	19.8732	22.8445	19.7139
P14685	Psmd3	24.0842	23.4858	23.984	23.7174	23.8643	23.4052	23.6478	23.5158	23.8394	23.4655	24.009
P14733	Lmnb1	25.2412	25.0104	24.9715	25.163	24.7538	23.9803	24.3361	25.2163	24.7275	24.235	25.1269
P14824	Anxa6	25.3201	25.2363	25.5963	25.5532	26.0661	25.8624	25.4131	25.2253	25.3537	25.1169	25.2519
P14847	Crp	23.4449	23.2679	22.1374	22.5246	21.045	21.491	19.1964	21.5591	22.1493	20.8224	20.8898
P14869	Rplp0	24.8995	25.0566	24.8295	24.4978	25.551	25.6912	25.9854	23.9654	24.3981	24.8428	24.3816
P14901	Hmox1	22.5911	20.8496	19.933	19.3591	23.9499	24.1602	25.0211	24.3622	24.7777	25.0526	24.0814
P15532	Nme1	22.7168	18.8623	20.0566	19.0201	25.9998	24.9096	19.9807	25.5969	25.8195	25.1041	21.5899
P15626	Gstm2	20.9222	20.0856	19.727	19.8512	25.1655	22.6877	24.6191	21.2399	20.7368	19.411	21.0889
P15864	Hist1h1c	27.7493	27.8237	27.4534	28.0973	26.7019	26.7095	27.5286	28.2385	28.6993	28.2541	29.3745
P16045	Lgals1	24.6955	25.8307	24.397	24.4228	26.5395	27.8333	27.9909	26.9644	24.9985	26.8716	26.3981
Q8C253	Lgals3	26.3913	26.1232	26.5108	26.3647	26.9604	27.2931	27.1507	27.3374	27.8387	27.9994	27.4149
P16125	Ldhb	21.3107	21.5379	19.8095	22.3883	23.2344	23.2432	23.83	22.0729	21.9883	22.186	22.5685
P16301	Lcat	23.9518	23.2313	23.3529	23.0739	20.1065	20.0194	20.1457	21.0889	21.0152	20.0539	20.9203
P16460	Ass1	24.1412	23.2392	23.0073	22.7204	25.6214	25.2135	25.535	25.2057	24.9479	24.8176	25.0287
P17047	Lamp2	23.9303	22.8975	23.5498	22.4345	24.4713	24.3963	24.1283	24.7589	24.7802	24.6059	24.8874
P17156	Hspa2	19.6222	20.2292	20.3459	20.404	23.0612	20.6281	23.7869	19.8809	21.793	22.4483	20.3185
P17182	Eno1	28.7683	28.8727	28.5867	29.4047	29.0921	28.631	28.8482	29.1956	29.1116	29.0448	28.9166
P17426	Ap2a1	22.0698	22.5183	21.5284	22.805	21.8285	22.504	21.8502	21.088	20.959	21.0943	20.8894
P17427	Ap2a2	23.5619	24.3736	23.5159	24.801	22.233	21.2087	20.778	20.2456	21.3358	20.8518	21.409
P17563	Selenbp1	22.7262	21.0617	21.9306	22.8154	25.8173	26.6972	25.9907	20.8266	20.9397	21.7995	20.6392
P17742	Ppia	28.2028	28.8707	28.3452	29.103	28.8712	28.8014	29.1864	28.3852	28.0585	28.4897	28.2317
P17751	Tpi1	26.3808	26.5441	26.3319	26.9266	27.3239	27.0729	27.3204	26.9803	26.823	27.1003	26.2198
P17809	Slc2a1	24.0929	23.6349	24.4002	23.7672	22.4466	21.8095	22.428	23.5462	23.8344	24.0114	24.1223
Q61696	Hspa1a	22.344	20.4839	20.0581	19.2221	22.092	22.4448	22.3756	19.0816	22.3067	19.7984	22.5094
P17918	Pcna	22.2854	22.0297	22.5695	20.7305	23.7631	23.3181	20.5692	21.0965	22.6678	23.4086	20.5788
P18242	Ctsd	25.0283	24.3679	24.928	25.2948	27.4225	28.6003	27.9826	26.2975	26.0842	27.0434	26.2847
P18468	H2-Eb1	23.828	22.7199	23.2974	20.2452	27.0299	26.671	26.4773	23.6892	23.9994	24.2857	23.0431
P18760	Cfl1	28.7495	29.0651	28.8208	28.7928	28.0534	27.8897	28.1412	28.0395	27.7369	27.7698	27.9086
P19157	Gstp1	26.065	25.7127	25.9897	26.1773	26.9114	27.0665	26.9383	25.5839	25.7687	25.5848	24.3427
P19221	F2	24.9651	25.0913	24.8011	23.7464	19.3066	22.9484	22.5949	25.117	25.4496	24.8714	25.2934
P19324	Serpinh1	22.6651	21.9595	22.4589	19.6221	27.8969	27.1632	27.0467	21.2963	21.8545	22.5843	20.7459
Q9D881	Cox5b	19.7355	19.3051	20.3984	19.8682	20.5048	24.7112	24.4961	20.4759	20.8431	20.0038	20.0549
P19783	Cox4i1	23.3906	23.0604	22.9214	22.8087	23.8306	23.1055	23.4575	23.2408	21.8488	22.9068	23.186
P19973	Lsp1	25.1803	24.3362	24.8428	23.9778	26.7764	25.6287	26.4098	26.8609	26.2925	26.3315	26.201
P20029	Hspa5	26.1619	25.5567	25.8621	25.5293	27.8979	27.4747	27.3546	27.0361	27.1085	26.8293	26.5137
P20060	Hexb	24.9169	24.2224	24.8692	25.0151	25.6351	25.119	25.2746	24.8652	24.4475	24.6893	25.4547
P20065	Tmsb4x	23.5814	21.2004	21.7619	21.6565	25.1283	24.5096	25.4209	24.9477	25.0031	23.5177	24.9132
P20108	Prdx3	22.1591	22.3859	23.2667	22.1502	25.5133	24.9825	25.0819	23.2939	24.3786	24.5098	24.2052
P20152	Vim	27.4544	27.1937	27.4115	27.1916	30.5752	30.1562	30.3026	29.983	30.1512	30.1182	29.322
P20491	Fcer1g	25.1773	24.8722	25.2935	25.133	25.9727	25.5653	25.8623	25.9198	26.1044	26.1366	24.955
P20918	Plg	27.6306	28.3989	27.7496	26.5736	24.4835	26.14	25.6516	27.7721	27.616	27.2325	28.1237
P21279	Gnaq	21.58	21.4116	22.967	22.5385	20.526	22.1481	21.7245	20.0238	19.8463	19.6652	21.5877
P21300	Akr1b7	19.7523	19.4713	20.5201	20.5764	21.2388	22.7714	22.4872	19.3054	20.9311	20.7388	19.2845
P21614	Gc	26.8598	27.1042	27.1071	27.2918	24.1429	25.1208	25.1998	26.118	26.17	25.7642	26.7532
Q6P8P8	Sftpc	19.9513	19.9229	19.1213	20.7027	23.7544	24.8375	23.5518	19.7317	20.67	19.8693	21.7349
P21958	Tap1	22.6938	22.3269	22.953	22.4262	24.7517	24.3123	24.2267	24.1004	24.4829	23.9697	22.8102
P21981	Tgm2	25.8221	25.5719	25.9131	24.8608	28.1611	28.2074	28.2076	26.973	27.0667	27.0895	26.7057
P21995	Emb	23.5103	24.171	23.6801	24.5587	22.4265	22.6054	22.843	25.2313	23.7084	24.0847	19.3702
P22437	Ptgs1	23.9207	23.3348	23.4601	23.3316	23.2902	23.5516	22.8508	23.0656	22.1862	23.0176	24.3511
P22599	Serpina1b	27.5666	27.4164	27.9248	27.5646	25.2548	25.5857	25.4752	27.0257	27.3407	26.9959	27.8716
Q8CBB7	Ap1g1	20.8204	21.1378	21.8302	22.096	20.7876	21.525	21.0387	19.2969	20.636	20.6634	21.3644
P23116	Eif3a	24.3661	24.0585	23.9356	24.1484	23.3655	22.985	22.845	23.4089	23.4487	23.2528	23.785
Q9DCC5	Cbx3	24.649	24.7856	23.9037	24.1415	24.1483	23.144	23.8645	24.3644	22.9568	23.0451	24.5918
Q543K9	Pnp	25.0506	24.9898	24.8976	24.5728	26.6213	26.2038	26.5253	26.3735	26.2621	26.1832	25.7369
P23780	Glb1	19.7642	21.1366	20.8278	22.2942	23.3076	23.9904	22.0856	20.9709	21.4563	21.4201	20.9906
P23953	Ces1c	26.946	26.606	26.5395	27.2198	25.6022	26.0156	25.6091	25.8205	26.0063	25.6224	26.5095
P24270	Cat	20.6989	20.7681	21.9659	21.9507	24.7903	24.9005	23.4394	22.0517	21.8036	21.4505	19.6639
P24369	Ppib	24.8013	23.992	24.4967	23.8557	26.8757	26.4591	26.1823	25.3759	25.298	24.8839	25.3108
P24527	Lta4h	27.6458	27.4402	27.2367	27.9998	25.4157	25.1855	25.4331	26.9038	26.6433	26.7173	27.3326
P24549	Aldh1a1	19.7638	19.1672	20.0401	20.157	25.1503	23.8341	24.4743	20.6497	19.8212	21.1496	20.3907
P24668	M6pr	23.7789	24.6461	24.0449	24.1139	24.7653	25.1358	24.7503	24.5776	23.9957	24.3659	24.7426
Q3TBV5	Il1rn	25.5259	24.8222	24.7863	25.0447	23.7099	23.2364	23.3546	25.5588	24.9936	25.0558	24.7411
P25206	Mcm3	23.0341	21.122	22.6794	21.3601	21.0498	21.8571	21.7026	22.1084	19.9021	22.9919	22.5644
P25444	Rps2	23.3112	23.2407	23.6439	23.8695	23.8787	23.8066	22.7348	22.309	21.761	22.2672	22.4894
P25911	Lyn	25.1003	24.7553	24.9213	25.0441	23.6724	23.6222	23.3281	24.8254	24.6027	23.9524	25.0542
P26039	Tln1	26.6324	26.5053	26.6092	26.7701	25.7422	25.4753	25.5226	26.3661	26.1347	26.1951	26.6339
P26040	Ezr	23.8241	23.5797	24.5301	24.5344	24.9978	23.7431	23.3898	24.2303	24.0393	24.9661	24.7742
P26041	Msn	26.8799	26.8439	27.0959	26.9938	27.3216	26.909	26.9039	27.4261	27.4441	27.2728	27.4221
P26043	Rdx	22.4038	19.396	19.3722	18.2975	20.614	23.3566	20.221	20.227	20.1739	19.6393	21.4718
P26151	Fcgr1	22.5579	19.9096	21.3132	19.2832	21.2252	23.2365	23.7083	23.6379	20.1755	23.3412	20.3087
P26350	Ptma	23.7208	22.8328	23.4077	22.9475	26.8492	26.0762	26.9707	25.3719	25.3767	25.2239	24.7435
Q3KQM4	U2af2	21.0429	21.6996	22.2021	21.9866	20.1878	19.6787	19.9049	20.7081	20.6726	19.6803	20.1698
P26443	Glud1	24.9459	24.7358	25.0286	24.7919	26.0936	25.705	25.8717	25.0559	25.2525	25.2187	25.484
P26450	Pik3r1	24.0394	19.9803	23.6009	24.0432	20.7026	20.3283	21.1995	20.684	22.3767	22.4232	21.0569
P26516	Psmd7	23.1682	23.1973	23.6771	23.4434	23.052	23.181	22.714	22.2576	23.0321	22.7011	19.4554
P26645	Marcks	23.016	22.6228	23.3902	23.5747	25.7374	23.9946	24.0479	24.1617	23.5743	22.2851	23.7051
P27005	S100a8	28.3779	30.8655	30.1158	29.4685	24.585	28.6815	26.5223	27.9642	27.4165	27.6781	26.209
P27046	Man2a1	23.2385	22.7684	22.5578	22.674	22.4515	22.5935	22.5932	23.721	23.5524	23.4202	23.196
P63163	Snrpn	23.8424	23.715	24.0103	23.9757	23.5049	24.7326	24.711	23.3305	23.7927	23.7762	23.8407
P27546	Map4	19.5567	19.9199	20.4569	20.0414	23.8728	23.6971	23.943	22.4057	21.7642	22.6413	19.463
Q9D034	Gna13	23.448	23.406	23.8259	24.2066	23.8766	23.4682	22.5819	22.8132	22.9689	22.7914	22.9403
P27612	Plaa	27.3968	27.2225	27.9023	27.6007	27.8753	27.54	27.5696	27.1918	27.101	27.0534	27.1785
P27661	H2afx	21.578	24.5629	25.1306	24.3171	21.9179	22.8575	18.2743	19.7118	21.6155	21.8598	20.1244
P27773	Pdia3	26.7351	26.3318	26.5123	26.5624	28.0265	27.9208	27.7535	26.9626	27.2946	26.9738	26.7525
P28063	Psmb8	25.4975	25.0147	25.4769	24.7195	27.1995	27.0031	27.0001	26.2877	26.2376	26.2791	25.8819
P28076	Psmb9	24.1775	24.3444	24.7761	22.9434	26.3611	26.3524	26.2535	25.4392	25.3668	25.7231	25.3459
P28271	Aco1	19.9039	22.0426	19.7978	21.7025	22.6796	23.6503	22.5432	21.4505	19.9363	20.7489	21.0775
P28293	Ctsg	28.1915	28.1765	27.947	27.6478	25.5012	24.7446	25.2235	27.728	27.5146	27.5058	28.7608
P28352	Apex1	21.9069	23.175	22.1235	22.7234	22.17	21.5621	22.4954	21.7187	20.8253	21.3182	21.8558
P28474	Adh5	21.6873	21.7446	19.951	22.3145	20.0537	22.1686	22.2822	22.0682	21.5404	20.312	21.9836
P28651	Ca8	19.7868	19.6731	20.7435	21.1483	21.0731	22.1107	20.5779	19.6995	20.0995	20.3165	20.2949
P28653	Bgn	22.3046	20.8005	21.8358	21.4699	27.2619	27.0889	27.2536	23.8122	23.7507	24.4223	21.1037
P28654	Dcn	21.4614	21.0201	20.357	21.374	24.1126	23.8896	23.7961	20.9574	20.7388	20.9278	20.1777
P28658	Atxn10	19.8182	22.1568	22.3536	20.3042	19.4314	19.1619	18.4085	19.2676	19.105	19.1851	21.1464
P28665	Mug1	26.6883	26.8099	26.9147	25.7617	25.2115	25.8468	25.863	26.2567	26.4143	26.318	25.2937
P28667	Marcksl1	22.1558	21.0315	19.9391	18.656	26.2041	24.9901	26.0794	25.4995	25.129	25.0517	24.604
Q3U9N4	Grn	20.962	22.8157	21.0441	20.3897	22.6772	25.8551	26.2072	25.3012	22.0651	24.2463	25.2469
P28867	Prkcd	24.1236	23.9322	24.2072	23.9887	23.187	23.6367	23.4124	23.8306	24.4315	23.9858	24.7365
P29341	Pabpc1	24.0037	24.1644	24.2717	23.8274	25.4411	25.5015	25.4339	24.9552	25.1257	25.0258	24.9192
P29351	Ptpn6	27.1159	26.9484	27.1224	27.3019	26.7648	26.5614	26.5431	26.841	26.914	26.8098	27.0226
Q9CPX4	Ftl1	25.8306	25.5711	25.8677	26.0467	29.6021	29.8555	30.0756	28.3543	28.3511	28.9029	27.97
P29416	Hexa	24.435	24.0545	24.0777	24.7739	25.2587	25.3752	25.1311	24.5296	24.2584	24.7421	23.5042
P29452	Casp1	23.5243	23.0529	23.3894	23.1741	24.0161	23.4502	23.8125	23.8934	23.8575	23.6086	23.7927
P29477	Nos2	24.3746	24.0305	24.5288	21.8781	25.9002	25.73	25.6222	25.9904	25.6913	26.1762	25.0304
P29595	Nedd8	19.9658	19.5573	21.3812	20.5897	24.1765	24.0062	24.3955	23.2614	22.8516	23.1336	21.4943
P29699	Ahsg	27.7189	28.5938	27.8677	27.6789	26.7995	27.6457	28.0908	27.6099	27.3315	27.6879	27.956
P29758	Oat	24.0658	24.1365	24.0823	23.4367	25.326	25.0826	24.9317	22.8991	22.8554	23.3325	22.8762
P29788	Vtn	27.2658	26.8503	27.0095	25.5267	23.6598	24.9898	24.6295	27.5078	27.7468	26.832	26.3146
P30275	Ckmt1	19.9877	19.7615	20.8184	21.5209	23.5946	23.631	22.9459	19.9655	21.1253	19.4192	21.314
P30355	Alox5ap	26.3069	26.1705	26.4824	26.1391	20.1933	23.7194	23.502	26.3397	26.5403	26.0585	26.5789
P30412	Ppic	19.9062	20.4853	19.9423	20.2337	24.6768	24.3844	23.7542	19.8426	19.7713	19.6504	19.9294
P30677	Gna14	21.6472	19.5976	19.8551	19.2431	22.3652	21.4876	20.1904	19.4945	21.4333	20.921	20.8938
P30681	Hmgb2	26.9838	27.0032	26.9708	27.0254	25.0597	25.8918	25.722	27.0648	27.0278	26.6402	27.5064
P30993	C5ar1	24.7944	24.2539	25.5325	25.2236	23.0674	21.479	23.49	24.9852	25.0449	25.2096	25.878
P31001	Des	18.8363	19.6736	20.1635	20.8232	25.9453	24.8395	25.0336	20.2627	21.3563	22.6316	22.2443
P31532	Saa4	23.5831	23.6383	24.3776	22.5941	20.9114	22.1791	21.1082	20.1841	20.4984	19.4215	20.6114
P31725	S100a9	30.6643	30.4433	30.7284	30.0083	28.7231	29.8414	29.9157	31.4462	31.3455	31.5875	30.9713
Q4VWZ5	Dbi	19.1578	19.273	19.7874	22.0052	24.4168	25.5287	24.2628	23.9878	24.0833	23.9754	20.5646
Q3LFS6	Ceacam1	25.7274	26.729	25.6677	24.8006	22.5651	23.4065	24.0237	26.3986	24.8813	26.0047	26.6417
P31938	Map2k1	24.1268	23.6654	23.9821	24.7853	24.227	23.7781	24.2213	24.211	24.3788	25.0596	24.4791
P32020	Scp2	23.4028	23.0353	23.2112	23.4941	24.3343	23.1653	23.911	23.4496	23.5309	23.0471	23.674
P32037	Slc2a3	25.6659	25.6491	26.136	26.1975	20.8385	21.903	21.4146	24.9022	25.1059	24.996	25.4282
P32261	Serpinc1	26.3097	26.0674	26.1904	25.7558	23.9866	25.2464	24.6912	25.8295	26.0377	25.6638	26.2539
P32921	Wars	23.3565	23.6702	24.1862	23.2097	25.5069	26.6328	26.2936	22.2732	23.2276	23.8139	21.5062
P33434	Mmp2	20.8878	19.5344	19.9176	19.8157	22.5286	21.3956	21.378	19.2733	19.5001	20.557	20.2068
P33766	Fpr1	24.0369	24.5544	24.431	24.1862	21.2294	21.0897	21.5906	24.0447	24.347	23.577	25.2046
P34022	Ranbp1	22.4314	22.1061	22.2534	21.9931	24.9404	24.6462	24.8013	23.2435	24.0848	23.3732	23.0368
P34884	Mif	24.3426	26.165	24.0316	24.45	26.6429	27.6409	27.395	26.5856	26.1371	27.0741	26.3151
Q8BWM3	Stfa2l1	25.9487	24.9592	25.5442	25.3192	24.2734	22.5743	22.8257	25.3236	25.85	25.9661	25.7824
Q9CQI1	Sftpa1	22.2432	21.7469	21.2801	20.1619	25.1075	24.6929	24.7927	20.0972	21.2989	19.7943	20.0697
P35276	Rab3d	25.642	25.3747	25.2362	25.3864	23.1946	22.9415	23.1391	24.6009	25.1738	25.2113	26.4411
Q8C266	Rab5c	26.3187	26.1304	26.049	26.191	26.5145	26.229	25.8808	26.308	26.3324	26.3073	26.9434
P35279	Rab6a	28.654	27.9099	28.0645	28.1311	28.3021	27.6123	27.7376	28.261	27.9388	27.7292	28.4484
P35282	Rab21	25.1541	24.6889	24.9643	24.9901	24.226	24.0881	24.099	24.5945	25.0288	24.7234	25.5531
P35290	Rab24	22.8984	22.3344	20.491	22.0743	21.8926	20.8242	21.8416	22.0012	20.5384	22.2639	20.4998
P35293	Rab18	23.1636	23.3757	20.446	23.2693	24.1927	24.0041	23.8083	23.5447	23.1796	23.4897	23.1043
P35343	Cxcr2	23.2728	22.4828	22.8435	22.2286	21.2637	20.2928	20.434	23.824	23.6394	23.3215	24.0178
P35441	Thbs1	22.5163	20.9097	19.9824	22.4847	22.3689	24.151	22.8051	21.9112	21.7307	21.9057	22.2792
P35456	Plaur	19.8236	20.6894	19.7841	19.6716	20.9065	19.7743	21.1324	23.7505	24.1921	19.8755	24.3386
P35486	Pdha1	21.0847	20.9249	20.7945	20.9219	24.6995	23.672	24.6794	23.2523	22.334	22.4766	21.7689
P35492	Hal	19.6935	22.2316	20.4374	21.3434	22.7234	22.9535	23.6494	22.7659	22.1763	23.6162	22.6213
P35505	Fah	20.6262	21.4438	21.1915	21.5297	22.1767	23.1861	22.7865	22.3822	22.5649	22.4846	19.6716
P35564	Canx	24.4542	23.8458	24.2263	24.4982	24.9786	24.7236	24.6636	24.3444	24.3414	24.284	24.5673
P35585	Ap1m1	23.4692	23.4403	23.5917	23.6111	23.715	23.6522	22.7926	23.27	23.342	23.0599	23.5486
P35700	Prdx1	26.9436	26.2409	26.5219	26.0978	29.2963	29.0576	29.1047	28.3562	28.6178	28.6542	28.353
P35821	Ptpn1	24.1077	23.9999	23.8878	23.8449	23.8477	24.1677	22.9914	23.8025	24.1917	23.6553	23.5145
P35831	Ptpn12	23.5293	23.5989	23.6688	23.4131	20.6402	21.8458	21.866	23.3063	22.9532	23.0211	23.5188
P35979	Rpl12	24.2071	24.7224	24.4648	24.3953	25.2877	26.0979	26.0912	24.9058	25.1308	25.1545	24.5988
P36371	Tap2	24.0558	23.6096	23.8058	23.1245	25.8542	25.523	24.7486	24.642	25.0604	24.2826	24.0942
Q99JZ4	Sar1a	20.0537	20.9858	18.4022	20.5772	21.3235	20.306	20.6224	20.1945	20.2113	20.8626	20.6295
Q05DV1	Por	24.1467	24.0566	24.0992	24.2478	23.391	23.4425	23.2148	24.2572	23.8067	23.8058	24.7761
P37804	Tagln	21.0532	19.8091	20.1657	21.1237	24.967	23.6647	25.1939	20.8045	20.7012	21.3749	20.4718
P37889	Fbln2	21.83	19.0893	20.6142	20.6046	24.2557	24.5301	23.9773	21.511	21.9439	21.3244	21.9949
P38060	Hmgcl	21.4454	22.9828	22.2157	21.0446	21.3173	20.2857	21.422	21.7531	19.5059	17.9845	20.3255
P38647	Hspa9	23.3054	22.8605	22.8012	22.8976	24.9143	24.4442	23.8338	24.233	24.3216	23.8989	24.1046
Q3T9X3	Dnm2	24.0025	24.0885	24.6248	24.7158	23.7239	23.3399	23.4958	23.733	23.7656	23.6229	23.9331
P40124	Cap1	26.5725	26.9713	26.992	27.5316	27.1482	26.8488	27.1514	27.5289	27.2346	27.5843	27.6413
P40142	Tkt	28.7196	28.8325	28.7774	29.3468	27.3085	27.2858	27.3729	28.0721	28.4466	28.2758	28.5782
P40223	Csf3r	20.9043	19.0542	19.1116	20.0731	19.9479	20.1597	20.6561	19.7454	24.0075	19.6869	19.9294
P40336	Vps26a	23.2818	22.8061	21.8876	22.1236	23.7391	23.6333	23.7385	22.9669	23.6549	22.9315	22.2672
P40936	Inmt	20.014	20.1326	19.4917	20.4867	24.226	23.8374	23.2633	19.2736	20.6503	19.9477	20.1842
P41105	Rpl28	24.0556	23.86	24.2772	24.1174	23.7775	24.2556	24.2646	23.7875	23.9092	24.393	23.8573
P41241	Csk	23.5751	23.495	23.6641	23.6318	22.3653	22.6983	22.9101	22.8694	22.9446	22.8001	21.6283
P41245	Mmp9	26.9392	26.9125	27.0045	27.3195	25.1066	24.6177	24.7974	25.8718	26.0237	25.8855	26.405
P41251	Slc11a1	19.9494	21.9468	19.7934	22.1444	23.2657	21.4136	22.3817	20.0184	19.2132	21.3721	22.7802
P42125	Eci1	22.3736	21.8726	22.551	22.1058	22.4672	23.5846	23.1393	21.4337	21.4147	21.5309	20.152
P42208	Septin2	22.5328	22.2419	22.6734	22.2741	24.2252	24.9372	23.609	22.0226	22.3787	22.0192	21.0737
P42227	Stat3	23.8182	23.8375	24.0289	24.0331	24.1828	23.5378	23.9389	23.5875	23.7357	23.7488	23.3727
P42232	Stat5b	23.8382	22.7822	23.0222	23.1037	20.7103	22.4848	22.1757	22.3982	22.5298	22.5186	23.0716
P42669	Pura	19.7703	21.251	20.9673	19.9413	24.3397	25.0038	24.3238	22.5331	22.4614	22.3005	19.8147
P42932	Cct8	25.2811	25.2141	25.0352	25.3342	25.2848	24.8141	25.1076	24.9572	25.064	25.3026	25.1976
Q9DCW5	Cox6a1	22.5036	20.2969	20.5518	20.8143	24.4161	23.5808	23.8366	20.4317	21.181	23.3335	20.0935
P43274	Hist1h1e	25.8364	26.2168	25.9578	26.4283	25.7284	25.554	26.4768	27.1219	27.1013	26.966	28.0646
P43275	Hist1h1a	21.7964	22.8124	23.5189	22.3528	24.1039	23.2917	24.8091	24.6293	24.864	24.9676	25.3482
P43276	Hist1h1b	23.8085	23.1949	23.9299	22.5576	24.2998	23.7246	24.8016	25.17	25.3161	25.446	26.0816
P43277	Hist1h1d	25.058	24.8809	24.6413	24.4648	22.3374	24.2385	25.2776	26.2419	26.363	25.8044	27.2942
P43883	Plin2	21.6343	18.5119	19.3825	20.403	22.5522	22.76	23.0596	26.7612	26.9038	26.5399	25.1098
P45376	Akr1b1	24.9076	24.756	24.7346	24.6092	25.6495	25.8522	25.6795	23.8871	22.1075	23.7926	24.2352
P45591	Cfl2	20.4528	18.9246	19.1494	21.0237	21.1802	21.3375	19.9067	20.5217	20.0244	19.3184	19.7485
P45878	Fkbp2	23.5346	22.5729	22.6541	22.7701	25.4782	25.1811	25.3069	24.5052	24.5707	24.15	24.7088
P45952	Acadm	21.78	22.0798	22.6914	22.0977	23.2901	23.3491	23.3512	22.2246	22.3713	22.2997	22.6398
P46061	Rangap1	20.4021	20.3209	22.5532	22.2032	21.0583	23.756	20.9992	19.6865	19.5888	20.7152	19.8364
P46062	Sipa1	20.3502	20.5866	20.3773	19.4665	20.8941	21.1004	21.6358	20.5823	20.1063	19.8844	20.4027
P46412	Gpx3	23.5092	23.6509	23.5954	23.7528	24.528	25.3716	24.9108	22.9557	23.9534	23.6488	23.2423
P46460	Nsf	23.3545	24.0552	24.0392	24.1077	23.6381	23.3202	23.298	23.9258	23.4903	23.0682	24.6196
P46467	Vps4b	23.6237	23.4972	23.2921	23.5163	22.8755	23.176	23.0566	23.1702	23.6668	23.3677	23.8645
Q8BVQ9	Psmc2	23.9985	23.6847	23.8167	23.8287	24.7308	24.0873	24.4554	24.1557	24.1407	24.1245	24.2078
P46638	Rab11b	26.1592	25.6274	25.7556	26.1441	26.1397	25.4944	25.8621	25.575	25.5881	25.5114	26.0941
P46664	Adss	19.349	19.676	19.973	20.104	23.5666	22.8638	23.2716	22.8518	23.1352	22.3657	21.9782
P46737	Brcc3	19.6582	21.0323	21.1242	20.7779	21.4144	20.6275	20.1022	19.9578	20.7093	19.1341	21.4085
P46935	Nedd4	21.0976	20.0918	18.7498	18.9285	23.3735	22.5035	22.7826	20.4742	21.0039	19.3139	20.4253
Q9DBX5	Pla2g4a	21.7168	21.0933	21.6147	19.6672	21.1178	21.4994	20.661	21.1823	21.253	20.8635	20.5217
P47738	Aldh2	27.3954	27.2395	27.5189	27.7463	26.2729	26.0604	26.0409	26.4667	26.394	26.6764	26.8186
P47753	Capza1	26.0189	25.8831	25.622	26.0795	26.0903	25.784	25.9577	26.078	25.9413	25.8311	26.2328
P47754	Capza2	27.0371	26.6404	26.8949	27.2201	27.3779	27.1627	27.2008	26.9118	27.2614	27.1687	27.2822
P47757	Capzb	26.4524	26.8906	26.0113	26.8329	26.1065	26.5159	26.2792	26.5462	26.2228	26.5286	26.9428
P47791	Gsr	24.483	24.1755	24.2883	24.2618	24.6526	24.0069	24.6258	25.0167	24.929	24.9041	25.2848
P47811	Mapk14	25.1137	24.6747	24.8374	25.2695	24.8941	23.8742	24.7598	24.4067	24.6802	24.7215	24.7235
P47856	Gfpt1	20.728	19.9055	19.8429	18.9177	24.111	24.7135	22.7689	20.0438	19.7944	19.5985	20.3388
P47857	Pfkm	22.2411	20.5712	20.5244	20.3044	22.7224	19.2111	20.1562	19.4123	19.9569	21.9946	19.9233
P47911	Rpl6	24.251	24.581	24.6654	23.7367	24.0599	23.5653	23.4846	23.1484	23.4461	22.8388	23.1175
P47941	Crkl	21.3116	20.0853	20.6684	19.3041	21.84	21.5914	21.3679	21.4191	21.4116	21.5217	21.3749
P47955	Rplp1	24.3327	25.2458	24.3704	24.9103	24.7153	25.788	25.852	24.0666	24.0701	24.8886	23.1705
P47963	Rpl13	22.4194	23.4732	22.0803	22.0348	22.1771	24.8902	24.1069	22.225	24.1777	24.1752	22.3898
P47968	Rpia	22.1969	19.4991	21.6025	21.5709	23.2352	21.4611	22.8915	24.0945	23.4984	22.5784	23.2613
P48024	Eif1	20.5501	19.1662	19.2427	20.2103	23.1299	23.1557	22.9482	22.623	22.6974	22.735	21.2357
P48036	Anxa5	27.7275	27.2392	27.6132	28.0242	27.9878	27.7306	27.5069	27.3814	27.5347	27.3638	27.7098
P48678	Lmna	25.5154	24.3845	24.5297	25.2305	26.8501	26.1586	26.3368	24.3351	24.4936	24.2484	25.0899
P48758	Cbr1	19.2909	19.7512	20.354	21.5349	24.2813	24.5945	24.5591	21.2157	21.1755	21.6943	19.9621
P48771	Cox7a2	24.0282	23.508	23.929	23.6104	24.5588	24.2098	23.8347	23.2254	23.3972	23.8844	23.7578
P48999	Alox5	24.6604	24.8048	24.9084	25.0469	20.2005	19.1148	21.8022	23.8005	24.0683	24.5754	23.836
P49138	Mapkapk2	22.7302	22.6358	23.2674	22.9449	22.0177	21.965	21.3822	20.6985	21.9262	22.4374	20.5947
P49182	Serpind1	23.7112	24.4056	24.7477	23.8339	22.4509	23.5932	22.2814	23.7523	24.5087	24.2318	24.902
P49290	Epx	19.8429	19.0214	20.5015	20.3443	21.7854	24.3544	22.8284	20.4359	20.1153	20.9195	19.6163
Q5EBP8	Hnrnpa1	24.0554	24.0068	23.6529	23.5443	25.199	24.7954	25.6383	23.8092	24.3338	24.2388	24.3438
P49586	Pcyt1a	22.6836	22.4674	22.9869	23.2021	23.2153	22.1796	22.5701	23.4922	23.7199	22.8897	23.1852
P49710	Hcls1	23.6446	23.1731	23.4738	22.2337	25.7962	25.333	25.9314	25.684	25.7007	25.9877	25.4148
Q52KC3	Mcm5	23.1845	22.93	24.1149	23.8006	20.0205	20.4305	21.0467	22.5042	21.982	22.0728	22.0724
P49722	Psma2	23.9772	24.1893	25.0198	24.6742	25.2592	26.0608	24.7735	24.049	24.1716	24.3426	23.0612
P50171	Hsd17b8	22.1431	20.8345	19.2688	20.1087	22.778	22.7603	22.376	20.2662	20.0012	18.4886	22.4551
P50172	Hsd11b1	25.1033	24.4752	24.3631	24.4231	22.5734	22.4297	21.1789	23.487	24.2886	23.2708	23.7745
P50247	Ahcy	25.3507	25.259	25.1485	25.5123	25.5278	26.1525	26.427	25.1116	25.2682	25.8783	25.5618
P50295	Nat2	18.7954	21.9292	18.7539	22.2579	21.6381	21.4345	22.1203	21.5773	20.5032	21.6484	21.6557
P50396	Gdi1	22.4159	22.4941	21.9694	22.8109	23.663	23.2802	23.7131	23.1028	22.8609	22.8536	20.5094
P50404	Sftpd	19.1833	20.1441	19.2188	20.7905	21.5491	21.9929	20.7847	19.3074	20.9489	20.1028	19.0755
P50516	Atp6v1a	26.5297	26.1773	26.263	26.2965	26.2144	26.1191	26.1769	26.2257	26.2448	26.3258	26.5885
P50518	Atp6v1e1	24.8387	24.7484	24.7973	25.4795	25.1902	25.7248	25.167	24.9888	25.1905	25.6558	25.0668
P50543	S100a11	28.2708	28.845	27.3736	28.1146	26.5165	27.0506	27.3785	27.8569	27.4099	27.9126	28.0557
Q3TGU7	Pa2g4	24.7007	23.856	24.1818	24.2275	24.6533	23.9235	24.2202	24.2087	23.9888	23.911	24.2771
P50637	Tspo	26.0672	26.5409	27.0804	26.619	25.4898	26.2603	24.9104	23.3468	25.9744	25.6045	22.5261
P51150	Rab7a	26.9611	26.9344	26.9665	27.1288	26.828	26.4903	26.1341	26.6652	26.6109	26.6037	26.813
P51174	Acadl	24.937	23.7931	25.3068	25.218	26.8494	26.8398	26.7416	24.7414	24.8797	25.393	24.7521
P51410	Rpl9	24.5193	25.0013	24.7581	24.103	24.1646	25.1154	25.2377	23.9608	23.3376	24.2677	24.7762
P51437	Camp	29.0372	28.7507	28.8027	29.23	27.9136	26.9055	27.2942	28.966	28.545	28.4786	29.5837
Q8BGZ6	Gla	23.3435	23.8016	22.9796	24.0325	24.4056	24.816	24.5031	23.7069	23.9517	23.8237	23.6562
P51660	Hsd17b4	23.2153	22.427	22.8334	22.1893	25.2016	25.0964	24.5087	23.3176	23.7957	23.6776	23.603
P51675	Ccr1	25.0257	22.9315	25.4499	24.383	20.0637	23.0052	20.3495	24.3738	24.9967	25.2087	24.3938
Q3UEE2	Gss	20.4591	19.5983	19.8598	21.3206	20.7927	22.3803	21.9745	20.7137	20.3346	21.079	20.4367
P51863	Atp6v0d1	25.2006	25.8057	25.7134	25.8005	25.7737	25.0757	25.2935	26.1548	25.8835	26.2395	26.6223
P51881	Slc25a5	26.7749	26.1105	26.3189	26.3567	26.6794	26.6503	26.0945	26.1673	26.8323	26.4541	26.7689
P51885	Lum	20.5517	19.6833	18.9815	16.1723	27.1439	26.9008	26.8011	20.0125	22.0332	23.2784	20.5817
P52196	Tst	21.6339	20.7435	20.9761	20.9076	24.8057	24.3476	22.6923	22.0176	21.7128	22.2103	21.5352
P52430	Pon1	25.0591	25.1658	24.6709	24.6195	22.544	22.8227	22.4827	24.0965	23.2747	22.3584	22.8175
P52480	Pkm	29.5756	29.9366	29.8011	29.77	29.1649	28.9618	29.273	29.4913	29.2815	29.429	29.5458
P52624	Upp1	25.5595	26.6606	25.7451	24.2383	24.2176	24.3556	24.6235	25.7659	25.2697	25.866	25.4593
P52633	Stat6	23.362	23.6902	23.9077	23.8874	21.8085	20.7107	22.7089	23.7688	23.7379	23.1361	20.4828
P53026	Rpl10a	23.3475	21.8735	21.9676	23.2043	23.7128	24.4487	24.0273	19.7135	23.2312	22.5464	19.8642
P53994	Rab2a	25.6621	25.89	25.9346	26.0302	25.6093	25.2848	25.3171	25.1883	25.1783	25.5121	25.8869
P54071	Idh2	24.004	23.4282	23.9865	23.7198	25.0372	24.8555	24.656	23.6784	24.0735	23.5629	23.9064
P54116	Stom	26.2814	25.9721	26.0441	26.5253	24.3971	23.93	24.6182	25.6865	25.6593	25.6627	26.3606
P54728	Rad23b	19.7061	20.4486	20.2188	20.0736	22.9474	22.6472	22.3099	21.754	22.1432	21.8058	22.4258
P54823	Ddx6	24.1728	23.5133	23.6048	23.1868	22.7158	22.6916	22.5696	23.2408	23.2393	23.1478	23.6718
Q99PM0	Mfap2	19.8132	20.0037	20.7631	20.0195	20.6106	24.1416	24.7649	20.0948	19.6724	23.3681	21.1858
P55065	Pltp	23.1776	23.3481	23.9774	23.053	22.2557	20.9721	22.6321	20.7939	20.2005	21.0259	20.5934
P55258	Rab8a	26.2831	25.5163	26.119	26.5935	22.9673	25.4761	23.8565	25.4035	24.9437	25.3321	26.119
P55302	Lrpap1	20.7221	22.0599	19.9017	19.6434	24.4087	24.7068	25.3135	22.91	24.4352	23.8108	23.1436
P56135	Atp5j2	25.1318	24.7686	25.1451	25.46	25.7614	25.3356	24.9588	24.9057	25.4155	24.6977	25.4331
P56391	Cox6b1	22.7503	23.0039	22.971	21.0059	24.6244	24.5691	23.6568	23.0977	20.2887	22.4911	23.3142
Q3U4W8	Usp5	23.6487	23.5453	23.6317	24.0988	23.8	23.414	23.6488	23.3621	23.3768	23.3181	22.9328
P56480	Atp5b	27.1538	26.7965	27.0822	26.7462	27.6822	27.2732	27.3588	26.6029	26.5895	26.4767	26.7028
P56528	Cd38	23.0483	18.9948	20.252	20.7375	25.1688	25.2717	25.2535	23.6664	23.5846	24.4142	22.2468
P56812	Pdcd5	20.0404	20.0912	22.9377	20.4653	24.3302	24.4471	23.8106	23.2411	23.4256	23.2231	22.941
P57716	Ncstn	23.8479	23.3047	23.6235	23.8975	21.432	22.7393	21.5887	22.711	22.835	22.4739	20.0949
P57746	Atp6v1d	23.4636	23.6458	24.4491	24.6832	23.9559	23.85	24.2501	23.6312	24.2219	23.9344	24.2129
P57759	Erp29	22.5318	21.8081	21.0198	21.9272	24.5176	23.9064	23.8992	23.6313	23.271	23.2025	23.953
P57784	Snrpa1	22.2098	19.6218	21.747	18.7528	20.1255	23.171	22.1787	20.0613	21.7826	21.6574	19.4785
P57787	Slc16a3	23.8479	23.6919	24.223	24.4083	20.1343	22.2594	21.5392	23.9203	24.4098	24.1661	25.3181
P58058	Nadk	23.1088	22.8224	23.1347	22.7057	22.0161	22.085	22.5221	19.7318	22.5785	20.6286	23.4889
P58137	Acot8	18.7013	19.9745	21.0049	20.9955	20.4864	18.2762	19.2555	19.2458	21.0704	18.4091	19.5887
P58252	Eef2	26.8891	27.1966	27.2329	27.3748	26.7385	26.8546	26.8691	26.443	26.7593	26.7107	26.9258
P58321	Uchl4	19.9999	19.2651	19.2489	20.9825	20.504	22.0763	22.8962	23.6125	19.7841	19.9073	20.6071
P58389	Ppp2r4	21.6595	21.9078	21.5315	22.6716	22.3655	22.5504	23.059	20.871	21.9751	19.9627	19.656
P59017	Bcl2l13	21.0401	19.6429	20.0817	20.167	23.6267	21.1632	20.4735	22.5727	20.4198	20.7922	22.2278
P59999	Arpc4	28.066	28.0698	28.3023	28.4779	27.4811	27.5066	27.451	27.4698	27.6256	27.7322	28.0854
P60060	Sec61g	20.0247	20.783	20.6233	21.4246	20.8044	20.0579	19.3369	20.3998	19.6843	19.0121	20.2723
P60122	Ruvbl1	24.0539	23.8162	23.797	23.7672	22.8297	23.0692	22.814	23.1094	22.937	23.1404	22.8361
P60229	Eif3e	22.883	22.2519	23.5596	23.036	23.3221	22.2506	22.9415	20.2986	22.6999	19.6077	22.0049
P60335	Pcbp1	25.7448	25.6785	25.5314	25.5458	25.9674	26.0727	26.495	25.9726	25.3261	25.7371	26.0851
P60710	Actb	32.0687	32.0037	32.4117	32.4855	31.626	31.473	31.5633	31.6586	31.9643	31.8986	32.4205
P60766	Cdc42	25.5654	26.2533	25.5443	25.9368	24.8824	25.1142	25.2046	25.3472	24.9208	25.3066	26.674
P60843	Eif4a1	27.0867	26.5412	27.0533	26.6756	27.6524	27.0136	27.3496	27.1984	27.107	26.9644	26.8173
P60867	Rps20	25.2859	24.8626	25.4717	24.7953	26.1648	25.7152	26.4885	24.8415	25.3669	25.2384	25.6421
P61021	Rab5b	23.2262	20.0067	23.3381	23.5132	22.5456	22.8539	20.0227	22.2001	22.7487	22.1682	22.8087
P61027	Rab10	24.6791	24.0361	24.5345	24.5083	25.0302	25.2027	24.489	24.0321	24.2428	24.4388	24.6224
P61028	Rab8b	26.1849	25.5215	26.1431	26.3807	25.2236	24.9601	24.8982	25.7868	25.5647	25.661	26.034
P61089	Ube2n	25.2882	25.6544	25.3043	26.0206	26.3271	26.1688	26.1331	25.1832	25.7302	25.5665	25.3163
P61161	Actr2	26.3522	27.0096	26.5014	26.9754	26.2439	26.6947	26.2858	26.4201	26.4486	26.7796	26.8555
P61164	Actr1a	23.6242	23.2887	23.8793	23.2733	22.9476	22.4576	23.4153	22.9174	22.3682	22.8847	22.5115
P84078	Arf1	27.9272	27.7027	27.9816	27.8486	27.7447	27.6553	27.2309	26.9579	27.2255	27.1981	27.3311
P61222	Abce1	21.4789	21.3176	21.5843	19.8863	22.079	20.7053	19.5756	20.6686	20.4793	19.6179	20.7379
P61226	Rap2b	20.3518	20.8643	20.8435	21.1917	20.6402	21.5334	20.6294	20.8572	20.9114	20.9074	20.4299
P61327	Magoh	22.2576	22.8659	22.7753	23.1264	21.8808	21.9519	21.9959	20.0492	21.5827	20.3508	20.1608
P61750	Arf4	25.2251	25.092	24.8025	24.8416	26.766	26.3336	26.4133	24.7688	25.3954	25.2328	25.1517
P61759	Vbp1	19.9806	21.8654	19.7189	20.2406	19.9702	22.582	22.6456	22.3039	19.4375	22.1471	21.8967
P61804	Dad1	23.6748	23.5422	23.8199	23.3561	24.8214	23.7935	24.0769	23.8633	24.0578	23.5465	23.7389
P61924	Copz1	20.8222	19.6476	21.8297	19.6626	23.5373	20.8893	22.9305	21.7333	21.9485	21.8224	20.5404
P61967	Ap1s1	20.3284	21.6311	19.9306	20.5183	23.848	20.9548	24.122	20.8065	21.0085	19.054	21.2691
P61979	Hnrnpk	25.0218	24.9492	24.7005	25.1153	26.4857	26.19	26.5772	25.4532	25.6066	25.6426	25.4045
P61982	Ywhag	24.8995	24.6086	24.5342	25.1628	26.5029	25.8987	26.2817	25.626	25.7815	25.371	25.6826
P62075	Timm13	23.6656	23.4886	20.5574	25.2501	25.1689	25.4556	25.0483	24.4413	24.0892	24.2945	24.477
P62082	Rps7	23.8962	23.5738	24.8835	23.8457	25.5281	25.2122	24.8717	23.8718	24.3376	24.0628	24.8296
P62137	Ppp1ca	25.1664	25.9236	24.776	25.0804	24.8707	24.8106	25.016	25.2595	23.5656	25.1653	25.5995
P62141	Ppp1cb	25.1457	24.6654	24.8805	24.9087	24.0709	22.865	23.4138	23.6022	23.192	23.6169	24.8422
P62192	Psmc1	23.2604	23.2196	23.5066	23.0851	23.8901	23.9165	23.4967	22.8926	23.7635	23.5578	23.2597
P62196	Psmc5	24.7374	24.5034	24.5782	24.5173	25.0057	24.6598	24.9031	24.7601	24.7838	24.8545	25.0525
P62242	Rps8	24.5284	24.9407	24.8481	24.6128	21.0369	24.0138	20.7225	24.4565	24.6048	24.3583	25.1517
P62245	Rps15a	25.4075	25.4271	26.1687	25.2655	26.3826	26.2254	26.4371	25.2292	25.6747	25.9765	25.0295
P62259	Ywhae	25.9776	25.9351	26.2054	26.4174	27.7254	27.2479	27.3997	27.006	26.6986	26.7943	26.767
P62264	Rps14	25.3334	24.771	25.0177	24.8991	26.7603	26.811	27.4456	25.4145	26.0514	25.392	25.8001
P62267	Rps23	24.0336	23.9477	23.4774	22.7269	24.438	24.7111	24.654	21.0929	23.6667	23.9277	24.7088
P62281	Rps11	23.4458	24.1893	24.6275	23.4948	22.717	24.5507	24.5447	24.1803	24.1548	24.1089	24.1616
P62301	Rps13	24.1258	23.5379	23.9714	23.7464	24.275	24.2213	24.1128	23.6169	23.7646	23.4282	24.0433
P62307	Snrpf	24.5734	24.5423	24.5358	24.6159	25.0423	23.6415	24.8746	24.1338	23.9251	23.6279	24.4078
P62309	Snrpg	23.6689	23.6527	23.7814	23.4205	25.2355	23.2826	23.8764	23.7323	22.936	24.0275	24.3772
P62311	Lsm3	21.9819	21.8004	21.9401	22.3174	23.97	23.6616	23.4945	22.7734	22.6348	22.8252	22.1869
P62315	Snrpd1	23.7813	23.9234	24.0857	24.0876	23.3329	23.6409	24.1595	23.2671	23.4381	22.8402	23.3537
P62317	Snrpd2	23.2815	22.9723	23.2603	23.5477	24.2324	23.1776	24.1254	23.3452	23.1938	23.0357	23.5124
P62320	Snrpd3	25.8008	26.0148	25.964	26.0281	26.2896	26.4854	26.3929	25.2969	26.1295	26.0406	25.8709
P62331	Arf6	24.0708	23.9484	24.0314	24.3885	23.0912	23.1759	22.9476	22.3204	23.4257	23.5053	23.1954
P62334	Psmc6	24.5323	24.1074	24.3533	24.3786	23.9682	23.9668	24.0421	23.9704	23.5539	23.7736	24.3631
P62627	Dynlrb1	22.4471	21.7073	22.368	22.1001	21.6567	24.4277	24.4282	23.4483	23.3248	23.3329	21.1344
P62702	Rps4x	24.2716	23.4287	23.9683	23.8849	24.4052	24.6981	24.8693	23.5343	24.3355	24.0992	24.363
P63330	Ppp2ca	25.6906	25.4102	25.2561	25.0706	24.5072	24.6114	24.7009	25.1627	24.7292	24.5819	25.1292
P62737	Acta2	19.3506	19.4579	20.732	20.0156	25.5596	24.1	25.5952	19.5723	22.4709	20.8671	20.7222
P62743	Ap2s1	24.825	25.458	25.4082	25.1593	24.0985	24.0951	24.2201	23.3894	24.3317	23.7963	24.3498
P62748	Hpcal1	24.1938	24.515	25.0573	24.6095	24.3502	23.9385	23.3952	24.1079	23.3612	24.4771	24.0164
P62751	Rpl23a	20.7196	23.0264	20.3991	20.4804	24.879	24.5522	24.8278	23.9865	24.9839	19.979	24.5391
P62754	Rps6	24.7471	24.0681	24.0648	23.9014	24.1662	19.3644	24.2487	24.5334	23.5019	23.8709	24.5177
P62774	Mtpn	23.7707	23.8421	23.5532	23.8585	24.5296	24.12	24.458	23.9768	23.7262	23.8793	23.8886
P62806	Hist1h4a	31.2193	31.8981	31.6826	32.0266	29.7342	30.2987	30.481	31.4791	31.6248	31.7169	32.0383
P62814	Atp6v1b2	25.2275	25.1773	25.1202	25.1162	25.6714	25.6734	25.5202	25.4263	25.584	25.7946	25.6714
P62827	Ran	27.5455	27.581	27.4971	26.6614	27.347	26.6513	26.7106	27.2582	26.6301	26.5392	27.9526
P62855	Rps26	24.2643	24.155	24.2749	24.2681	23.1123	23.466	23.3676	23.7235	24.246	23.6982	24.0012
P62869	Tceb2	23.9451	24.2246	23.8606	24.1937	25.3277	24.863	24.788	24.4506	24.4867	24.1378	19.9591
P62874	Gnb1	23.2362	24.7507	23.4694	23.081	20.6726	24.3255	24.8936	24.0662	23.9077	24.1662	24.1359
P62880	Gnb2	27.2188	27.2857	26.9973	26.9956	26.2666	26.5516	26.5652	26.9307	26.5531	26.9237	27.1719
P62889	Rpl30	23.4447	24.1632	23.5496	22.8417	24.4709	24.9167	25.6505	25.3279	23.388	23.8121	23.2013
P62897	Cycs	21.9213	22.1473	23.0137	22.0769	24.2588	24.2431	23.7564	23.9393	24.2428	24.087	23.1808
P62908	Rps3	25.8693	25.3828	25.7563	24.9897	26.7396	26.3106	26.5394	25.788	25.9716	25.485	25.8678
P62918	Rpl8	24.6261	24.9685	24.8725	25.2826	20.9537	20.7316	22.5192	19.2712	22.1071	19.8191	21.3721
P62960	Ybx1	19.3503	19.4031	19.9119	19.238	22.7818	23.3918	25.0963	20.7161	22.2157	21.4927	20.0703
P62962	Pfn1	30.1939	30.1825	29.7264	30.3051	28.1145	28.3612	28.3691	28.8303	28.5063	28.5475	29.1308
Q3TLP8	Rac1	24.5055	25.2561	24.7549	24.6617	24.1773	24.8113	24.5077	25.0016	24.7485	25.2429	25.0856
P63005	Pafah1b1	23.7899	23.6367	23.8479	24.2356	24.0202	24.1511	24.154	23.936	23.967	23.477	23.755
P63011	Rab3a	23.2521	23.2681	23.0197	23.332	21.2086	20.9336	20.3173	23.2388	22.894	23.0961	23.1822
P63017	Hspa8	28.6116	28.2184	28.3938	28.2472	29.0867	28.5896	28.656	28.5317	28.5912	28.3092	28.5647
P63024	Vamp3	24.0415	24.0507	19.2304	20.823	25.0865	24.7286	24.5264	24.3545	23.959	24.7611	24.5446
P63028	Tpt1	24.2565	24.529	24.5602	24.593	25.3221	26.2763	25.8042	25.4188	25.7173	25.1467	21.5716
P63038	Hspd1	24.2842	24.0237	24.1472	24.1308	25.31	25.3921	24.6961	24.4994	24.6889	24.8678	24.9186
P63085	Mapk1	23.8603	23.204	23.9107	23.8779	24.0105	23.2956	23.4918	22.9495	23.3617	23.0192	22.3313
P63087	Ppp1cc	23.9541	23.7451	23.5574	24.2332	23.8683	21.9997	23.5212	20.7844	20.711	20.6306	23.7999
Z4YKV1	Gnas	22.6452	21.716	22.2448	22.435	23.5556	22.2425	23.1561	22.4619	22.4815	22.2273	23.0736
P63101	Ywhaz	26.8017	26.7634	26.6196	26.9819	27.9009	27.6094	27.6883	27.5505	27.1038	27.1399	27.3825
P63168	Dynll1	20.1399	24.0114	19.8819	21.1618	21.0898	24.7394	24.7003	22.9806	22.8928	22.2654	23.8965
P63260	Actg1	21.8814	22.7322	21.9717	21.7654	22.9377	23.9245	23.1012	24.3198	21.9931	22.4272	23.0606
P63276	Rps17	20.1437	20.8451	20.8833	19.0745	24.5629	24.6953	24.6367	22.3034	20.8582	22.7153	22.6079
P63325	Rps10	24.3797	24.8096	25.2754	24.7778	25.9389	25.9819	25.9938	23.3742	24.7663	24.7012	23.7317
P63328	Ppp3ca	25.2002	25.1444	24.9395	25.493	24.2513	24.1222	24.2209	24.3435	24.112	24.3028	24.4553
P67778	Phb	24.9912	24.526	25.008	24.9216	25.205	24.8604	24.3801	24.775	24.9952	24.4039	24.5421
P67984	Rpl22	25.5051	20.351	25.7663	25.6118	26.6934	26.1418	26.2716	25.4056	25.6138	24.9804	25.7091
P68033	Actc1	29.0148	29.0563	29.2528	29.6118	29.2297	29.132	29.2311	28.9401	29.4481	29.415	26.8005
P68037	Ube2l3	24.5845	23.9362	24.6301	24.526	24.4095	25.29	23.9498	23.8548	24.3893	24.7099	22.7627
P68040	Gnb2l1	26.4401	26.1658	25.7078	25.7741	27.1518	26.448	26.9421	26.188	26.3205	25.8757	26.1317
P68134	Acta1	23.4356	23.7192	22.6147	22.5299	20.9719	22.7432	20.9877	19.0861	20.5298	20.3856	20.2285
P68372	Tubb4b	27.9411	28.2708	28.2535	28.2402	28.5294	28.6395	28.4863	27.6527	27.7964	27.8551	27.9349
P68373	Tuba1c	23.5838	26.1886	23.3144	23.6464	20.5192	26.3832	26.1261	19.8782	22.5977	25.2795	23.6584
P68404	Prkcb	18.9868	20.4105	18.9655	20.3619	20.44	21.2552	19.5585	22.2942	20.5937	22.0143	19.7875
P68510	Ywhah	25.2593	25.376	24.8508	25.3308	26.9334	26.2932	26.5738	26.1724	26.0744	25.7918	25.9812
P70122	Sbds	19.9349	21.5724	22.0999	22.077	20.6467	20.5097	20.2232	20.0558	20.3822	20.1185	19.9179
P70168	Kpnb1	25.5733	25.7005	25.652	26.1782	24.8828	24.8429	24.4973	24.6085	24.6519	24.5802	24.9982
P70202	Lxn	22.6313	22.2087	22.354	22.6205	23.5213	23.9502	23.0809	22.808	20.4593	21.1462	22.8624
P70268	Pkn1	22.4719	22.6461	22.4908	22.8353	22.1259	22.586	22.0692	22.4291	22.5993	22.3283	21.732
P70296	Pebp1	24.3752	24.0674	23.7135	24.8653	26.3972	25.9767	25.9161	25.0335	25.0056	24.8442	24.4989
P70315	Was	23.3843	23.4842	23.3294	23.4104	23.5395	23.2321	22.5638	23.6706	23.6872	23.5158	23.7519
P70333	Hnrnph2	22.4	22.5972	21.9485	22.5732	22.3612	22.8991	22.8169	22.6862	22.5656	22.1451	23.1828
P70335	Rock1	23.9553	22.8546	23.3504	23.749	21.3369	21.6936	21.1294	21.5695	21.8773	21.8625	23.0142
P70372	Elavl1	24.69	23.599	24.0335	24.4471	25.9689	25.8332	25.8011	25.3331	25.4118	25.213	25.3748
Q4FE56	Usp9x	23.9882	23.0893	23.5862	23.4389	23.2744	22.882	23.5696	23.0737	21.6312	20.8572	24.1682
P70441	Slc9a3r1	23.9646	23.1864	23.3966	23.0914	24.7754	23.8015	24.6356	24.4809	24.7897	24.5992	24.7532
P70445	Eif4ebp2	20.559	19.8592	20.9047	18.7524	24.1353	24.4948	20.6208	23.2303	23.5859	22.982	22.0442
P70460	Vasp	27.9304	27.8684	27.9497	27.9945	26.9819	27.0296	27.0057	27.1984	26.9383	27.3235	28.0733
Q60817	Naca	23.1208	22.4774	23.5981	22.5543	25.8646	24.9549	25.6329	24.2672	24.2636	24.2821	22.4824
P70677	Casp3	20.8157	22.7759	23.2775	23.5268	24.0869	23.8614	23.6737	23.9709	23.9176	23.6711	24.0753
P70698	Ctps1	21.453	21.9871	21.2894	19.9356	22.4163	23.1126	22.7275	21.106	19.024	21.6301	22.5261
P70699	Gaa	19.6255	20.4899	19.405	20.8645	23.4517	24.1659	23.4252	22.7118	22.3071	21.978	20.7028
P80313	Cct7	24.2345	24.4862	24.4503	24.2986	23.968	23.7405	23.5111	23.4336	24.3351	23.9689	23.8827
P80314	Cct2	25.5136	25.5176	25.7583	25.4164	25.6172	25.3647	24.9514	24.9832	24.8637	24.9173	25.0721
P80316	Cct5	25.6761	26.0229	25.3117	25.3522	25.4917	24.7413	23.9736	24.5769	24.6589	23.2287	24.4738
P80317	Cct6a	24.494	23.904	24.2008	24.2187	24.5118	24.3876	24.3663	24.0864	24.1814	24.1906	24.0802
P80318	Cct3	24.9105	24.5421	24.7642	24.8904	24.9902	24.8346	24.6431	24.5554	24.4774	24.4729	24.9164
Q3UKN6	Nucb2	21.1987	21.5366	21.4763	21.326	22.3409	23.0089	21.6395	21.6068	21.6117	21.9401	20.9704
P82198	Tgfbi	23.263	23.1686	24.2104	23.3178	25.5431	25.3524	25.0675	23.5008	24.8981	24.113	23.5652
P84084	Arf5	27.8609	27.5579	27.7044	27.7236	27.4603	27.4891	26.8872	27.386	26.6227	27.1595	27.415
Q3TWV4	Ap2m1	24.9009	23.5686	24.338	24.3834	24.0795	24.3865	22.8906	23.3059	23.8756	23.6999	24.4472
P84096	Rhog	27.0815	27.2809	26.7868	26.9131	26.446	25.8606	26.02	27.1808	26.6657	26.8858	27.3944
P84104	Srsf3	24.9583	24.2914	24.2933	24.1538	24.1996	24.143	24.6721	19.7918	24.9811	23.8664	24.683
P85094	Isoc2a	21.333	20.0614	21.2463	21.3546	22.1963	23.0186	20.9906	20.219	21.779	20.9655	20.3723
P97290	Serping1	25.7309	25.7932	25.8449	26.5038	22.1716	23.5743	23.5721	22.9747	23.805	21.9047	20.1264
P97298	Serpinf1	24.1604	23.9676	24.3819	24.9817	19.5356	23.1746	20.3497	23.5352	21.4638	22.5325	22.1026
P97310	Mcm2	21.4911	23.285	21.9948	20.5926	19.899	21.3506	21.5643	21.5619	20.3341	22.3293	23.2302
Q3ULG5	Mcm6	24.0509	21.9779	23.0693	23.4936	22.2385	22.137	22.2917	23.6258	22.8543	22.6718	23.4321
P97315	Csrp1	21.5766	20.6476	20.1454	19.4668	25.4702	25.1061	25.6229	22.0517	23.3526	21.9089	21.794
P97346	Nxn	19.5417	20.5297	20.8233	20.8929	19.7893	18.587	19.9899	22.3596	19.8853	20.7697	20.0706
P97351	Rps3a	23.9564	23.8542	23.7736	22.6918	23.8667	25.107	25.3906	24.6862	23.7895	24.8505	24.3628
P97363	Sptlc2	20.3299	20.6909	21.5345	20.2841	21.1352	19.9809	19.3765	20.7389	20.5143	20.0354	19.9543
P97369	Ncf4	25.7756	25.8291	25.7573	26.0893	23.8022	23.6633	23.7328	25.2449	24.7647	25.0369	25.6993
P97370	Atp1b3	20.1413	21.8409	20.4974	19.2529	20.7722	22.7334	21.4572	21.3367	19.5921	21.4526	20.9743
P97377	Cdk2	25.748	25.4946	25.7967	25.8528	23.7445	23.8973	23.5101	25.6631	24.8643	24.9975	25.8938
P97384	Anxa11	28.21	27.859	27.9967	28.1868	25.7196	25.3759	25.4295	27.5617	27.5796	27.6763	27.9187
P97425	Ear2	19.6599	20.0708	21.8496	19.7061	22.0401	23.0209	22.4476	20.6183	19.9829	20.0975	19.5646
Q923L6	Ear10	18.6058	19.6876	20.4662	20.3285	22.0465	23.1076	23.5564	19.7236	20.6387	19.4193	19.2337
P97429	Anxa4	25.5679	24.8266	25.1872	24.1387	26.9552	27.0829	26.6755	26.175	26.3205	26.4118	26.2527
P97449	Anpep	22.8667	20.3003	21.8722	20.3779	24.534	24.1201	24.5689	25.0486	24.2696	24.8568	23.9456
P97450	Atp5j	21.4563	21.4456	18.9416	20.1993	24.9925	23.6364	23.6286	23.22	22.9425	22.226	22.0491
P97470	Ppp4c	19.4204	23.9034	22.5836	23.2321	23.7198	20.2977	22.8838	23.1918	19.6564	22.9525	23.4142
P97484	Lilrb3	22.2773	21.8181	23.1034	23.0731	20.2428	19.3931	22.6763	23.0305	23.1443	23.127	20.7704
P97492	Rgs14	22.516	22.0205	22.1445	22.0878	20.4068	20.882	20.7026	19.7406	20.1016	21.9069	20.0537
P97742	Cpt1a	20.3405	23.573	20.8812	23.1703	20.2567	23.5354	20.6842	20.3131	21.9293	20.8571	23.4661
P97797	Sirpa	23.035	23.479	23.9322	24.368	22.0808	22.6884	21.3266	22.7433	22.6906	22.8826	24.0048
P97807	Fh	23.1728	22.9149	23.0676	22.9803	24.3002	23.8921	23.6792	23.5518	23.4138	23.4924	22.9529
P97816	S100g	19.9551	19.524	21.1935	20.5683	20.7668	23.6591	20.9338	20.4532	19.7729	20.3354	19.9639
P97821	Ctsc	24.2938	25.4238	24.3564	24.4674	26.5926	28.1227	27.6129	25.5959	25.185	25.8291	22.2595
P97825	Hn1	19.3163	19.9879	19.9402	19.7585	23.4649	19.7866	19.427	22.4429	20.5244	20.4118	21.4324
P97855	G3bp1	21.1335	21.776	22.6347	21.6227	22.9267	23.1088	22.5866	21.7021	19.7199	22.1073	19.8726
P97872	Fmo5	23.058	23.5097	23.6722	23.8298	19.9318	21.9778	21.1445	22.5175	22.3257	23.0944	23.9091
P99024	Tubb5	27.7834	27.679	27.9427	27.8025	28.2367	28.2056	28.1648	27.8759	27.7136	27.7252	27.4375
P99026	Psmb4	25.0124	24.4735	24.7831	24.2488	26.6003	25.976	26.2714	25.8514	25.8042	25.2224	25.2211
P99027	Rplp2	20.5376	20.1431	21.7808	20.2934	26.7466	26.324	26.474	24.4884	24.6773	25.0764	24.7509
P99028	Uqcrh	20.7086	22.392	19.1754	19.7884	20.8352	23.5048	22.8161	22.5837	20.2474	21.8611	21.6774
P99029	Prdx5	28.7189	28.7739	28.8147	29.4393	29.2003	29.3591	29.5421	29.2264	29.3187	29.3881	29.2205
Q00519	Xdh	24.7084	24.8783	24.8416	24.551	24.9092	25.379	25.0037	25.0476	24.8953	24.9554	24.8692
Q00547	Hmmr	24.2126	24.6942	24.5361	26.3235	24.123	22.6915	20.1098	23.3871	22.9921	19.428	21.3461
Q00612	G6pdx	28.3999	28.6446	28.5489	28.3772	26.3116	26.1315	26.3996	27.5279	27.5477	27.4506	27.9999
Q00623	Apoa1	28.7494	28.4649	28.2509	29.1352	27.2788	27.4836	27.2052	27.0325	27.8471	26.9384	27.5225
Q00897	Serpina1d	27.4014	26.5571	26.7313	27.0401	24.8416	25.4334	24.9592	25.8653	26.1538	25.9875	26.7909
Q00898	Serpina1e	26.7877	26.2633	26.5815	24.1216	25.0549	25.3156	25.6441	25.655	25.6399	26.3101	23.2401
Q00915	Rbp1	20.1801	19.9854	20.7171	19.9644	24.7984	24.4095	24.1411	20.2363	19.7673	20.2593	20.575
Q6PE80	Axl	20.0747	20.4499	20.5589	20.4499	21.9346	22.3813	21.6648	19.3891	18.5967	20.1007	19.8566
Q00PI9	Hnrnpul2	23.3644	22.8693	22.2189	21.808	24.0846	23.1303	23.6971	23.405	23.0492	23.0628	23.413
Q01149	Col1a2	24.5322	22.5584	24.1691	22.7544	29.7378	28.7923	29.538	26.7294	27.4852	27.5413	24.9612
Q01339	Apoh	24.7588	26.0974	25.1269	24.3658	21.4596	24.2268	24.5389	26.2468	24.6091	26.0075	26.3466
Q01514	Gbp1	25.7864	25.6661	25.7047	25.2309	27.1469	26.6873	26.5352	26.2489	26.2866	26.0759	25.4573
Q01853	Vcp	26.3267	26.5359	26.4675	27.1808	27.1868	27.2312	27.2427	26.6064	26.4413	26.5823	26.4725
Q02013	Aqp1	19.9058	19.7367	20.4964	19.9686	23.1359	22.3006	22.6937	21.0555	20.6122	20.4362	19.3776
Q02053	Uba1	26.4587	26.3961	26.5622	26.2622	26.4982	26.3863	26.4683	26.3851	26.2812	26.2812	26.5805
Q02248	Ctnnb1	19.8317	19.5785	20.6478	20.1543	22.3888	22.6973	21.2602	20.9851	20.0723	20.4211	20.1907
Q02566	Myh6	19.885	19.4258	15.3162	20.3016	15.1074	15.417	25.4443	15.6741	18.777	16.8817	20.003
Q02788	Col6a2	23.6199	23.4259	24.0516	21.4046	25.5004	24.3467	24.9483	24.2456	24.9135	24.3079	23.9307
Q02819	Nucb1	23.0351	22.6816	23.3072	22.6895	24.6861	24.6535	24.3892	23.297	23.6086	23.5025	23.1824
Q03265	Atp5a1	26.7358	26.3214	26.6626	26.5129	27.6915	27.2656	27.418	26.6232	26.9313	26.4964	26.9563
Q03734	Serpina3m	23.0698	19.6344	20.7715	19.3631	20.7396	20.205	19.7191	22.4778	22.9238	22.2203	19.6289
Q04207	Rela	22.7356	21.5109	24.021	23.5948	24.006	23.2026	23.2301	23.2949	23.0868	23.026	23.7343
Q04447	Ckb	21.1718	19.448	20.7692	20.3179	25.5412	24.9433	25.3559	23.2727	22.8485	23.6336	23.2263
Q04857	Col6a1	24.211	23.1796	23.5502	20.8858	25.831	25.743	26.0884	25.3246	25.812	24.7293	24.832
Q04998	Inhba	24.9215	23.5943	24.4062	23.0279	20.8275	20.8084	20.4118	20.3784	20.0599	21.3301	21.1653
Q05117	Acp5	20.2993	19.1394	20.0809	19.7195	24.2572	25.1239	24.4406	21.5952	21.1096	22.0738	20.9927
Q05144	Rac2	28.6986	29.2007	28.797	29.145	26.9283	26.6374	27.0465	28.8318	28.2914	28.9278	29.6198
Q05186	Rcn1	20.3023	19.4984	18.5859	19.8876	24.627	24.0811	19.2663	20.9519	20.4836	21.877	20.1218
Q05793	Hspg2	20.862	18.9076	19.329	20.4959	24.1619	24.0753	24.1409	20.1127	19.6603	20.0475	20.1332
Q05816	Fabp5	20.5354	18.8927	19.4415	19.2818	25.6858	26.8327	25.8523	25.319	25.0969	26.0106	24.4318
Q06185	Atp5i	24.9131	23.9236	24.4514	24.7958	25.795	25.0447	25.2603	24.5787	24.7419	24.4543	24.8974
Q06318	Scgb1a1	19.9083	24.5663	19.5839	21.697	24.4664	20.8265	24.3342	20.0426	23.1441	22.4143	20.2211
Q06770	Serpina6	22.4398	23.8007	22.0588	24.7162	19.6887	21.2744	21.241	21.4884	21.0208	21.5872	22.3251
Q06890	Clu	27.1126	26.5707	27.4065	25.8458	25.2691	25.776	25.6934	26.7491	27.6873	26.4651	27.4918
Q07417	Acads	20.7266	19.76	22.1148	22.767	24.341	24.077	24.4782	23.3711	23.1771	23.1256	23.2365
Q07456	Ambp	21.7547	23.0098	21.1856	20.9836	20.4937	23.9914	23.8991	22.018	23.5382	22.2734	22.1454
Q07797	Lgals3bp	21.2495	21.2931	22.1047	21.8848	24.3096	25.8699	24.806	22.8016	21.8142	23.0157	22.5825
Q08024	Cbfb	23.0958	22.4988	22.6368	22.7787	23.3756	23.0382	23.1844	22.2755	22.9236	22.6861	22.0018
Q09200	B4galnt1	23.3396	22.8904	22.8028	22.9317	22.3984	22.0814	21.4177	22.4662	22.0101	20.7405	21.9205
Q11011	Npepps	24.37	24.3353	24.39	24.8475	24.0378	23.8927	24.0573	23.9837	24.1257	24.209	24.0315
Q11136	Pepd	19.5907	19.9102	20.0185	20.0881	20.9384	22.5351	21.0817	20.1853	20.7366	20.6944	20.4807
Q19LI2	A1bg	23.7953	23.8676	21.9924	28.2605	17.6462	20.0633	20.0558	19.9421	22.2961	19.2452	28.1415
Q8QZW8	Arhgap9	24.8348	24.6001	24.6954	25.3564	21.0633	21.6905	21.3821	23.3601	22.7277	21.8084	24.9557
Q20BD0	Hnrnpab	24.7123	24.2938	23.377	24.1178	26.0894	25.7497	26.1149	25.3365	25.1184	25.0994	24.9734
Q2TBE6	Pi4k2a	18.5478	20.1893	21.6307	20.1879	20.4701	23.4394	20.6336	21.0922	21.1473	22.2792	21.7235
Q2V6D6	Gbp8	19.7362	19.4699	19.9216	22.1794	22.7915	24.2418	21.537	21.005	19.4597	20.3878	21.3588
Q31094	H2-DMb1	25.509	25.5852	20.3375	20.3046	26.1023	27.3456	26.3754	20.1604	20.8758	20.6201	22.1856
Q31099	H2-DMb2	19.8818	19.9276	20.4383	20.0764	22.8149	20.4435	22.0416	20.6843	20.1878	19.9553	20.499
Q31621	H2-DMa	21.3541	19.7061	20.4619	20.1895	25.5129	25.2728	25.0706	21.078	21.7104	20.6005	20.4413
Q3B7Z2	Osbp	23.3553	23.2211	22.8746	22.7726	22.0387	22.0568	22.3201	22.1738	22.1074	21.0358	20.1567
Q3T9E4	Tgtp1	22.857	22.1901	22.3527	22.4632	25.0041	24.8079	24.6993	23.1717	22.6912	22.4397	22.1844
Q3TA40	6430548M08Rik	22.2436	22.5219	21.6424	22.2819	20.6013	22.1802	20.6002	19.4664	20.6878	19.2737	19.6451
Q3TBT3	Tmem173	22.216	20.6851	19.5079	18.8705	24.7626	24.4288	23.9046	22.2847	22.8916	21.9585	20.6334
Q3TC93	Hs1bp3	20.3266	19.0588	19.8815	19.2915	23.3434	24.0141	23.6364	21.6705	21.4193	21.6968	19.3949
Q3TCN2	Plbd2	20.442	19.2567	19.3993	20.7066	23.8899	20.7196	23.4399	21.2898	21.4778	21.9195	22.1563
Q9R233	Tapbp	25.7603	25.6754	25.8551	25.3151	26.7447	26.7694	26.517	26.0922	26.1322	25.9809	25.9144
Q3TDN2	Faf2	21.6774	19.3288	21.9066	21.5686	22.6893	23.2666	22.2064	20.1301	22.2741	19.1363	22.3998
Z4YKA3	Hp1bp3	22.9703	22.7841	22.7026	23.5612	20.6495	20.104	19.431	22.3965	19.447	22.5967	23.5162
Q3TFP0	Srsf10	21.539	21.9215	22.4021	22.2958	21.3237	20.6146	21.298	20.6426	22.1833	20.2971	22.2342
Q3TG45	Psmd8	24.3764	24.0882	24.242	23.7674	24.1366	23.34	24.0264	23.694	23.9555	23.3924	24.6382
Q3TGF2	Fam107b	20.3286	19.9164	19.7888	19.5897	23.3166	22.7498	23.2557	23.8188	23.5633	23.6525	22.875
Q3TH01	H2-K1	19.9618	20.1076	19.2633	19.6892	23.5264	24.0748	24.4274	23.6835	21.8821	23.3373	22.7526
Q3THE2	Myl12b	27.146	27.0079	27.4033	27.6017	27.7259	27.3082	27.6948	27.457	27.2587	27.4629	27.6651
Q3THK7	Gmps	22.56	23.5066	23.2628	23.1509	21.7226	20.7375	20.8163	20.4445	20.3111	20.1335	21.9607
Q3TIR3	Ric8a	20.2361	21.5917	21.1743	21.6533	20.2901	20.1906	20.6691	20.6507	19.3745	20.2235	20.0247
Q3TIX9	Usp39	21.33	21.231	21.2893	21.8325	21.309	21.1241	20.0756	21.0319	21.1172	20.889	19.6942
Q3TJD7	Pdlim7	20.2635	19.8161	19.5554	18.7938	22.981	21.1848	22.4256	22.4583	20.6582	22.4181	19.7892
Q3TKD0	Tnpo1	23.313	22.8045	23.3406	23.6563	21.3868	22.9514	20.5596	20.5162	18.701	23.1583	21.0453
Q3TL44	Nlrx1	21.3873	22.0745	22.1454	22.121	20.6039	22.1484	20.1477	20.6819	21.7112	22.1051	19.7634
Q3TRM8	Hk3	26.8383	27.3861	27.0676	26.9455	24.9908	25.4071	24.9656	26.1891	25.9437	26.0116	26.4158
Q3TUQ7	Prkaa1	18.7591	19.2153	19.5729	22.2394	23.4406	20.3049	23.1814	23.0864	22.6543	20.156	23.6292
Q3TVK3	Dnpep	22.002	21.0746	20.7819	21.0624	24.5489	24.4847	24.562	21.9731	22.2685	21.7651	19.9825
Q3TW96	Uap1l1	24.7164	24.6131	24.8965	25.3558	25.0556	24.6628	24.6064	24.5719	24.5437	24.4555	24.5346
Q3TWZ5	Txndc11	22.6156	22.6995	23.0549	22.8701	20.0726	23.19	22.7785	21.1615	20.117	22.2133	20.7987
Q3TXS7	Psmd1	23.0082	23.8211	23.7698	23.3549	23.5656	23.2591	23.3909	23.9287	22.4396	23.5835	23.0587
Q3TXV4	Rab31	24.2116	23.8777	24.2146	24.5972	23.265	22.9423	22.4858	22.9286	23.5369	23.7539	23.7364
Q3TYS2	Cybc1	18.9969	20.5227	21.0957	21.103	21.029	19.6424	21.9591	20.1999	20.0267	19.5344	21.0086
Q3U0J8	Tbc1d2b	20.0265	20.7158	20.3511	20.8258	21.5964	21.1449	19.713	19.762	20.2462	19.2931	19.6042
Q3U0P4	Il1f9	26.2115	25.6172	25.485	26.2014	22.1863	21.2296	22.6943	23.9697	24.0434	23.5694	23.9199
Q3U0S6	Rasip1	20.6731	19.934	20.0702	20.1428	22.198	22.0125	22.2086	21.0459	20.9285	19.7682	21.0582
Q3U0V1	Khsrp	23.2757	23.7067	23.322	23.6592	24.2414	24.9422	26.0194	24.2802	24.8916	23.8823	22.0394
Q3U1J4	Ddb1	22.2998	22.292	19.6315	19.6496	23.4253	22.683	20.1549	22.7714	20.8283	22.6205	22.6637
Q3U1T3	Brms1l	22.4604	19.0825	23.3541	21.5586	21.0534	19.6794	19.8747	20.034	22.3428	19.9953	20.1575
Q3U1Z5	Gpsm3	24.2893	24.3277	24.4357	24.9398	23.8815	23.1057	19.2897	23.9533	22.9335	23.6184	24.179
Q3U2G2	Hspa4	24.0248	24.1015	23.9402	24.3635	24.2165	24.3386	24.2022	23.8304	24.0188	23.628	23.924
Q3U435	Mmp25	23.6958	22.7698	23.4461	23.6922	19.7573	20.7856	20.6578	22.4708	21.8285	22.0593	23.1659
Q3U487	Hectd3	20.7624	20.0333	19.1014	19.7232	19.9166	21.0934	20.561	20.3026	20.6567	20.5537	20.4861
Q3U4F0	Sfxn3	19.8415	19.7062	20.5777	21.3386	24.8139	24.8277	23.9823	21.2527	22.3978	22.7738	22.2923
Q3U5Q7	Cmpk2	24.5328	24.9842	24.7398	24.9865	22.6918	22.9719	22.7488	23.7087	24.2187	23.7293	24.4069
Q3U5V8	Stx11	24.2626	24.1805	24.3035	24.4718	22.9819	23.0145	22.0426	23.2832	23.0837	22.3447	24.4087
Q3U687	2010002M12Rik	21.9101	21.317	22.6849	20.0122	20.5794	19.8937	20.2623	21.652	21.5719	21.1918	19.8373
Q501J6	Ddx17	22.3391	22.6962	22.3749	22.6036	22.5805	22.7433	22.9372	21.753	21.9447	22.1111	22.7632
Q3U7R1	Esyt1	24.5294	19.5307	24.2193	24.4868	23.2519	21.2994	22.844	22.9127	19.252	23.3109	21.4394
Q3U962	Col5a2	19.1234	19.7415	20.4357	19.9234	21.1375	22.7442	20.8128	20.4156	20.0692	20.1391	20.3317
Q3U9G9	Lbr	24.5801	24.2057	24.3171	25.0968	20.7566	22.4601	22.288	25.4325	25.1541	24.7463	25.1642
Q3UA06	Trip13	21.531	21.7341	22.1155	22.3715	20.329	19.9357	19.9817	19.2243	21.303	21.0937	21.3487
Q3UDE2	Ttll12	21.3642	21.3636	21.0695	21.367	22.3631	22.0812	22.4688	21.2595	21.378	21.0711	20.4882
Q3UDK1	Trafd1	22.5427	19.5585	20.3251	21.4391	21.778	21.8322	20.9756	22.197	22.8979	22.3983	20.5323
Q3UE92	Xpnpep1	22.8954	22.7104	23.1478	22.9278	22.9021	23.1316	23.2061	22.4521	22.8731	23.151	20.9529
Q3UEB3	Puf60	20.8059	19.6726	20.8916	19.8161	20.8368	22.069	20.0364	20.704	20.1787	20.5249	20.7722
Q3UER8	Fgg	28.0697	27.9807	28.156	26.469	26.4871	28.2669	27.009	28.0968	29.3036	27.5831	26.2442
Q3UF75	Parva	20.4158	19.7005	19.5526	20.5274	22.7836	22.59	21.9113	19.8144	20.5967	20.6713	20.4457
Q9JII5	Dazap1	22.9026	22.8432	22.2082	22.7696	22.6844	23.1904	22.5422	22.3333	21.9393	22.4448	22.5438
Q3UGS4	Fam195b	20.2032	19.819	19.938	20.8028	23.1869	22.2674	22.0948	19.9717	19.799	18.5146	21.0089
Q3UHX2	Pdap1	20.173	20.9454	20.2859	18.8252	23.3055	22.2088	22.0694	22.1247	21.8265	21.6891	21.9288
Q3UIR3	Dtx3l	22.8525	21.7789	22.0378	21.2987	22.5974	22.5155	22.0979	22.1407	22.7985	22.8095	22.243
Q3UJB0	Sf3b2	22.1555	20.3229	21.0115	20.1765	23.7512	22.3972	24.2307	23.1998	22.6374	20.3082	22.5666
Q3UJQ9	Oxct1	21.7895	20.1499	19.3911	20.5287	24.3164	24.1659	23.8967	20.8902	21.0904	21.3101	19.9601
Q3UJU9	Rmdn3	20.2138	19.2173	20.5061	20.7732	21.7953	22.8088	21.9148	21.1138	21.3632	20.7141	19.6171
Q3ULB0	Rbm6	19.7853	19.8795	20.1137	19.8317	24.3963	22.6396	20.2298	23.7446	25.6315	20.2518	19.4078
Q3UM45	Ppp1r7	24.1469	24.3462	24.3901	24.8047	23.3434	23.2475	23.1057	22.8546	22.6327	22.927	21.4495
Q3UMR5	Mcu	21.1753	22.0299	22.8745	23.1437	21.0159	19.6908	21.0005	22.2692	22.3773	19.0417	22.3928
Q3UMW7	Mapkapk3	21.0929	21.0286	21.2696	20.1836	21.1516	20.8526	19.324	18.9903	19.9904	19.1278	20.7626
Q3UN52	6030408B16Rik	27.1427	28.2298	27.7087	27.6676	25.8783	27.6081	26.5075	27.6745	29.544	29.1666	28.0816
Q3UND0	Skap2	25.1927	24.9288	24.9216	25.0074	23.5286	22.5495	23.0151	24.5539	24.5277	23.8923	25.1159
Q3UP87	Elane	28.7901	30.4988	29.0894	28.8788	26.2985	27.4104	27.53	29.7599	28.3631	29.659	30.3591
Q3UPH1	Prrc1	21.341	19.6027	20.6718	19.8444	22.3463	21.8415	18.691	19.7954	19.8776	19.4247	21.108
Q3UPL0	Sec31a	22.1194	22.4075	20.218	20.7812	22.625	23.1591	23.1413	22.4721	22.4854	22.5921	22.7755
Q3UQ44	Iqgap2	21.8736	21.577	22.726	22.2713	20.6536	20.0855	21.1924	21.5703	21.7111	21.5173	22.3251
Q3USX5	Irak4	25.0509	25.1664	25.4263	24.5519	23.9353	24.7611	23.8919	23.5914	24.7918	23.2036	24.7377
Q3UV17	Krt76	27.0101	22.1867	24.2581	24.5384	25.337	22.2818	28.0051	25.3056	26.3969	27.502	26.2911
Q3UVK0	Ermp1	24.3136	23.4917	23.5177	24.1575	22.0683	23.3597	20.4307	23.3728	23.2723	23.4759	23.6829
Q3UW53	Fam129a	24.2213	24.5922	24.4346	24.9488	21.9451	21.6515	18.9468	22.7757	22.638	22.2525	23.7004
Q3UZ39	Lrrfip1	19.9839	20.0256	20.591	19.8302	23.1929	22.3879	22.7856	23.1276	22.4884	22.8941	22.3138
Q3V0K9	Pls1	19.8939	19.7454	18.8406	20.9981	21.9447	21.0024	18.8053	20.8948	20.3347	19.8611	19.6643
Q91V92	Acly	24.2525	24.0398	24.3995	24.1139	22.3107	23.4896	23.285	23.4738	23.2818	23.2147	23.4521
Q3V3R1	Mthfd1l	21.898	21.4179	22.1693	22.016	21.8476	21.3463	21.7616	22.4332	22.4122	22.2331	22.5051
Q3V3R4	Itga1	20.2087	19.9732	19.5427	20.3208	22.5788	23.1538	22.6014	20.2535	20.5814	20.4342	20.7142
Q3V441	Ptpn18	19.4408	19.9797	19.5167	21.1823	24.5247	23.8199	23.9269	23.7259	19.7722	23.4394	23.201
Q3V4D5	Naa10	19.9209	20.7288	20.2967	20.1499	20.6853	20.3104	19.7692	20.0864	20.2111	19.8196	21.0363
Q4LDD4	Arap1	22.3632	22.7689	22.4695	22.7224	19.6894	22.0478	21.597	22.3772	21.9276	22.0085	21.9862
Q4QRL3	Ccdc88b	22.1059	22.3304	19.6679	23.3112	21.9465	21.8058	20.1534	23.534	22.9275	22.1865	22.8428
Q4VBF8	Sipa1l1	18.7995	23.3801	23.136	23.5642	21.1694	19.9372	20.8719	19.6931	20.6198	20.1852	20.6542
Q504M2	Pdp2	19.3584	23.9315	19.4822	19.3996	22.0537	20.6313	20.4251	19.3041	20.6362	20.0394	21.1501
Q571E4	Galns	21.9322	22.6311	23.0415	22.6761	23.4858	22.1899	22.218	22.6723	22.2568	19.9788	23.8816
Q58NB6	Dhrs9	22.4501	19.8582	22.7011	22.4452	20.6079	20.3367	19.7825	21.5823	21.6745	21.5207	22.51
Q5F285	Tmem256	25.7328	25.5452	25.5379	25.5703	25.1104	24.9406	19.4406	24.9398	25.5015	25.6694	20.0207
Q5S006	Lrrk2	18.8852	19.5921	20.1025	20.2245	19.5151	18.2024	20.9027	19.5075	18.5652	19.9545	20.1493
Q5SQ27	Sec14l3	19.9045	19.5304	19.4282	19.7005	24.0719	25.3468	24.6241	21.2993	20.5349	19.6172	21.91
Q5SQB0	Npm1	23.6393	23.9731	24.3061	23.9049	24.2485	24.4747	23.6718	23.923	23.5566	23.2815	23.5232
Q5SQX6	Cyfip2	25.3363	24.9222	24.982	25.2491	24.1992	24.2213	24.4755	24.786	24.8912	24.7655	25.4122
Q5SUA5	Myo1g	24.442	24.2809	24.3266	24.508	23.8751	23.1741	23.3309	24.1423	24.0889	24.0065	24.5383
Q5SUR0	Pfas	23.2143	22.6404	22.543	23.1613	23.3491	22.2184	22.8828	22.7952	22.7867	22.48	22.432
Q5SVR0	Tbc1d9b	22.1091	21.5244	21.5391	21.8119	20.2028	21.4156	19.5754	20.2124	20.6832	20.3004	20.5378
Q5SW88	Rab1	23.3834	23.3423	23.5933	23.7394	23.8334	24.1158	24.4092	24.1124	24.2931	24.2795	22.1588
Q5SWU9	Acaca	22.0645	22.0868	22.0719	22.5035	22.8426	22.8448	22.3145	21.186	21.4929	21.6946	22.1226
Q68FD5	Cltc	26.6487	26.6978	26.8283	26.8322	26.4314	25.9781	26.0446	26.0174	26.0733	26.239	26.3876
Q5XJY5	Arcn1	23.7695	23.2046	23.3519	23.642	23.62	24.3673	23.932	23.5765	23.049	23.1707	24.0364
Q60590	Orm1	28.1498	29.8865	29.0636	27.2072	26.1468	28.1469	26.7451	26.868	28.3668	27.8319	26.2501
Q60597	Ogdh	22.4011	21.8467	22.4668	22.2142	24.7904	24.5764	24.3763	22.5231	23.5457	23.4127	23.3377
Q921L6	Cttn	19.8915	19.9566	20.223	22.6385	23.9266	23.6648	23.6569	19.1876	20.6381	20.5843	19.7952
Q60634	Flot2	26.0519	25.6944	25.8953	26.1114	20.4643	24.9642	24.911	25.8562	25.578	26.1016	25.7394
Q60648	Gm2a	21.3894	20.1588	22.1677	22.2367	23.6611	22.9642	21.9846	22.4639	21.5076	21.5095	20.2086
Q60668	Hnrnpd	24.4091	24.5781	24.4275	25.2224	25.5125	26.1715	26.7054	25.7505	25.2851	24.9927	25.1557
Q60692	Psmb6	23.1078	20.4739	22.5259	22.8834	23.385	19.673	19.8221	20.1242	22.5726	23.0904	23.2095
Q60710	Samhd1	25.8587	25.7956	25.7188	25.6411	26.4122	26.916	26.5982	25.8863	26.1547	26.0073	25.7434
Q60737	Csnk2a1	22.8699	21.837	21.7305	21.6102	21.4307	23.2126	22.5042	21.6683	22.1963	22.4579	21.9579
Q60787	Lcp2	23.0602	22.8276	23.4839	22.7418	22.7844	21.0571	21.2776	22.6185	22.6401	22.7234	22.1769
Q60864	Stip1	23.5715	22.3509	22.9315	22.595	24.4322	24.9241	24.4369	24.1139	24.0079	24.0386	23.7708
Q60865	Caprin1	19.7043	20.4976	20.1604	19.9862	22.4173	22.3454	23.3317	21.9257	21.9802	20.2625	20.4168
Q60930	Vdac2	26.1188	25.739	26.0525	26.0324	26.3445	26.2782	25.9217	26.2578	26.0854	26.205	26.2013
Q60932	Vdac1	25.842	25.995	25.9207	25.6197	26.099	25.5817	25.2372	25.9251	25.8825	25.3696	25.3244
Q60963	Pla2g7	23.6086	23.2751	24.6038	23.05	22.1516	22.1671	22.7394	23.7795	23.7236	24.0516	23.6668
Q6NZM8	Papss1	19.2848	21.6411	20.9148	20.9189	20.0964	20.259	22.339	21.8522	19.8719	21.8849	20.8515
Q60972	Rbbp4	23.1453	23.1552	23.3582	23.6651	24.5383	24.0229	24.4741	23.7592	23.7889	23.51	23.2982
Q61001	Lama5	21.3726	20.4643	21.0477	19.9138	24.0913	22.348	24.6402	21.185	20.5801	20.484	21.1527
Q61024	Asns	23.3892	23.6281	23.4881	23.0936	20.8515	21.1346	20.631	20.9949	22.1002	22.1663	21.0271
Q61029	Tmpo	23.023	23.769	23.6704	24.0615	24.2679	24.6123	24.8039	24.4728	25.3264	24.9612	24.0788
Q61035	Hars	21.767	22.5915	22.6061	22.1802	23.1133	23.4919	23.2342	22.676	22.8673	23.146	20.8455
Q61081	Cdc37	19.9041	20.3233	19.461	20.3561	20.4706	21.7567	21.9779	18.4785	20.4827	20.5543	20.3538
Q61093	Cybb	26.5734	26.9791	27.0961	27.0783	24.8481	24.6031	24.3198	26.5006	26.598	26.6881	26.7011
Q61107	Gbp4	21.4699	21.2936	19.4315	20.4852	23.9621	23.2152	23.4996	23.7949	23.6108	23.5165	22.0652
Q61129	Cfi	23.5541	23.3242	24.0068	23.1371	20.8877	23.0383	22.119	23.0081	22.1508	22.2475	20.8699
Q61160	Fadd	19.0201	20.5618	21.2373	19.9836	19.7734	18.9892	19.7382	20.6107	19.718	20.4831	19.9727
Q61166	Mapre1	23.2483	22.252	21.7093	21.5767	24.8457	24.333	24.7856	23.7433	23.9487	23.4648	24.0994
Q61171	Prdx2	24.5705	24.3383	24.7376	24.5403	26.8514	26.7601	26.3775	24.9662	25.2624	25.4514	25.053
Q61176	Arg1	22.9314	21.8137	23.3914	21.581	24.3178	25.3088	24.0464	25.8556	24.7723	25.8727	25.0537
Q61233	Lcp1	27.4724	27.1445	27.2466	27.2429	27.9129	27.7666	27.8864	28.3458	28.0758	28.2304	28.4486
Q61247	Serpinf2	25.4103	25.3091	25.3495	24.6727	23.7487	23.898	23.8317	25.0662	25.7193	24.7162	25.0559
Q61292	Lamb2	20.1173	18.9359	21.0632	20.6376	22.8581	25.124	24.5176	20.3383	21.46	20.0952	19.5828
Q61362	Chi3l1	24.3374	24.2186	24.4887	25.4512	24.1855	23.6502	23.8496	23.3073	23.5414	23.3444	24.7244
Q61425	Hadh	18.8268	19.4229	20.3689	20.7105	20.4298	23.3754	21.7781	19.2506	20.2225	20.9765	19.2755
Q61462	Cyba	19.6025	20.5716	20.1977	20.4722	26.1841	25.9888	24.1884	20.0459	27.6506	27.2683	27.8813
Q61553	Fscn1	21.3686	21.6457	20.9965	22.3494	24.6909	24.3327	24.8538	20.0285	20.096	19.4789	20.1149
Q61554	Fbn1	19.4676	19.3997	18.3151	19.8912	24.0658	25.5736	25.6248	24.0158	22.2005	24.0294	23.8419
Q61598	Gdi2	24.9866	25.1175	25.0209	25.4808	25.4224	25.5439	25.0933	25.1106	24.8396	24.8835	25.0838
Q61599	Arhgdib	28.2316	28.3216	28.0144	28.7478	27.4532	27.0884	27.0039	28.3795	27.9259	27.7042	28.0024
Q61635	Ifi47	25.5054	25.1031	25.5436	25.2038	24.7007	24.4162	24.4067	24.9227	24.7436	24.5787	24.7023
Q61646	Hp	28.4857	29.3169	28.0411	27.5735	27.9473	29.3302	28.612	28.0493	29.0252	28.2724	27.9186
Q8BTS0	Ddx5	25.0765	25.5145	25.6415	25.7465	26.4148	25.8347	26.5681	25.7036	25.6069	25.2228	26.1509
Q61704	Itih3	24.2553	24.2075	24.3115	21.3569	23.0936	24.2415	23.3218	19.6542	24.4005	19.613	22.7418
Q61753	Phgdh	24.5287	24.307	24.487	24.5188	23.0688	22.9724	23.039	23.7057	24.2171	23.7472	24.5073
Q61792	Lasp1	24.4246	23.4634	23.884	23.9521	25.8599	25.0488	25.7283	25.8021	25.7509	25.2286	25.2929
Q61805	Lbp	25.212	24.9612	25.8747	24.874	23.0524	23.3003	22.3116	24.5006	25.3183	25.214	24.3606
Q61838	A2m	26.8563	27.3105	26.5464	26.8418	26.9461	27.7089	27.3886	26.1551	27.3695	26.3071	26.2258
Q61850	Foxc2	28.1764	28.9779	28.1131	28.9901	27.9784	27.5399	27.9737	27.9269	28.0928	28.1381	28.216
Q61878	Prg2	20.1217	19.3327	20.8901	20.2546	23.7369	24.4336	25.1981	19.8401	19.1509	20.587	20.0566
Q61881	Mcm7	22.2584	22.3258	23.6539	22.5424	22.0386	21.3733	21.6127	20.8534	21.6476	21.5585	22.8541
Q62009	Postn	21.156	21.9889	22.1376	22.2958	24.2921	24.6881	24.3865	19.9251	19.2596	23.325	19.2235
Q62048	Pea15	20.4762	19.2111	20.5158	19.9814	25.0371	20.4267	24.4238	23.1866	20.4163	19.7902	21.2398
Q62087	Pon3	23.2515	21.674	21.8833	21.1512	25.2746	24.7986	24.8651	22.6381	22.4759	21.8462	20.9051
Q62093	Srsf2	22.7989	22.3357	21.5032	22.2287	23.6072	23.6275	24.0159	22.5412	23.7513	22.968	23.1453
Q62095	Ddx3y	22.3847	22.3169	22.2015	22.1099	22.7499	22.0406	22.7909	22.1134	22.8024	22.3726	22.738
Q62151	Ager	18.462	20.2947	21.4421	21.4537	26.2297	26.1525	25.9045	20.8449	19.5486	20.0636	20.3456
Q62167	Ddx3x	24.593	24.5352	24.4851	24.6949	25.2227	24.9592	25.1655	24.5289	24.6653	24.5126	24.8864
Q62178	Sema4a	23.5601	23.1921	20.9493	23.4913	21.8315	19.764	20.722	21.6308	21.1734	22.0639	22.1657
Q9D8L3	Ssr4	25.0209	24.3791	24.7151	24.2618	25.4055	24.5118	24.6681	24.8696	24.6776	24.2698	23.6311
Q62261	Sptbn1	24.2004	24.4786	24.6778	24.3171	25.0115	24.3169	24.6706	24.3044	24.5797	24.4963	24.8918
Q62318	Trim28	22.888	22.2554	22.6658	22.5742	23.5259	23.6271	24.0095	22.1808	22.1762	21.6964	22.0582
Q62348	Tsn	21.5239	22.6705	22.1111	22.4084	23.4065	22.8286	23.3653	21.8586	22.075	21.8791	21.7158
Q62418	Dbnl	24.6954	24.9	25.0846	24.8234	24.766	24.5922	24.743	24.76	24.2974	24.2082	22.0128
Q62422	Ostf1	26.3773	26.861	26.3688	26.8602	24.8884	25.3168	25.2236	25.7448	25.794	25.6808	25.0826
Q62426	Cstb	24.5433	24.5781	24.8106	24.5688	27.6682	27.5799	27.4551	26.9337	26.7733	26.7287	25.7368
Q62433	Ndrg1	21.8562	22.0744	19.684	19.0581	24.4377	24.3794	25.0504	24.1881	23.5534	24.1305	22.713
Q62465	Vat1	25.0304	24.9883	24.9879	25.2487	25.7945	25.8753	25.774	25.4181	25.2578	25.4322	25.822
Q62470	Itga3	22.2862	19.6038	20.1117	19.5492	23.611	23.2768	23.0504	19.5287	20.0836	18.5714	20.4413
Q7TQE2	Zyx	24.2145	23.834	24.1532	24.0732	25.2136	24.9838	25.1653	25.8883	25.5344	25.4849	25.4691
Q63844	Mapk3	25.4011	25.7822	25.8876	25.8163	25.9724	25.6035	25.4623	25.0501	25.523	25.0096	25.0838
Q63932	Map2k2	22.3861	19.9924	22.7418	22.2223	22.5995	24.0139	22.6077	22.5735	23.4653	23.8409	22.743
Q64010	Crk	19.4044	19.4708	22.3669	23.7041	20.5235	25.3215	24.8931	22.8105	23.3122	19.7478	21.2366
Q640N1	Aebp1	20.0381	20.2473	19.6547	19.9895	24.2205	23.7055	23.6328	21.8096	20.1769	21.9118	20.737
Q64282	Ifit1	25.4781	25.1288	25.3875	24.6823	23.5041	23.7911	23.4143	24.6471	24.8282	24.3022	24.0512
Q64324	Stxbp2	23.8562	24.0463	24.236	24.425	21.9799	22.0169	21.4832	22.7328	22.602	22.2218	22.1562
Q64339	Isg15	23.4462	24.6021	23.9788	23.4401	20.8348	23.2777	22.5178	22.4611	23.7052	23.4548	21.0544
Q64433	Hspe1	20.6686	19.448	18.8696	18.374	25.9238	25.8841	25.4979	24.5951	25.0545	24.6995	22.3301
Q64442	Sord	19.8722	21.6413	22.2361	19.6803	22.1468	22.8686	22.8122	21.7111	19.3048	22.0229	21.9135
Q64471	Gstt1	19.7094	19.5867	19.9278	19.8945	24.8206	24.6886	23.9158	19.9333	20.9542	20.4577	20.76
Q64511	Top2b	24.4837	24.2933	24.7313	24.7237	21.6126	21.656	21.2844	21.7903	21.3598	21.8953	24.8879
Q64514	Tpp2	24.8047	24.291	24.2537	24.4085	23.5364	23.9815	23.7399	23.9946	23.6974	24.3922	24.2399
Q64523	Hist2h2ac	23.8288	23.6795	19.8538	20.9149	24.2631	24.3537	25.2548	25.2527	24.9872	26.2289	25.164
Q9D2U9	Hist3h2ba	26.3652	27.2764	26.8618	27.9072	25.7902	25.7884	26.8935	27.637	28.0328	28.0675	28.5287
Q64674	Srm	25.1135	24.8819	25.0055	24.9996	23.8956	23.9431	24.0189	23.6459	23.9131	23.6186	23.894
Q64726	Azgp1	23.4009	23.0201	22.8176	23.0235	21.8353	22.0517	22.2314	22.0331	22.5452	22.1363	22.1535
Q64727	Vcl	25.1415	25.0032	25.0667	25.0842	25.2166	24.7074	25.1278	25.2231	24.9599	25.1384	25.602
Q64737	Gart	22.281	23.03	23.5745	23.9506	23.0981	23.7355	22.9079	22.5546	22.4036	22.1028	22.4096
Q6A028	Swap70	19.3556	19.2166	19.411	19.9569	23.407	21.1167	21.638	22.025	21.5407	20.0457	21.3217
Q6BCL1	Pram1	22.5846	23.1066	23.1924	22.5009	20.6682	19.6478	20.1912	19.2856	23.2897	22.8456	20.1479
Q6DTY7	Pfkfb4	24.7902	24.5017	24.9699	24.664	24.3551	22.7389	22.7301	23.6924	24.7663	23.9623	24.8839
Q6GTM0	Ifit2	22.9604	23.2205	21.1538	21.1655	21.1483	21.6204	21.0132	21.4766	23.4505	20.2941	19.9509
Q6IFZ9	Krt74	19.9414	23.1133	19.8143	20.0521	26.2255	20.0231	19.8437	20.6628	25.2826	19.8857	20.4415
Q6IRU2	Tpm4	24.6587	24.3232	24.4991	24.5401	26.8252	26.2214	26.5211	25.5062	25.7189	25.5213	25.2631
Q6NS46	Pdcd11	21.2288	20.1185	20.3493	20.8329	19.6507	19.8945	20.2483	19.9352	19.8015	25.291	20.2839
Q6NXW6	Rad17	28.8847	28.7635	28.8748	29.362	23.7978	27.1386	27.0964	29.1478	28.7852	29.5825	21.2891
Q9WV80	Snx1	23.6343	23.0087	23.4859	23.0347	24.4649	23.7522	23.8972	23.375	23.7748	23.1182	23.5433
Q6P069	Sri	27.973	27.3456	27.8509	27.6831	26.941	25.9774	26.3328	27.3382	27.3162	27.4757	28.0439
Q9CWU3	Ppp2r2a	23.4809	23.5986	23.7152	23.8234	24.2103	22.4772	23.0754	22.7028	21.3379	22.6766	23.0586
Q6P2B1	Tnpo3	19.6778	22.129	22.3975	21.897	20.3783	22.3396	19.8472	19.8354	20.6722	20.0854	20.6714
Q6P4T2	Snrnp200	22.8406	21.8848	22.819	22.6155	21.2467	20.9989	20.9195	21.4778	21.2587	21.128	21.6291
Q6P542	Abcf1	19.7692	22.52	23.2578	22.853	22.0405	20.6701	20.9349	19.666	22.7818	20.2494	20.5839
Q6P5E4	Uggt1	23.7203	23.1937	23.4672	23.5104	24.4489	23.8296	23.9336	23.982	23.7631	23.5265	24.0875
Q6P5F9	Xpo1	23.2911	23.5382	23.3565	23.9723	22.0009	21.6874	22.0184	22.375	20.7887	21.5678	21.6301
Q6P5H2	Nes	20.7966	17.0832	17.3418	20.8109	22.3627	22.1926	22.3802	18.8141	19.8227	19.6565	20.0745
Q6P9R2	Oxsr1	22.6549	21.4555	22.1182	22.0261	24.1893	23.8911	24.0046	23.6728	23.9209	23.8793	23.5397
Q6PAR5	Gapvd1	22.671	22.1211	22.2344	22.1977	21.4842	20.0463	21.7696	21.8907	21.5861	21.9086	21.9883
Q6PD03	Ppp2r5a	25.0477	24.1509	24.3939	24.6478	22.3565	22.319	22.9328	23.7797	23.3973	23.97	24.2417
Q6PDI5	Ecm29	22.431	22.173	22.8071	22.0741	21.0106	21.778	21.0907	21.6321	21.5099	21.5952	22.2483
Q6PE01	Snrnp40	22.8524	22.6682	22.7436	22.8836	22.726	22.4135	22.8369	22.635	22.6787	22.4254	22.6893
Q6PGG2	Gmip	24.0502	24.0489	24.2816	23.8389	20.5932	20.9427	17.2676	22.6159	22.7476	22.2336	23.3369
Q6PHN9	Rab35	23.5877	22.9928	23.2226	23.1374	22.4009	20.4651	23.0546	20.029	19.6363	22.7111	23.502
Q6Q899	Ddx58	23.7467	23.5118	23.8987	24.0008	23.1068	23.9205	23.0134	23.3496	23.2771	23.1411	23.545
V9GXI5	Clec7a	22.5217	21.4924	21.7195	21.6613	20.6231	21.6231	21.3787	22.3594	21.9438	22.0139	21.8011
Q6S9I0	Kng2	20.7854	23.2509	23.0072	20.4945	19.949	22.6843	20.2596	20.4166	23.3961	19.6328	22.1973
Q6YJU1	Fetub	22.8594	22.9986	23.6917	22.7727	20.8158	19.6907	22.4934	22.8282	20.9326	19.5906	22.8947
Q6ZQ38	Cand1	23.3731	24.3664	23.6263	24.5855	24.8827	24.358	24.6943	24.0049	23.5901	23.6684	24.1387
Q6ZQI3	Mlec	23.1619	23.1594	23.1423	23.2401	24.002	23.3791	23.7127	23.8085	23.4543	23.503	23.5966
Q6ZQM8	Ugt1a7c	23.9487	23.2808	23.8066	24.2119	23.9448	22.8304	23.392	23.6317	23.4933	23.3713	23.7829
Q6ZWM4	Lsm8	22.1659	22.2366	22.0318	22.8791	21.2385	22.5776	21.023	20.1286	21.5174	21.2594	21.4411
Q6ZWN5	Rps9	25.4893	24.6669	26.0951	25.631	25.4742	25.7446	26.0058	25.1088	25.9947	25.2659	26.4792
Q6ZWQ7	Spcs3	20.6309	22.299	20.6117	24.005	22.9071	22.0265	22.3783	22.1011	21.6557	22.3208	21.8826
Q6ZWQ9	Myl12a	20.0916	22.1053	20.6711	20.6751	20.7799	20.8741	20.4001	19.4825	19.1473	19.9063	20.2293
Q6ZWV7	Rpl35	24.3444	24.0538	24.2336	24.0319	22.8991	23.5326	23.8388	23.6285	23.7047	24.2765	23.834
Q6ZWX6	Eif2s1	23.7788	23.5355	23.7788	23.4728	25.6647	24.7951	25.2289	24.8005	24.2742	24.5897	23.8167
Q6ZWZ4	Rpl36	19.9768	22.8853	20.6579	19.3249	22.086	20.9496	20.5849	19.8609	20.0508	19.6175	22.9536
Q76MZ3	Ppp2r1a	25.9351	25.8906	25.8675	26.0543	25.094	24.9527	25.2676	25.0201	25.2429	25.3928	24.9983
Q78IK2	Usmg5	22.4763	22.1196	22.7818	21.9937	23.7464	22.0685	20.7401	23.0997	22.4234	22.2322	22.8644
Q78IS1	Tmed3	22.1209	21.4376	22.1232	18.6153	22.6289	22.4083	20.3033	20.1339	22.3416	19.5442	22.8701
Q78PY7	Snd1	24.1493	23.839	23.9407	23.9	24.5786	24.0157	24.3038	23.5095	23.5075	23.3084	23.4423
Q792Z1	Try10	23.6583	25.3185	25.3821	25.9145	21.4983	24.7102	23.8846	23.0796	24.0742	24.5788	20.442
Q7M6Y3	Picalm	22.7459	22.1897	21.6265	22.4084	23.1014	23.2344	23.1386	23.2418	22.8094	23.0196	19.9365
Q7TMB8	Cyfip1	22.5834	18.9524	20.268	20.493	23.6402	23.2529	23.3348	20.7057	23.2959	23.4726	23.2339
Q7TMM9	Tubb2a	26.5683	26.1861	26.6628	26.8637	28.7887	28.7358	28.3043	27.0138	26.9385	27.0101	27.1986
Q7TMR0	Prcp	19.8202	19.4826	20.9619	20.4911	23.564	22.961	23.6156	20.6069	20.6532	19.525	20.6024
Q7TN29	Smap2	23.2105	20.3113	23.0281	23.2136	23.0906	20.0221	23.1385	23.069	22.3371	19.8853	20.9143
Q7TNG5	Eml2	23.8775	24.4911	23.5905	24.1451	24.5156	24.0238	23.91	24.0849	23.7311	23.8025	24.3538
Q7TNV0	Dek	19.6494	23.4817	22.2601	22.3464	20.2521	20.8102	23.173	22.6494	20.3052	19.5889	23.6614
Q7TPR4	Actn1	25.8628	25.7561	26.028	26.2329	25.9925	25.8367	25.8643	25.8304	25.6869	25.8353	26.4932
Q7TQI3	Otub1	23.715	23.6688	23.6852	23.6022	24.1856	23.95	24.1375	23.3928	23.4273	23.3538	23.5866
Q7TSI3	Ppp6r1	23.2301	23.1008	22.1813	23.8102	23.9346	23.618	24.067	22.8242	23.3259	23.4482	23.8416
Q7TST5	Lamp3	19.6419	19.4009	19.7957	20.8718	20.3624	23.3565	22.2033	19.3233	21.1391	19.0938	19.7403
Q7TSV4	Pgm2	22.3251	22.3922	22.1443	22.568	23.4718	24.5679	24.392	23.1589	22.8972	22.9844	19.3587
Q80SZ7	Gng5	19.5616	21.2766	20.3015	20.0396	23.6082	23.77	22.6861	23.7381	24.2848	24.652	24.1713
Q80UM7	Mogs	22.6362	22.732	21.8273	23.1604	20.2564	21.4035	20.6476	21.6731	21.2431	19.0415	20.7123
Q80UU9	Pgrmc2	22.7764	22.1612	21.941	21.8454	23.1196	23.2585	22.8379	22.6054	22.7099	22.4023	23.0894
Q80UW8	Polr2e	19.2518	20.3649	20.2094	21.8927	22.207	20.1781	22.1181	20.482	20.8347	20.5075	19.3172
Q80VP1	Epn1	19.8356	20.4019	19.6392	20.4207	21.0521	21.9018	21.6154	19.898	20.6164	20.7793	20.4971
Q80VQ0	Aldh3b1	26.0256	25.6465	25.9258	26.3751	23.7448	23.486	23.7093	25.6119	25.5357	25.7033	25.8221
Q80VW7	Akna	20.6959	20.5104	20.9358	20.2929	25.2279	24.2621	24.9077	27.2504	26.9626	26.3642	21.2633
Q80WS3	Fbll1	20.772	18.8558	20.4434	18.6442	22.1818	22.102	19.6139	21.5466	22.5024	19.4529	23.5381
Q80X90	Flnb	21.2775	20.7909	21.4648	20.3702	23.9464	23.5662	24.4088	20.9817	21.4705	19.7703	19.4459
Q80X95	Rraga	22.7805	22.3889	22.1734	22.6012	22.9046	23.4046	22.1576	21.1823	21.453	23.6258	20.7126
Q80XL7	Mppe1	21.0238	20.1809	20.0377	20.5977	21.555	21.077	20.0211	19.6047	21.6202	21.538	21.2109
Q80YX1	Tnc	24.7851	24.634	25.1053	23.6078	26.8476	26.2885	25.9973	25.0522	25.2219	24.8916	24.3043
Q80ZX0	Sec24b	21.4788	21.2827	21.5286	21.0786	23.4896	23.4722	23.1983	22.7676	22.832	23.2661	22.7183
Q8BFQ8	Pddc1	22.3206	22.0234	22.0747	22.9402	21.8682	22.486	21.9976	21.4151	21.638	20.894	21.0699
Q8BFR2	Fstl5	22.9525	22.8846	23.5171	23.0146	21.1632	23.5959	21.3589	23.335	24.235	21.9678	21.0173
Q8BFR4	Gns	22.2616	19.3843	20.633	19.8361	24.7155	24.8527	24.538	23.3777	23.5939	23.7566	23.3475
Q8BFR5	Tufm	23.3178	22.3006	22.9614	20.0076	24.8571	24.8839	24.5352	23.5927	23.7843	23.4685	22.1224
Q8BFS8	Zfp418	23.0718	23.2121	23.0724	23.2989	19.2581	19.6552	19.8415	19.3665	20.3171	23.2447	21.3012
Q8BFU4	Rgs19	22.5968	22.2226	21.8713	23.345	19.8169	20.4461	19.334	21.3962	21.1395	21.2959	22.1672
Q8BFW7	Lpp	20.7263	20.8532	19.1505	22.3698	24.12	20.0641	23.5175	20.437	20.8749	18.252	21.7472
Q8BFY6	Pef1	20.3001	23.2285	20.0382	19.9296	21.9153	21.0587	21.6712	21.9517	21.3841	22.4338	19.7151
Q8BFZ3	Actbl2	29.1298	28.7887	30.8299	31.5478	27.1054	27.0822	27.3083	28.5431	28.8901	28.9104	29.376
Q8BG07	Pld4	19.2015	20.5737	20.4528	19.3792	26.023	25.8613	25.4857	23.4437	23.796	23.1778	23.0569
Q8BG32	Psmd11	23.8452	22.9846	23.5736	23.2798	23.8601	23.6107	23.5235	23.2894	23.1317	23.6559	22.9578
Q8BG48	Stk17b	21.9143	23.1266	23.1535	22.5496	20.9373	20.1596	20.5079	21.6395	20.8975	21.7248	23.3367
Q8BGB5	Limd2	20.3683	22.5443	22.9443	22.9751	23.6075	24.5013	24.2602	22.2289	23.983	22.9148	23.1751
Q8BGC4	Zadh2	20.5048	18.9911	19.5857	20.1783	23.1181	22.3967	19.6136	20.3775	19.6278	20.4013	19.4583
Q8BGD9	Eif4b	19.5223	20.3449	20.1842	18.8436	23.3531	23.1931	23.6044	22.7663	22.3003	22.9506	22.0096
Q8BGH2	Samm50	21.9622	21.7122	22.3803	21.8547	24.0264	23.3949	23.2852	19.3961	23.3781	20.5838	21.888
Q8BGJ5	Ptbp1	25.2123	24.7438	25.4995	25.3713	25.5619	25.711	25.5506	24.7955	24.7377	24.9313	24.7362
Q8BGQ7	Aars	22.4622	22.5707	22.4619	22.0897	19.8527	22.5634	22.6412	22.2307	22.1373	22.5041	22.2083
Q8BH24	Tm9sf4	20.2565	21.3266	23.0246	21.5986	22.6916	21.2066	21.0453	19.8207	21.2314	19.4475	20.9028
Q8BH35	C8b	22.4247	22.2345	21.5852	19.6493	21.47	21.5904	21.1843	21.4729	21.5863	19.5746	19.5475
Q8BH43	Wasf2	22.5526	23.3206	19.2494	20.0126	20.9117	22.5801	23.1719	23.5793	23.2506	23.324	23.6292
Q8BH59	Slc25a12	24.0692	23.5438	23.647	24.0266	23.6616	23.4599	23.3939	23.7259	23.842	23.6154	23.8452
Q8BH61	F13a1	24.0633	24.6175	24.2282	22.4328	25.5816	25.3127	25.5217	26.7448	26.307	26.1889	25.1982
Q8BH64	Ehd2	28.2303	28.5509	28.6421	28.7686	23.2197	26.1725	26.9721	27.8215	28.4567	28.5584	20.9954
Q8BH69	Sephs1	20.9282	19.6754	20.2681	19.7634	20.1263	23.0411	22.1878	20.0539	21.0581	21.1188	19.9726
Q8BH78	Rtn4	23.7841	19.3616	23.693	24.2329	25.8563	24.9652	25.1518	24.5307	24.3378	24.1344	23.4919
Q8BH95	Echs1	22.7205	21.306	21.8251	20.178	24.4341	24.6775	24.0142	22.7061	22.8477	22.7878	21.3534
Q8BHL8	Psmf1	22.6109	21.5759	22.5215	23.0432	24.5473	23.9815	23.8898	24.0132	21.9227	22.3306	22.8198
Q8BHN3	Ganab	24.7221	24.4735	24.8878	24.6281	25.7163	25.4648	25.2794	24.8059	24.9244	24.9213	24.9315
Q8BI08	Mal2	22.9939	21.5298	21.3345	20.1673	25.0361	25.0698	23.9299	19.9494	18.9128	20.8724	20.8456
Q8BIG7	Comtd1	19.3807	21.2087	21.5774	21.1308	20.1394	20.6581	21.1043	19.8118	19.6547	20.2072	20.7545
Q8BIW1	Prune	23.2975	22.6325	23.1787	23.0041	22.0407	20.7292	21.0773	22.3258	22.08	21.6929	22.6314
Q8BJ71	Nup93	23.5135	23.3299	23.443	23.553	22.754	22.4887	21.1674	22.2321	22.255	21.9472	23.219
Q8BJS4	Sun2	26.9058	26.6716	26.8778	27.1623	20.2573	22.4222	21.9701	26.4014	26.581	25.9129	27.1596
Q8BJY1	Psmd5	22.9508	22.9494	22.7546	23.9805	22.8787	22.5556	22.8835	21.6243	22.1241	22.1945	22.118
Q8BK64	Ahsa1	23.7487	24.9763	25.3472	24.5609	21.0338	23.5678	20.0645	21.412	22.6836	21.9989	19.8503
Q8BK67	Rcc2	23.1059	24.1179	23.6167	23.7296	21.8923	21.7971	21.8131	22.4276	21.7997	21.5105	22.6669
Q8BKC5	Ipo5	21.5163	19.3561	19.5149	20.6472	21.3557	20.2087	20.8328	20.2284	20.0643	20.3315	20.9381
Q8BL97	Srsf7	24.8449	24.1851	25.4106	24.6003	23.7918	23.8511	24.1114	23.877	24.4791	23.8025	24.6487
Q8BMD8	Slc25a24	20.2642	22.1423	22.9906	22.8861	21.066	19.5977	22.195	23.4112	23.0339	22.5864	23.8947
Q8BMF4	Dlat	22.4443	21.8958	22.1984	22.4454	22.4201	22.523	21.9661	21.5063	21.219	21.473	19.8047
Q8BMJ2	Lars	22.9816	22.7292	22.9649	22.5616	21.6347	21.9199	21.5251	22.118	22.153	21.7514	19.9854
Q8BMK4	Ckap4	24.4477	24.3678	24.7854	24.7667	24.5576	23.8621	23.8286	24.0081	23.7989	23.1087	24.1911
Q8BMS1	Hadha	23.8148	23.9791	24.8387	24.2762	24.4326	24.6264	23.1893	23.2031	23.7747	23.2468	23.5953
Q8BMS9	Rassf2	24.7532	24.3031	24.5358	24.7797	21.0972	22.6811	22.655	23.6373	23.5689	22.7896	23.9072
Q8BND5	Qsox1	23.8978	23.9615	24.3544	23.9224	20.7418	22.7287	19.8457	22.3607	23.0876	22.207	22.6844
Q8BP47	Nars	23.6517	23.719	24.1002	23.5537	22.9695	23.0517	22.937	23.6629	22.9461	22.7589	23.2519
Q8BP67	Rpl24	19.7514	24.2776	24.462	24.1692	19.9986	23.2977	23.0395	22.766	22.3631	22.9001	22.2092
Q8BP92	Rcn2	20.1056	20.483	19.8669	19.4376	24.3105	23.32	23.8232	22.4477	19.3233	20.3151	20.7925
Q8BPU7	Elmo1	25.2182	24.8916	25.2297	25.3148	22.2808	21.908	22.8884	23.8572	23.9885	23.7283	24.767
Q8BQ30	Ppp1r18	19.8498	19.8903	20.6559	19.3725	23.4405	22.8541	22.6672	22.7831	23.1636	22.7834	22.46
Q8BQ47	Cnpy4	19.7573	20.2915	19.7694	19.9508	22.4462	23.2006	22.6957	22.3224	19.9828	19.5205	19.7541
Q8BRM2	Gorab	24.3623	24.8044	24.7943	24.7573	22.4948	20.4325	22.5339	24.6837	20.0789	24.0265	21.3204
Q8BT60	Cpne3	27.4003	27.5099	27.9159	27.6893	25.5364	25.5132	25.4254	26.7213	27.0386	27.203	27.0798
Q8BTI9	Pik3cb	19.7675	19.0657	19.7375	19.6568	19.6756	20.3737	18.8149	19.7789	21.588	21.191	20.6555
Q8BTS3	Gbp9	19.8619	19.3585	20.0375	19.5605	25.3864	23.939	24.1266	20.4834	23.7733	19.5291	20.6148
Q8BTU1	Cfap20	23.2282	22.6576	20.218	22.4909	21.7033	21.9049	22.1846	21.8321	21.9963	20.6529	21.4781
Q8BTV2	Cpsf7	22.574	21.8347	19.7261	22.0289	22.476	22.4226	22.5012	21.7107	21.8654	22.0087	21.8182
Q8BTX9	Hsdl1	22.2286	21.925	21.8546	22.1581	21.6985	22.2294	20.0472	19.8112	21.0387	19.6043	21.4098
Q8BTZ7	Gmppb	23.209	23.5926	23.0488	23.3038	23.8449	23.6899	24.0422	23.3741	23.0271	22.9125	22.7895
Q8BU30	Iars	22.7336	22.4958	22.8368	22.8052	21.0391	21.572	20.8993	21.5414	20.0091	19.1234	22.1282
Q8BU31	Rap2c	24.5269	24.1783	24.2651	24.6403	23.3329	23.0424	22.8725	23.981	23.7643	23.8202	24.4546
Q8BV66	Ifi44	21.9895	21.8859	22.522	19.5327	23.3388	23.8919	19.5214	19.5029	23.0395	22.0287	23.8065
Q8BVA0	Gpnmb	22.6009	21.8724	22.4928	22.0537	23.5984	23.6454	22.553	24.1067	23.3907	24.1397	20.9583
Q8BVF2	Pdcl3	22.4978	21.6528	19.9941	21.6103	20.2963	20.3529	20.4422	21.0346	19.2461	19.1434	21.042
Q8BVG4	Dpp9	18.6673	20.2272	20.6153	20.4463	20.4095	19.3919	19.8066	18.1968	19.3547	17.0272	20.8353
Q8BWQ6	9030624J02Rik	20.2333	21.6871	20.4931	19.7502	22.6641	22.3034	22.7206	21.9248	21.7258	21.8219	22.2901
Q8BWT1	Acaa2	24.4776	24.3303	24.5919	24.3896	25.6979	25.7387	25.8466	23.7289	24.0429	23.926	24.5963
Q8BWW3	Pgm3	20.9649	19.722	19.662	21.1189	23.4165	22.6599	21.8729	20.3472	21.2408	20.6695	21.4108
Q8BWY3	Etf1	23.7337	23.437	24.1029	24.2892	23.703	23.8334	23.4297	23.2415	23.3781	23.3852	22.8912
Q8BX70	Vps13c	20.244	19.2295	19.8307	20.6654	20.5763	21.4878	21.0255	20.8538	19.7717	19.5021	20.3716
Q8BXK9	Clic5	22.6689	19.2883	21.6122	22.3093	23.7704	24.1856	24.2661	20.1472	20.999	20.2117	19.9004
Q8BXV2	Bri3bp	23.8898	23.7756	23.6591	24.1656	22.7783	21.796	20.9512	23.8355	22.6637	22.8477	24.4109
Q8BXZ1	Tmx3	19.481	19.4568	21.8515	19.5116	22.9975	23.055	20.2507	22.6756	23.2484	22.456	22.852
Q8BY71	Hat1	20.032	20.22	20.4586	19.8115	19.5536	20.457	19.1859	20.5178	19.5517	19.8429	20.7094
Q8BYA0	Tbcd	20.1473	20.0651	20.6392	20.176	23.2083	22.0951	22.5909	21.8782	19.7892	19.7664	20.2298
Q8BYI6	Lpcat2	23.3979	24.0026	23.0586	23.7035	24.3614	23.4178	23.246	23.3713	22.967	23.1462	23.3949
Q8BYW1	Arhgap25	24.5427	24.1328	24.0124	24.6782	24.0072	23.3628	22.899	23.8409	23.8926	23.2636	24.1119
Q8BYZ1	Abi3	19.1976	19.6714	20.6483	21.0664	22.7254	21.7942	22.7229	21.504	19.9692	21.0274	20.9408
Q8C052	Map1s	23.1528	22.8089	22.7675	22.8118	22.8037	23.2343	23.108	22.6561	22.9734	22.4746	23.1006
Q8C0E2	Vps26b	24.5701	24.1339	24.3425	24.1952	22.2259	20.6156	23.0896	22.4223	22.9996	24.358	20.8313
Q8C0L6	Paox	21.5736	21.5749	20.8388	21.728	23.1334	23.0139	21.7322	21.555	21.3547	20.4362	20.0916
Q8C147	Dock8	24.1742	24.2453	23.8346	23.8049	20.7219	20.2995	19.2764	21.8796	22.7311	22.157	22.8162
Q8C166	Cpne1	25.236	24.9448	25.4053	25.5692	24.1238	24.6837	24.1249	24.6422	24.9351	25.019	23.1477
Q8C2Q3	Rbm14	23.9002	23.6737	23.9548	23.8681	24.0998	23.8476	24.5038	22.957	23.0871	22.2961	23.466
Q8C3J5	Dock2	24.7704	24.8408	24.259	24.4671	21.6055	19.9175	20.6667	24.0158	23.0529	22.4703	24.0484
Q8C522	Endod1	20.0218	20.6185	20.4508	19.3904	23.402	22.6993	21.427	19.4908	21.0776	20.6641	20.3347
Q8C605	Pfkp	24.0872	24.2013	24.2441	24.1212	24.4914	24.3393	23.96	23.9984	24.2139	23.9919	23.4339
Q8C708	Q8C708	23.0325	20.986	20.8945	20.0148	20.3452	19.4148	20.4655	19.1373	22.2748	22.3335	22.5502
Q8C788	Snx18	22.5318	22.5741	19.4536	20.2759	23.4946	23.207	23.5129	23.3015	23.1224	23.3182	23.3468
Q8C7E4	Rnase4	19.4895	23.3602	21.2688	20.8934	19.4838	23.389	23.8737	23.5972	19.7072	22.3391	19.8461
Q8C7K6	Pcyox1l	21.7828	21.4454	21.7235	22.2067	20.5951	20.0042	20.8273	20.246	20.6962	20.1663	20.8565
Q8C845	Efhd2	23.2831	22.7148	22.4629	22.5729	26.3444	25.9054	26.2205	25.467	25.6398	25.601	25.0484
Q8CA71	Shisa4	22.3855	21.3563	21.6683	22.746	20.8314	20.0686	20.7843	21.5	19.9624	19.0349	20.4345
Q9JHK5	Plek	25.2923	25.0667	25.586	25.0474	21.4751	24.1812	24.1605	24.8225	24.7476	24.8916	24.9581
Q8CB87	Rab44	20.8603	20.0858	20.2208	21.2118	22.0436	21.6371	21.996	22.4353	23.8165	23.1581	24.2768
Q8CBA2	Slfn5	21.5613	21.9616	22.3102	22.0897	20.5755	21.6522	21.4561	21.1078	21.8831	21.9379	20.3228
Q8CBB9	Rsad2	21.7052	22.9559	22.2448	22.6503	20.4541	20.1757	19.7106	22.7642	21.2782	21.2805	21.3972
Q8CBY8	Dctn4	22.4476	22.2851	22.3823	22.3625	20.5654	20.8141	21.0469	19.565	19.4297	19.6516	19.3366
Q8CDM8	Fam160b1	19.4625	18.6302	21.3433	21.7171	19.9646	20.4136	20.774	19.1775	19.7685	19.8856	20.6382
Q8CDN6	Txnl1	23.6052	23.792	23.9826	24.1502	23.2681	23.1438	23.2205	22.7086	22.5707	22.8076	22.9532
Q8CF89	Tab1	19.5724	21.184	21.4665	21.9158	20.2559	19.8218	19.3563	20.6233	20.7099	18.9377	21.0482
Q8CFB4	Gbp5	22.6179	21.8381	22.9326	22.0205	24.2368	24.6741	23.8697	22.6613	22.9348	22.9645	20.9711
Q8CG29	Myo1f	25.4351	25.767	25.8545	25.4805	23.2118	24.226	24.0141	25.3182	25.2122	25.0816	26.1772
Q8CG72	Adprhl2	19.7881	20.1139	20.3759	20.5138	22.2477	22.5784	21.6971	21.8778	19.3456	21.5139	20.3451
Q8CG76	Akr7a2	22.656	21.7487	19.2931	20.9987	22.7793	24.1797	23.7374	21.9578	21.5707	21.9274	20.6844
Q8CGC7	Eprs	23.7349	23.7	23.7062	23.8542	23.4244	23.166	23.3881	23.4278	23.4889	23.4294	23.157
Q8CGP7	Hist1h2ak	31.7923	32.0294	32.1741	31.9026	31.4233	32.0906	32.1995	32.5793	32.8026	32.8849	33.0963
Q8CHK3	Mboat7	21.2695	22.6354	22.5345	22.7318	21.6251	20.3278	20.1069	20.2906	19.5729	20.7811	20.4638
Q8CHP8	Pgp	22.825	22.2814	22.123	22.6543	23.9767	23.6407	23.7838	23.6528	23.7054	23.4461	24.0201
Q8CHT0	Aldh4a1	21.1885	19.1759	18.3421	20.2214	23.738	22.9086	22.6763	21.0825	21.738	20.8311	21.1274
Q8CI94	Pygb	23.0922	23.5356	23.4665	23.8255	24.4636	24.0084	23.8808	23.1956	23.426	22.9684	22.8944
Q8CIH5	Plcg2	27.5004	27.1139	27.4032	27.4891	23.8924	22.7513	24.7653	26.4061	26.6885	25.6101	26.1944
Q8CIN4	Pak2	24.0812	24.0317	23.3657	23.5727	24.2955	24.2094	23.8274	23.9921	23.9842	23.3539	23.2604
Q8HWB2	H2-Q4	23.6607	23.3648	24.2077	23.1424	22.5462	22.9576	22.9884	22.954	23.3357	22.212	23.7432
Q8JZQ9	Eif3b	23.895	24.2698	23.082	23.4721	21.1114	22.2463	23.12	22.7899	23.4569	22.035	23.764
Q8JZR0	Acsl5	19.9412	20.1136	21.1301	19.0411	20.9037	19.561	20.7622	20.377	19.3845	19.3528	21.0768
Q8JZV7	Amdhd2	22.8058	21.9932	22.8373	23.3786	23.8106	22.4857	23.0717	22.9427	23.2195	22.9388	23.3469
Q8K010	Oplah	20.0393	19.2146	20.465	20.6838	21.6034	22.6116	21.463	20.0019	20.3745	19.9603	20.2128
Q8K0E8	Fgb	28.0468	28.1356	28.2369	26.2732	26.7629	28.509	27.4634	28.1962	29.4447	27.3752	26.4495
Q8K124	Plekho2	22.3226	22.4071	21.8671	22.4552	24.1406	23.0293	23.5127	24.4577	23.1958	24.045	23.0552
Q8K183	Pdxk	22.2073	22.1928	19.8375	22.3391	24.5617	24.1889	24.1297	22.9148	23.1605	22.4251	23.1534
Q8K1B8	Fermt3	27.5234	27.1524	27.242	27.1864	25.8127	25.6727	25.4811	26.4882	26.4245	26.3589	26.9498
Q8K1I7	Wipf1	19.2606	19.9894	20.3251	20.1929	20.6306	22.7286	22.9677	22.026	21.8034	21.6731	22.7505
Q8K1X4	Nckap1l	23.8336	23.265	24.2613	23.8429	22.1859	21.9438	22.2195	23.1825	23.1718	23.3037	23.7787
Q8K212	Pacs1	22.2752	22.7966	22.3814	22.5752	22.0787	21.6995	20.0475	22.0999	21.947	21.7671	22.6231
Q8K297	Colgalt1	21.6088	22.3174	20.4998	21.4535	23.8533	24.8734	23.8759	22.3102	22.3459	23.2895	22.7352
Q8K2B3	Sdha	22.2338	23.1436	22.9461	22.7642	23.0905	24.0665	21.3448	21.3648	20.8889	21.1525	21.6982
Q8K2I3	Fmo2	20.3391	19.2893	19.9159	19.8976	24.3665	22.8408	21.8662	20.1202	19.4736	20.643	20.6323
Q8K2Q0	Commd9	20.9635	21.8204	21.5667	22.1697	21.4193	22.0341	21.2163	19.7923	20.6796	21.1059	21.0601
Q8K310	Matr3	21.3527	21.7435	20.5823	21.8347	23.3088	23.9851	23.3016	21.8578	21.9108	21.3352	20.8532
Q8K337	Inpp5b	22.0677	22.0668	20.2177	20.2347	21.3622	18.9296	20.7712	19.8922	21.2358	21.195	21.5079
Q8K352	Sash3	20.9836	19.9456	21.7319	21.8322	22.1775	21.7943	22.3988	22.9711	22.6023	22.2303	22.4665
Q8K3H0	Appl1	22.0275	21.3426	21.5158	22.1133	23.4162	22.5356	23.6547	22.8525	23.1724	23.0397	23.2244
Q8K426	Retnlg	24.514	24.6441	20.5329	19.93	23.7223	25.2915	24.8878	24.7296	23.8712	24.9422	25.763
Q8K482	Emilin2	23.0396	20.1765	22.0741	22.317	22.0181	21.7523	21.6472	21.7891	22.4864	21.9385	20.375
Q8K4Z3	Apoa1bp	20.2364	20.6663	19.7799	20.7803	21.0419	22.469	20.6661	20.5301	20.8039	18.3817	21.006
Q8QZT1	Acat1	21.4144	21.4559	21.593	21.2351	23.1033	23.9492	22.7581	20.3022	21.5872	20.3981	20.1509
Q8QZY1	Eif3l	23.8736	23.7957	23.9401	23.7767	23.5633	23.2577	23.2898	22.9462	23.2182	23.5388	23.3346
Q8QZZ7	Tprkb	19.1189	20.2433	19.4997	20.4661	21.3106	21.1998	20.9893	19.9442	20.0797	20.0899	19.7578
Q8R010	Aimp2	21.5532	21.5743	22.7228	22.2955	23.1343	21.3389	20.3025	20.7222	20.2756	19.8049	20.6192
Q8R0G9	Nup133	21.0698	20.9985	21.0619	19.197	20.5917	19.7997	19.4605	20.5824	20.1336	21.3042	21.2493
Q8R121	Serpina10	23.4493	25.0057	24.7934	23.1563	20.7577	23.7077	23.3473	24.0934	24.9389	24.2705	24.0047
Q8R180	Ero1l	24.5667	24.1312	24.6707	24.3141	23.723	23.5845	23.249	24.8331	24.6233	24.4363	24.2176
Q8R1B4	Eif3c	23.273	22.8679	23.7376	23.2717	24.0639	24.0464	23.9669	24.0478	24.1738	23.6402	23.6994
Q8R1F1	Fam129b	22.4817	22.8073	22.685	21.722	21.6444	23.5902	22.6069	23.575	23.2522	24.0685	20.6284
Q8R1F5	Hyi	19.3676	21.155	20.391	19.3766	22.7868	23.5292	21.6765	20.952	21.8107	19.2285	19.7422
Q8R1G6	Pdlim2	22.8261	22.9525	22.4172	22.9377	24.9471	24.3479	24.4304	23.4961	23.5723	23.3693	23.6374
Q8R1H0	Hopx	20.2708	20.5297	20.1016	20.3029	21.6045	23.2953	22.519	20.3205	19.4028	19.037	20.416
Q8R1I1	Uqcr10	24.9084	26.021	24.6108	25.1847	23.8686	25.9399	24.6202	25.9947	24.4616	25.1274	25.4526
Q8R1Q8	Dync1li1	20.3399	20.9708	18.8756	20.0625	22.9283	21.2284	22.9439	22.9825	20.806	19.6894	20.5333
Q8R1V4	Tmed4	22.7869	22.4662	20.6107	20.7478	21.6896	23.2801	20.1956	23.015	19.3654	19.736	20.5529
Q8R2H9	Phospho1	24.6122	23.3388	23.2634	23.9887	20.8429	21.051	21.1667	23.3331	23.1719	23.372	24.3784
Q8R2K3	Ssbp1	20.0954	20.635	19.5768	20.2175	20.8861	22.4073	19.9234	19.9003	21.8923	19.6636	20.7803
Q8R2P8	Kars	23.2459	23.2585	23.4524	23.4144	23.7136	23.8912	23.5822	23.2667	22.8596	23.0711	23.0227
Q8R2Q8	Bst2	24.6807	23.5406	23.9105	23.1624	24.8811	23.8188	24.0382	23.8483	23.8054	23.7888	23.7795
Q8R2S8	Cd177	28.2802	28.9613	28.203	28.1188	25.6284	25.2553	25.7646	28.4034	27.6042	28.1603	28.8617
Q8R2U6	Nudt4	19.7795	22.234	22.5521	22.9867	20.2103	21.0211	21.298	19.9094	19.6689	19.1562	22.4169
Q8R317	Ubqln1	20.378	20.0065	19.7171	20.1756	23.8086	24.228	23.0457	22.2731	23.0131	22.4851	20.6799
Q8R326	Pspc1	22.8145	22.1943	22.5267	22.9059	22.4213	22.6971	22.2972	21.5333	22.1813	22.143	19.8697
Q8R379	Gimap7	19.6599	20.4965	20.1587	19.9386	21.2079	23.9923	22.0807	20.8533	21.1771	19.1304	20.7224
Q8R4R6	Nup35	19.4131	21.5788	21.8077	21.6195	23.1602	19.5897	22.728	22.0052	22.2406	22.4955	23.4342
Q8R574	Prpsap2	22.5344	22.6228	22.4359	23.0626	21.7272	21.992	21.8783	21.8067	22.4865	21.8315	22.4978
Q8R5A3	Apbb1ip	24.4706	24.378	24.1647	24.341	18.7052	21.8928	19.522	21.5993	22.584	22.5477	19.4772
Q8R5F7	Ifih1	20.5701	19.5369	20.8425	20.9374	20.6581	21.7848	19.6785	21.1185	19.6218	21.4132	20.4233
Q8R5G7	Arap3	20.9793	20.9028	20.7085	20.8753	20.9481	20.3717	20.6742	21.0477	19.4951	20.7403	20.8417
Q8R5H1	Usp15	22.9212	22.911	22.8846	22.7193	20.2331	21.2659	20.1091	22.4978	19.035	20.1298	21.3665
Q8R5J9	Arl6ip5	21.3675	21.2487	21.4168	20.9125	23.7713	22.7773	23.2169	22.5534	22.3332	22.2883	22.0129
Q8R5L1	C1qbp	21.0692	20.8369	20.0318	18.5196	24.3671	23.1212	23.1729	23.4034	23.5814	20.8304	23.1208
Q8VBT6	Apobr	24.1861	23.6476	22.8472	23.2256	24.5892	24.0804	24.1836	25.5027	25.0523	25.3354	25.0979
Q8VBV7	Cops8	23.0561	23.2585	22.9968	23.248	23.7966	23.7421	23.9805	23.0313	23.3577	21.0899	23.5411
Q8VC88	Gca	25.4746	24.9033	25.4239	25.518	20.5436	21.4552	21.6006	23.265	23.9714	24.2134	24.4696
Q8VCF0	Mavs	20.4776	20.3533	19.6993	19.7602	22.4824	22.4201	21.4397	19.6182	20.0299	20.8025	21.5056
Q9DAC2	C8g	23.4406	23.1996	23.0728	22.4503	21.9822	22.6287	22.2515	23.0002	22.9073	19.4766	20.8069
Q8VCR4	Trmt112	22.2295	22.2019	21.5728	22.1378	23.5254	23.0371	25.1082	23.0207	22.657	22.3467	20.534
Q8VCR7	Abhd14b	21.7787	18.909	20.6347	20.0139	22.3502	23.0092	22.6505	20.4283	19.8748	21.184	20.0606
Q8VCS0	Pglyrp2	24.7686	24.146	24.4627	24.2637	20.9455	18.678	21.3536	20.8158	23.4643	22.724	23.3573
Q8VCT4	Ces1d	20.0824	19.1397	20.9792	20.0155	21.6737	23.5818	22.4406	20.4124	19.6606	20.2873	19.6688
Q8VCW8	Acsf2	20.8323	20.3054	20.1213	20.0733	22.9367	22.1251	20.1935	20.1494	19.7048	19.1795	19.795
Q8VD31	Tapbpl	19.6822	22.308	20.8785	19.1788	20.59	21.5191	22.0478	20.3442	20.9537	20.944	21.203
Q8VD58	Evi2b	22.6497	22.3122	22.4887	22.9525	21.1093	20.0803	22.0307	23.6855	23.3936	23.0109	23.939
Q8VDD5	Myh9	28.5439	28.5782	28.8642	29.0069	26.7909	26.8492	27.0534	28.1019	27.938	28.2787	28.5228
Q8VDM4	Psmd2	24.8077	24.5871	24.2828	24.1119	25.0994	24.621	24.8422	24.2626	24.464	24.5252	24.7119
Q8VDM6	Hnrnpul1	23.832	24.3196	23.7946	23.1275	23.2551	22.3587	23.2801	22.0472	21.4909	22.1313	23.4619
Q8VDN2	Atp1a1	24.1232	23.819	23.8665	24.0705	24.987	24.7279	24.4908	24.6118	24.231	24.4793	24.5765
Q8VDP3	Mical1	24.0043	23.7907	23.9612	24.141	23.2967	21.9552	22.9891	22.7991	22.7945	22.7014	24.0283
Q8VDP4	Ccar2	21.9247	21.7684	22.2962	22.6005	19.9065	22.2526	21.8671	20.6952	20.5198	20.943	20.0356
Q8VDW0	Ddx39a	19.5438	23.0523	19.7816	20.3816	22.6914	22.4576	22.5738	22.8588	22.5423	22.4404	22.8597
Q8VE47	Uba5	22.6986	19.5216	19.4467	22.3117	23.6564	23.6262	23.6577	20.5021	19.5036	19.6435	22.8294
Q8VEH5	Epm2aip1	22.6648	22.5416	22.6012	22.0158	25.4709	25.1002	24.8805	24.6715	24.898	24.3665	22.8394
Q8VEK0	Tmem30a	22.4945	22.7907	22.1915	22.3827	20.4929	21.5135	20.6474	19.5489	20.3223	20.6706	22.615
Q8VEK3	Hnrnpu	26.4915	26.12	26.4067	26.3229	25.4969	26.0241	26.0461	26.222	26.2785	25.9675	26.3541
Q8VI93	Oas3	24.6703	24.5804	24.7673	24.6266	21.9149	23.1047	23.2137	23.0131	24.3473	23.9835	23.7639
Q8VI94	Oasl1	23.4039	22.9147	22.5385	23.0996	21.8139	22.3219	22.3816	23.4853	23.7426	22.7138	23.6202
Q8VIJ6	Sfpq	25.9435	25.4934	25.767	25.669	25.7387	25.5286	25.8019	25.0906	25.0357	25.3888	25.5523
Q8WUR0	Q8WUR0	25.3271	25.6375	24.9954	24.8271	23.8988	23.1187	23.6986	25.661	24.6589	24.4564	25.4282
Q91UZ5	Impa2	20.1639	22.5053	20.8421	23.5252	19.9772	21.1042	22.3052	20.3999	20.4866	22.6363	22.8092
Q91V41	Rab14	25.0474	25.0316	25.1264	25.1954	25.9284	25.4981	25.3357	25.2137	25.5545	25.2938	25.8988
Q91V64	Isoc1	22.5439	22.2205	22.1111	22.887	23.9379	24.4546	24.6435	23.5433	23.4107	23.5418	22.3078
Q91V89	Ppp2r5d	20.015	21.8691	21.5238	19.7479	21.9371	20.1975	20.1327	21.0851	20.5558	20.4998	20.4717
V9GXV0	Idh3b	20.3045	21.7911	20.0609	21.6166	20.1299	24.5942	24.2182	19.3454	20.4862	19.5548	20.4637
Q91VB8	haemaglobin alpha 2	28.6958	28.9438	27.1151	26.8935	30.671	30.1251	30.7217	26.5107	26.4791	26.4552	25.2318
Q91VD9	Ndufs1	23.312	22.3352	22.0111	22.6758	24.1959	24.1275	23.6952	19.5575	20.828	19.416	22.6822
Q91VE0	Slc27a4	24.282	24.1735	24.3454	24.2625	21.5372	21.7719	19.7696	22.8907	23.2691	22.9765	23.3041
Q91VH2	Snx9	20.7022	20.0256	21.8715	18.8526	23.0799	22.3462	19.7618	19.6744	21.4318	22.1355	22.131
Q91VH6	Memo1	20.0607	19.1929	20.4546	21.3104	21.8462	20.6456	21.4117	20.6794	20.4308	20.4618	19.7933
Q91VI7	Rnh1	24.5188	24.7088	24.2419	24.4153	25.7667	25.435	25.6437	25.4476	25.2865	25.7564	25.2582
Q91VJ4	Stk38	22.3123	22.6447	23.235	22.9747	20.1447	21.4782	20.9299	20.3763	21.6004	22.082	19.9654
Q91VR8	Brk1	24.4899	24.1559	24.3863	24.6637	25.2925	24.6893	25.4288	23.947	23.918	24.6157	24.3079
Q91VU7	Pus7	20.6016	20.0226	20.3295	20.0944	24.7772	27.5211	27.349	22.6434	19.1689	19.2446	21.0515
Q91VW3	Sh3bgrl3	26.8825	25.9651	26.1098	26.6695	26.8287	27.4252	26.6029	27.0576	27.4125	27.5105	26.7662
Q91W53	Golga7	21.9063	21.1693	21.7004	21.7922	21.5732	21.3191	20.9298	19.6825	19.2099	19.6491	19.9153
Q91WC9	Daglb	25.037	19.5929	25.417	25.6705	21.6362	22.7689	23.0077	24.1643	21.0281	18.1482	26.7216
Q91WG2	Rabep2	22.6088	18.9063	23.0985	24.0117	20.5924	19.8125	20.2411	19.933	20.0862	20.3946	20.1938
Q91WK2	Eif3h	23.3903	22.5307	23.1002	23.0758	25.0462	23.9308	24.4532	23.6262	23.9498	23.6234	23.5476
Q91WU5	As3mt	20.921	20.6047	19.6129	19.5748	22.5373	22.4817	22.6781	20.0448	20.8613	21.3378	20.7475
Q91WV0	Dr1	18.9128	20.1453	19.7656	21.6022	23.2933	22.523	23.3335	22.3681	22.4034	19.9359	20.3081
Q91X21	Kiaa2013	20.2777	19.4583	19.882	20.3619	20.5937	20.6313	20.6861	21.8909	21.956	22.0748	22.6141
Q91X72	Hpx	27.6711	28.8821	28.0628	27.1386	27.0893	28.8082	28.2659	27.9241	28.6609	28.172	27.1523
Q91XD6	Vps36	23.3834	20.3066	22.5757	22.0763	22.4271	21.4635	22.2961	22.313	21.9308	22.5696	22.1327
Q91XL1	Lrg1	27.0276	26.507	24.644	24.7268	25.5564	26.1508	25.6635	26.0981	27.311	27.5938	24.8905
Q91XV3	Basp1	24.1938	23.273	23.6094	23.7029	25.596	24.8876	25.2018	25.895	25.632	25.7484	25.2666
Q91YI0	Asl	22.3038	22.4494	22.8849	23.1211	24.241	24.2498	23.847	23.0268	23.8681	23.5658	21.9036
Q91YI4	Arrb2	23.8803	24.4048	24.0564	23.8727	21.2734	21.2694	20.5259	23.2907	22.5315	22.8664	23.8314
Q91YJ2	Snx4	20.3597	20.7529	20.2463	19.7167	20.3719	21.6751	20.3873	19.8016	20.0709	19.5995	21.2209
Q91YP3	Dera	24.9188	24.4741	24.8199	25.5349	23.3142	22.7393	23.1992	23.8341	23.926	23.971	23.6316
Q91YQ5	Rpn1	24.163	23.4919	24.0497	23.8681	24.6692	24.3347	24.1601	23.7635	24.1152	23.9546	24.1602
Q91YR1	Twf1	22.6339	22.6614	22.627	22.5345	23.8467	23.8678	23.5716	22.7202	22.5858	22.5517	21.4767
Q91YR9	Ptgr1	25.6783	25.9833	25.7447	25.7494	23.6307	24.4091	24.8284	25.4297	24.9517	25.3989	25.6036
Q91YX0	Themis2	23.19	23.5399	23.8365	23.9086	20.7257	21.4341	20.6939	20.465	22.3698	22.7464	23.197
Q91Z25	Arpc1b	26.645	26.9457	26.8673	27.1522	26.0452	26.0787	26.5911	26.4875	26.5735	26.6063	26.831
Q91Z40	Gbp7	24.3143	23.9841	24.2315	21.2457	25.3946	24.621	25.2345	23.3661	24.0731	24.2696	22.1617
Q91Z50	Fen1	21.5282	22.0605	22.3633	22.7515	20.6671	21.2179	21.6344	21.5029	21.2548	21.7997	21.1076
Q91Z53	Grhpr	22.565	21.944	22.4457	23.0821	24.2031	23.4981	23.8912	23.2034	23.1335	23.1806	20.0196
Q91Z98	Chil4	19.3858	19.6228	19.968	22.7457	20.119	19.074	20.6107	20.6281	19.1851	19.0252	20.3794
Q91ZA3	Pcca	19.4627	19.8749	20.0268	19.89	23.0352	21.9625	22.2946	22.0644	19.9403	19.6596	21.371
Q91ZJ5	Ugp2	23.3791	23.9854	24.1005	24.1161	24.0985	23.715	23.0483	24.2838	24.0061	23.9099	24.4388
Q91ZR1	Rab4b	23.6316	23.1976	23.24	23.5279	22.2414	22.1467	21.6512	22.6417	22.3924	21.266	22.9451
Q91ZW3	Smarca5	24.5971	24.3026	23.9603	23.8262	22.9068	23.7311	22.8137	23.1476	23.5891	24.5099	23.9299
Q920A5	Scpep1	19.2797	19.7095	19.2699	18.759	22.7612	23.9774	21.9437	19.9086	21.7169	21.4073	20.4254
Q920C4	Ms4a3	24.6928	24.3842	25.2801	25.1506	21.2433	20.5051	20.8285	24.6105	24.542	24.4213	24.9889
Q921F2	Tardbp	25.662	25.7259	25.9556	26.0201	25.7406	25.7048	25.9496	25.4294	25.3708	25.5075	25.3468
Q921F4	Hnrnpll	23.1133	23.0447	22.3292	22.4968	21.6158	22.2514	22.1116	21.9524	21.9099	21.7759	22.0422
Q921H8	Acaa1a	23.9415	23.633	23.4631	23.6237	25.2911	25.6823	25.0833	24.6228	24.7029	24.9647	24.4098
Q921I1	Tf	28.3915	29.8695	28.7773	28.146	28.0955	29.7776	29.4517	29.301	29.0054	29.3521	29.216
Q921I9	Exosc4	20.4429	20.7938	20.4667	21.1222	20.0735	21.723	20.16	20.8296	19.0184	21.4153	21.2287
Q921M3	Sf3b3	24.2786	24.1837	23.9313	24.0015	23.4054	23.8632	24.0486	23.9433	23.6932	23.4211	24.0833
Q921M7	Fam49b	23.9016	23.9802	23.6749	24.425	24.6374	24.207	24.1553	25.016	24.4028	24.4718	23.5205
Q921T2	Tor1aip1	24.02	23.7543	23.5111	23.6926	23.128	23.2679	23.3237	23.9199	23.6123	23.649	24.3137
Q921Y0	Mob1a	24.3756	23.7109	24.2162	24.4264	23.9747	24.2318	23.8322	23.6819	24.112	23.7679	24.0013
Q922B2	Dars	25.6297	25.844	25.5957	25.7117	24.6016	24.3568	24.4158	24.976	24.8269	25.0587	25.6517
Q922F4	Tubb6	22.5548	21.5934	20.5053	19.5463	23.1573	20.7293	24.173	22.7217	20.4798	22.46	19.4036
Q922H2	Pdk3	21.7194	21.0893	21.678	21.5359	23.1257	22.3621	22.9229	23.4918	19.3063	23.0474	20.1175
Q922H4	Gmppa	22.4774	21.6276	22.1026	21.8188	22.8748	22.6527	22.0054	21.5664	22.2928	21.9806	20.1708
Q922Q1	Mtarc2	21.0042	20.2516	20.3134	19.1401	20.8609	23.8773	23.2478	19.8257	19.9298	20.4457	19.6963
Q922Q8	Lrrc59	23.09	22.7888	23.035	23.3503	24.0384	23.9023	23.8139	22.9751	23.1286	20.0196	22.9835
Q922R8	Pdia6	25.5462	24.7891	25.2565	24.7183	27.4503	26.8743	26.9301	26.474	26.3505	26.1266	25.9623
Q922Y1	Ubxn1	22.6624	22.4529	22.9881	22.5598	23.5688	22.9343	23.3616	22.8957	22.3636	22.6132	22.0894
Q923B6	Steap4	23.0551	22.2087	22.6385	22.1534	22.3791	20.9858	21.8735	22.8986	23.027	22.8422	23.1322
Q923G2	Polr2h	24.7949	23.8013	23.9637	24.1937	20.3069	23.0312	19.8624	19.886	20.7815	23.3561	19.6721
Q923L7	Ear6	19.2532	19.3943	20.7518	20.2935	20.6068	23.2763	23.2435	19.4395	20.3437	21.2388	19.2698
Q99J56	Derl1	23.0559	20.4575	19.6308	20.701	22.5092	23.6662	22.8839	23.3095	23.7569	22.5095	19.6611
Q99J77	Nans	22.9648	22.4504	22.496	22.6411	22.9729	22.4811	23.0274	21.9246	22.4076	22.4334	21.4708
Q99J93	Ifitm2	23.9715	24.0493	25.2687	24.5262	22.1874	21.5468	22.2846	22.8961	22.6217	23.6888	23.204
Q99J99	Mpst	23.5772	22.522	22.9258	22.5998	24.5893	24.2795	24.8864	23.7188	23.9077	24.0701	24.2526
Q99JB2	Stoml2	22.3104	22.8545	22.7882	22.8933	22.4393	22.251	21.6976	22.2523	22.0768	21.986	21.7589
Q99JF8	Psip1	23.0873	22.2549	22.2393	22.2909	20.9648	20.8614	21.3908	19.2456	20.3537	20.6264	20.7399
Q99JI4	Psmd6	23.5696	24.1039	23.7743	23.8105	23.9952	23.8016	24.0968	23.3539	23.8992	24.0454	23.9841
Q99JI6	Rap1b	26.9093	26.5721	27.0202	27.1554	26.0797	25.6092	25.8893	26.3291	26.3059	26.5221	27.3269
Q99JR1	Sfxn1	23.2419	23.1256	23.0337	23.3159	24.2779	23.1647	23.0084	22.8778	23.155	22.6026	23.0977
Q99JX4	Eif3m	21.5674	21.7953	19.8025	21.7983	23.251	22.1899	21.8172	22.0955	21.1051	20.8354	21.9127
Q99JY0	Hadhb	23.4173	22.8776	23.8088	23.3317	24.5981	23.9317	23.8054	22.7511	23.2418	22.7384	22.9679
Q99JY9	Actr3	27.7265	28.0202	27.8939	28.1432	26.9609	27.4306	27.1202	27.4208	27.185	27.5953	27.3355
Q99K41	Emilin1	20.6022	20.7828	21.2206	19.9192	24.7	24.3903	25.0304	19.9634	19.3111	19.7211	20.1064
Q99K48	Nono	24.2728	23.3746	24.3471	23.8317	24.3952	25.3316	24.8896	23.863	24.972	24.5279	23.9243
Q99KC8	Vwa5a	23.0457	21.7917	22.1969	22.1906	24.8044	24.0831	24.5298	23.5656	23.2828	23.3846	23.0204
Q99KE1	Me2	23.221	23.2069	23.4458	23.4403	23.3789	23.1367	23.5626	23.4902	23.3135	21.8653	23.5279
Q99KF1	Tmed9	24.9313	24.185	24.6094	24.0537	25.5189	25.6469	24.8233	24.6942	24.8658	24.682	23.9593
Q99KI0	Aco2	21.0501	21.203	21.6515	21.9182	25.7257	25.87	25.8168	23.3332	20.7085	23.0425	22.1941
Q99KJ8	Dctn2	20.4961	20.216	23.1247	22.012	23.5148	23.242	23.4382	22.7469	22.4913	22.4238	23.0333
Q99KK7	Dpp3	22.4968	22.9888	22.5841	23.2218	23.5277	23.5698	23.5438	22.8974	23.0889	23.1919	22.5708
Q99KP3	Cryl1	20.8271	20.3531	19.6072	19.9109	22.5448	22.7348	21.1439	20.9843	20.6297	21.2413	20.8842
Q99KP6	Prpf19	23.3386	24.8649	23.2799	23.8922	21.0806	23.5881	23.9262	20.6014	22.0736	24.0264	23.4424
Q99KQ4	Nampt	22.7241	21.3522	21.9205	22.9911	24.8403	24.7692	24.6837	23.8091	23.9767	23.9258	22.7142
Q99KV1	Dnajb11	20.397	20.0519	19.9403	20.4492	23.5244	23.5212	23.6492	23.1858	23.0923	23.1296	20.0441
Q99L04	Dhrs1	24.4409	23.9976	24.5543	23.86	23.9849	23.9687	23.923	24.0584	23.7397	24.2595	24.7014
Q99L13	Hibadh	22.2039	22.1571	22.0801	19.6973	22.747	24.6622	23.4935	22.2859	22.7147	22.6596	20.5264
Q99LB4	Capg	25.8524	25.6162	25.847	26.3551	27.8738	27.3147	27.6178	27.3729	27.3265	27.1717	27.1834
Q99LB6	Mat2b	24.8677	24.5623	25.0816	24.5148	25.3663	25.0431	25.3233	24.4849	24.7933	24.8183	24.8641
Q99LC5	Etfa	23.8674	24.0216	24.3493	24.0971	24.7938	24.8085	24.7862	23.5491	24.057	23.78	23.9886
Q99LC9	Pex6	23.0576	23.1628	23.2959	23.1932	24.2691	23.6016	23.9589	23.3242	23.3785	23.9634	23.3008
Q99LF4	Rtcb	22.4451	21.8876	22.7876	22.2592	22.9208	22.1408	22.2759	21.4282	21.2729	21.4797	21.3256
Q99LR1	Abhd12	19.9471	20.2014	20.1355	20.1355	23.7444	23.2355	21.9758	23.4354	20.7355	19.7976	19.9595
Q99M15	Pstpip2	19.8946	22.0334	20.4566	20.0947	20.6068	19.5969	19.8649	21.5499	19.9062	20.1546	21.8468
Q99M31	Hspa14	19.6589	20.2458	21.2288	20.2002	19.9434	19.9479	20.042	22.702	20.7495	19.3557	21.4502
Q99MK8	Adrbk1	24.2877	24.256	25.2654	24.4621	23.1192	22.6959	23.1793	23.639	23.6228	23.2495	22.9421
Q99MR6	Srrt	22.0863	21.1776	20.8745	18.745	22.368	19.2829	22.4269	21.9011	20.8357	20.4598	22.2454
Q99N15	Hsd17b10	23.7488	22.7572	23.7566	23.4124	24.2881	24.3742	23.9139	23.5564	23.155	23.3615	22.8966
Q99N16	Cyp4f3	22.6817	22.2044	22.3588	22.7526	20.5921	19.4844	21.3047	19.3692	20.8252	19.4079	20.9876
Q99PG2	Ogfr	23.107	22.0437	23.4654	22.4727	20.7091	21.4199	20.7084	21.4033	18.3758	19.5637	19.7203
Q99PT1	Arhgdia	26.6716	26.7069	25.8589	26.2738	28.8653	28.1464	28.3558	27.8474	27.8025	27.2286	26.9988
Q99PV0	Prpf8	22.2881	22.3549	22.4322	22.405	21.6358	20.792	20.5161	20.8638	20.868	20.5199	21.2147
Q9BDB7	Ifi44l	22.747	22.6283	20.2877	20.4276	23.7108	24.001	23.2114	19.8276	23.8358	23.2515	23.2578
Q9CPP0	Npm3	19.0822	19.8269	20.2058	20.6137	22.0996	21.7332	21.4564	21.1309	21.1632	19.5293	20.9196
Q9CPQ1	Cox6c	24.7332	23.9071	23.3661	23.4358	24.3382	23.8937	24.3533	23.7669	23.2209	19.2935	24.094
Q9CPQ3	Tomm22	21.7593	19.5792	19.6294	20.1354	24.299	23.5666	23.6491	22.2945	22.2625	22.4957	20.047
Q9CPU0	Glo1	22.3823	22.6365	19.9173	22.9709	23.8817	24.7099	24.786	22.5536	22.9535	23.7617	22.2438
Q9CPW4	Arpc5	27.9026	27.5993	27.8825	28.5356	26.8751	26.8994	27.2439	27.0054	27.5186	27.7518	27.1175
Q9CPX6	Atg3	24.943	24.9807	23.5361	25.2553	23.4357	23.3248	21.2869	23.1805	22.1414	23.1318	23.8547
Q9CPY7	Lap3	21.3021	23.8848	23.2516	21.4577	25.6776	25.8284	25.6171	23.8859	25.2154	24.0807	22.6525
Q9CQ22	Lamtor1	19.7009	23.0117	20.6295	23.3006	23.9845	23.7868	23.587	23.2285	22.9579	23.2299	19.465
Q9CQ60	Pgls	25.2364	25.4673	25.1019	26.1047	25.4548	25.1042	25.1234	24.8212	24.7507	24.9953	24.9896
Q9CQ62	Decr1	22.1344	22.386	19.6978	22.0015	23.5818	24.3535	22.7922	21.6905	22.136	19.9438	22.0893
Q9CQ65	Mtap	19.8709	19.9964	19.1155	20.9439	23.3697	22.9907	23.1152	20.5955	19.0245	19.9089	20.2613
Q9CQ69	Uqcrq	23.2406	23.3848	21.478	22.1953	20.2173	23.1924	22.9298	22.5168	19.9146	20.2242	20.7997
Q9CQ71	Rpa3	21.2379	22.1472	20.6466	21.56	20.9834	21.4006	20.9794	20.9378	20.6725	21.0332	20.1729
Q9CQ75	Ndufa2	21.4005	20.0449	20.0658	19.1719	23.1912	22.9847	23.7292	19.878	20.172	20.1571	19.1512
Q9CQ92	Fis1	23.6936	23.1563	24.0704	24.0077	23.1016	24.6652	24.8752	24.4534	24.1887	22.8712	24.6767
[truncated: 294 more rows]

## Sheet: Caseum-Cell
Protein IDs	Gene names	Caseum1	Caseum2	Caseum3	Caseum4	Cell1	Cell2	Cell3	LogFC	P_value	FDR
A0A075B5J9	Igkv17-127	23.287	23.3408	22.4631	22.3141	24.2819	25.0462	24.263	-1.67912	0.00677734	0.0249045
A0A075B5K0	Igkv14-126	20.2208	22.2522	19.3935	19.5827	22.1705	23.1511	22.3111	-2.18193	0.037241	0.0792885
A0A075B5K2	Igkv9-124	21.862	19.6414	20.1512	20.4757	23.2415	22.771	22.912	-2.44226	0.0110223	0.0339251
A0A075B5L0	Igkv10-95	22.9625	20.2096	18.983	19.6137	22.6601	21.549	22.4979	-1.79347	0.132254	0.201501
A0A075B5M2	Igkv4-61	24.0354	24.1135	23.5791	24.416	20.6733	20.577	20.1954	3.5541	1.91917e-05	0.00191333
A0A075B5M7	Igkv5-39	24.4217	23.7302	24.2621	23.4564	19.4469	24.206	24.5755	1.2248	0.536505	0.606013
A0A075B5N9	Igkv3-7	24.4772	20.5001	24.7213	24.9425	25.2602	20.5749	20.2014	1.64811	0.448381	0.525365
A0A075B5P3	Ighg2b	24.5592	24.0198	24.1796	23.2716	25.7862	26.2014	25.7968	-1.92058	0.0024489	0.0136062
A0A075B5P4	Ighg1	24.9728	25.0731	18.412	18.9192	25.153	24.6036	24.4335	-2.88576	0.214465	0.291678
A0A075B5P5	Ighg3	25.0147	24.3281	24.4488	24.5641	24.3129	23.9053	24.3951	0.384492	0.133675	0.202992
A0A075B5R1	Ighv5-17	22.5184	22.0875	22.077	22.1265	21.6983	22.9332	22.0949	-0.0397833	0.924736	0.939486
A0A075B5R5	Ighv4-1	20.0986	20.035	19.6709	19.1797	23.3357	23.1273	23.6063	-3.61038	4.01353e-05	0.0021912
A0A075B5R9	Ighv14-3	20.1606	21.5605	22.8785	19.8271	20.6534	20.8317	20.9181	0.305608	0.692958	0.747743
A0A075B5S2	Ighv7-1	20.2862	19.4259	21.9918	20.4922	20.3861	22.9756	23.4646	-1.72641	0.206171	0.281902
A0A075B5T2	Ighv6-3	21.7606	19.5136	19.9518	19.8382	22.1224	22.534	21.8018	-1.88668	0.0268493	0.062503
A0A075B5U6	Ighv1-20	20.6323	22.9134	22.5797	23.2809	22.6152	24.3842	24.1755	-1.37339	0.153086	0.225596
A0A075B5V6	Ighv1-42	22.537	21.8966	18.8358	19.1148	24.3851	24.9063	23.1307	-3.54465	0.0258556	0.0608694
A0A075B5Y4	Ighv1-81	22.2504	21.0119	20.3085	20.182	22.7164	19.8266	21.416	-0.381467	0.715829	0.766649
A0A075B697	Ighv2-9-1	20.7204	19.504	19.0522	20.1481	21.8203	20.6903	21.4798	-1.47396	0.0315002	0.0705372
A0A075B6A0	Ighm	25.4516	26.4137	26.2981	25.7882	25.9918	27.1375	27.336	-0.833867	0.173494	0.248069
A0A075B6D5	Igkv19-93	21.1285	21.6464	19.3731	21.1663	22.971	22.6303	22.4601	-1.85856	0.0289846	0.0660653
A0A087WNP6	Cdv3	20.122	18.6345	19.7399	19.6525	24.1072	23.0624	22.9602	-3.83938	0.000868253	0.0078104
A0A087WNS0	Rpl3	24.261	23.2052	24.4356	23.5475	20.3289	21.1753	21.0893	2.99783	0.000685322	0.00733055
A0A087WNY2	Atg4b	20.6538	19.748	20.6361	20.9277	19.7514	19.6706	18.8186	1.07787	0.0464471	0.0927728
A0A087WNZ7	Trip12	22.0959	21.5681	22.3718	21.4603	20.923	20.9731	21.0557	0.890092	0.0241287	0.057941
A0A087WP83	Hdlbp	20.1565	22.0713	19.6533	20.4244	21.5279	24.0835	24.3779	-2.75339	0.0703602	0.126538
A0A087WPH7	Psmc3	20.1396	19.418	20.0741	20.1615	22.2958	21.2457	21.6337	-1.77677	0.0119288	0.0357085
A0A087WPL5	Dhx9	24.1625	24.2701	24.2983	24.4318	23.5729	24.2326	24.4365	0.210008	0.507132	0.579977
A0A087WQ04	Hck	25.107	24.7081	25.3887	25.0888	24.4482	23.7183	23.7054	1.11585	0.0245798	0.0585878
A0A087WQ46	Nop58	23.6914	23.002	22.9293	22.5303	21.2399	20.2529	21.5146	2.03578	0.0143968	0.0410086
A0A087WQE6	Tceb1	23.0252	23.5701	22.7826	23.0241	23.2594	22.8327	23.2083	0.000366667	0.9987	0.9987
A0A087WQF5	Ly6g	19.8635	25.2128	21.6522	21.8206	19.9878	21.7247	21.5373	1.05401	0.442183	0.520496
A0A087WQS0	Tns1	20.4737	18.7384	19.5958	19.4515	23.3049	23.0966	23.3725	-3.69315	0.00132289	0.00947936
A0A087WQT6	Casp8	23.3641	22.8827	23.5511	23.7892	20.4978	22.9557	23.26	1.15894	0.314941	0.396791
A0A087WR20	Ctsh	19.5333	19.467	20.0926	19.2468	24.4213	24.7428	24.2911	-4.90014	4.02023e-06	0.00151036
A0A087WR38	Ndufa10	20.4291	20.1401	21.4652	20.5768	21.3241	19.309	20.5699	0.2518	0.726142	0.775883
A0A087WRE5	Nudt16	19.7029	19.7453	21.6718	21.4526	23.7128	22.1879	20.6116	-1.52762	0.228789	0.306971
A0A087WRP7	Ly6c1	25.376	26.5884	25.9333	25.4463	23.3475	26.2853	24.5432	1.11067	0.321936	0.403829
A0A087WS46	Eef1b2	23.1881	22.7061	22.13	22.5023	24.3636	24.3522	23.8965	-1.57248	0.00222612	0.0128254
A0A087WS98	Actr3	20.0762	23.2325	23.6522	24.0039	21.3714	21.109	20.182	1.85373	0.131145	0.200611
A0A0A0MQ90	S100a13	23.986	25.2671	25.9021	26.4242	24.4847	24.2651	24.5643	0.956817	0.165721	0.239444
A0A0A0MQA5	Tuba4a	25.1746	25.2326	25.2055	25.4219	22.9396	24.2566	23.5445	1.67842	0.045139	0.0909524
A0A0A0MQF6	Gapdh	30.0214	29.8925	30.151	29.9057	29.5425	29.8851	29.5951	0.318417	0.0736734	0.131261
A0A0A0MQM0	Eif5a	27.0985	27.2247	27.2274	26.9605	26.4904	26.9353	27.216	0.247208	0.36322	0.444431
A0A0A0MQN4	Atg7	24.0347	23.7857	24.2833	24.1679	23.0492	20.195	23.1929	1.9222	0.186444	0.260363
A0A0A0MQN8	Nptn	22.5544	22.4995	22.4806	22.6824	23.8439	23.3762	21.3151	-0.290842	0.744264	0.790824
A0A0A6YVS2	Tmco1	22.3207	22.6876	22.9237	22.8938	20.1217	22.0573	20.3589	1.86048	0.0858678	0.147046
A0A0A6YVU1	Nudt5	22.2823	21.8175	21.6967	22.2159	23.1215	22.6431	22.4644	-0.7399	0.038793	0.0815317
A0A0A6YVU4	Il1rn	20.7989	21.592	21.0518	19.9008	20.1489	20.0847	22.8691	-0.198358	0.854845	0.884796
A0A0A6YW67	Gm8797	28.3873	27.9532	28.2345	27.9092	29.7742	29.1991	29.5443	-1.38482	0.00298581	0.0149486
A0A0A6YW87	Cnih4	22.2294	20.4459	19.8236	20.3555	23.4102	19.7338	22.7171	-1.2401	0.395206	0.4752
A0A0A6YX86	Naa15	23.197	22.5711	22.3352	22.4049	20.4143	22.2694	22.8253	0.790717	0.39259	0.473545
A0A0A6YXB0	Arih2	20.2574	20.4514	20.5887	21.2404	20.421	19.5934	19.0057	0.961108	0.127057	0.196322
A0A0A6YXN4	Ighv1-18	20.923	21.9944	19.5913	20.1435	20.5576	22.286	22.5344	-1.12962	0.230557	0.308621
A0A0A6YXP3	Mbnl1	19.1168	19.4072	20.7712	20.2387	24.2222	19.2367	24.4977	-2.76872	0.243545	0.32299
A0A0A6YYE7	Igkv4-57	23.5452	23.113	23.1553	21.8749	23.8141	23.9432	23.1118	-0.700933	0.177015	0.250863
A0A0B4J1G0	Fcgr4	23.6493	23.0004	24.1162	23.7519	24.0416	23.0544	24.3649	-0.19085	0.701833	0.755542
A0A0B4J1H8	Igkv1-133	22.8809	22.7094	22.964	22.4318	23.3063	22.9784	23.6695	-0.571542	0.0812075	0.141174
A0A0B4J1I1	Igkv16-104	21.5633	22.1077	21.9579	19.2804	22.0405	22.9429	23.1028	-1.46808	0.112497	0.178393
A0A0B4J1I9	Igkv4-55	20.8323	19.6914	21.4573	21.0053	22.7327	22.7553	22.9135	-2.05392	0.0110451	0.0339356
A0A0G2JDJ5	Fdps	21.8941	22.0344	22.1332	22.5474	21.3572	21.4386	19.4539	1.40237	0.157768	0.23101
A0A0G2JDW7	Rps27	22.4367	24.0217	22.5661	21.9938	24.2119	25.2084	25.4765	-2.21103	0.012949	0.037921
A0A0G2JE32	Ube2d2	25.6884	26.0165	25.3175	25.4693	25.0606	24.7602	24.9041	0.714625	0.0114841	0.0348527
A0A0G2JE49	Pilrb2	22.8822	22.7946	23.2453	23.1407	20.9806	20.7372	20.5104	2.27297	0.000150987	0.00342785
A0A0G2JEA2	Dcun1d1	20.7026	20.9958	21.3188	20.7658	20.4306	21.2294	20.705	0.157417	0.599909	0.664537
A0A0G2JEC4	Sh3glb1	23.4434	22.7239	23.2177	23.4651	23.8264	23.7521	23.3159	-0.418942	0.135028	0.204235
A0A0G2JF64	Mccc1	20.735	20.612	19.2341	20.4452	22.8957	22.1227	22.3865	-2.21173	0.00346858	0.0161655
A0A0G2JFQ4	Nbeal2	23.7976	23.4409	23.9053	24.0335	21.403	21.9311	21.0683	2.32686	0.00359144	0.0165266
A0A0G2JFT9	Prkacb	23.4078	23.1521	23.1308	23.4151	21.9936	22.8146	22.1391	0.960683	0.0521074	0.100472
A0A0G2JFV4	Rnf115	20.3299	19.8462	20.0048	19.8708	19.326	21.2783	21.7411	-0.768875	0.408222	0.486008
A0A0G2JG00	Fubp1	23.1947	20.0552	21.6871	20.0148	23.6683	22.8499	24.0816	-2.29532	0.0499608	0.0975809
A0A0G2JGD2	S100a4	20.204	21.38	23.1704	21.3538	21.0302	22.58	20.9991	-0.00938333	0.991148	0.99288
A0A0G2JGE1	Ccbl2	19.506	21.0064	20.2253	20.5046	21.6072	21.1825	21.9158	-1.25793	0.0218612	0.054017
A0A0G2JGI9	Agl	23.8849	23.5163	24.2481	24.365	20.9712	20.8434	20.5607	3.21181	4.6529e-05	0.00226004
A0A0G2JGP4	Nras	22.8772	21.926	21.5922	22.2552	23.2374	23.1714	22.8769	-0.932583	0.0354803	0.0767512
A0A0G2JGP6	Gak	20.3733	18.2939	18.7035	18.1788	21.3053	20.0704	19.2445	-1.31936	0.16173	0.235607
A0A0G2JGR9	Dclk1	20.1118	20.6608	20.4207	20.3354	22.1325	21.7129	20.8004	-1.16643	0.0872384	0.148803
A0A0J9YTY0	Septin11	23.2433	23.0915	23.5781	23.0486	25.1002	24.4733	25.2816	-1.71132	0.00847489	0.028494
A0A0J9YU62	Ctbp1	23.9102	23.6419	24.201	24.2084	23.2891	23.7141	22.9401	0.675942	0.0712555	0.127548
A0A0J9YUD8	Hmgb1	25.5828	26.1163	25.4184	25.8761	24.4671	24.9665	25.3733	0.812767	0.0669216	0.121632
A0A0J9YUI1	Ube2k	22.8543	19.4445	22.4604	19.029	23.9645	23.5378	23.9006	-2.85392	0.0627529	0.115762
A0A0J9YVJ0	Mgam	19.8822	22.1962	22.4452	19.8987	19.7459	20.3947	20.1213	1.01828	0.245836	0.325088
A0A0M3HEP7	Atp8a1	21.6081	22.2245	21.7881	21.818	21.0141	20.2422	20.8197	1.16768	0.0185461	0.0487686
A0A0N4SUQ1	Serbp1	21.0005	21.6022	20.8091	19.8605	22.5289	23.1951	23.244	-2.17126	0.00445345	0.019159
A0A0N4SVB8	Arl8b	23.9471	23.725	24.0991	23.9447	25.0161	25.6133	24.5177	-1.12006	0.0640616	0.117421
A0A0N4SVC2	Tra2a	23.8654	23.4653	23.7265	23.2528	21.1452	20.3362	20.789	2.8207	0.00117828	0.00885835
A0A0N4SVF0	Tmsb10	22.4064	22.1746	23.4311	22.6802	27.341	27.5188	27.2227	-4.68776	0.000172392	0.00362656
A0A0N4SVK3	Lsm5	22.6437	22.3325	21.6743	22.6763	23.2745	23.4359	24.4379	-1.3844	0.0384551	0.080971
A0A0N4SVQ1	Ndufa4	24.3806	23.9173	23.6406	24.2779	24.901	24.8724	24.2573	-0.6228	0.0783917	0.138271
A0A0N4SVT3	Gng12	22.5811	24.1531	22.2559	22.9101	23.4807	26.186	26.6252	-2.45558	0.113978	0.179994
A0A0N4SW65	Cmas	21.8303	22.1252	21.9144	22.404	20.8301	21.7729	22.2351	0.455775	0.387054	0.468593
A0A0N4SW94	Myadm	24.2378	22.7432	22.9481	22.6794	24.2688	23.8214	24.0477	-0.893842	0.0881172	0.149596
A0A0R4IZW5	Cdh1	19.5933	19.2939	19.9971	20.1413	22.1559	22.6051	21.9439	-2.47857	0.000349389	0.00530146
A0A0R4J005	Lims1	24.2135	24.3467	19.505	24.1081	20.715	20.997	20.1456	2.42412	0.130646	0.200248
A0A0R4J027	Irg1	25.9767	25.8448	25.9418	25.9206	24.6735	24.1089	25.0191	1.32047	0.0367937	0.0785429
A0A0R4J039	Hrg	24.7259	24.6959	24.9865	24.9082	22.2877	23.7806	23.6579	1.58706	0.077119	0.136763
A0A0R4J069	Scly	22.1826	21.2952	21.2955	19.1126	23.2235	23.5354	22.9001	-2.24819	0.0368223	0.0785429
A0A0R4J093	Cmpk1	25.2708	25.2438	24.447	25.9165	25.2893	25.7859	25.3239	-0.246842	0.505393	0.578277
A0A0R4J094	Fahd2	19.5912	19.3861	20.2222	19.9952	21.6934	21.5552	21.1953	-1.68263	0.000930225	0.00823554
A0A0R4J0D3	Stt3b	21.7897	21.716	21.4006	21.6465	21.9307	20.0471	20.0708	0.955333	0.26423	0.345034
A0A0R4J0I1	Serpina3k	27.45	27.2645	27.0585	27.1371	26.2035	26.6202	25.8387	1.00672	0.03353	0.0736439
A0A0R4J0I9	Lrp1	21.8896	21.838	21.5161	20.7893	22.842	24.1796	23.6874	-2.06142	0.0143658	0.0409711
A0A0R4J0P5	Pstpip1	22.7385	23.1176	22.6794	22.6721	22.7095	22.086	22.702	0.302733	0.282051	0.363952
A0A0R4J0Q5	Lmnb2	20.906	20.3275	19.767	20.089	22.9758	20.4426	20.6996	-1.10029	0.303221	0.386269
A0A0R4J0S2	Igfals	22.088	22.9382	23.2684	23.5483	20.6456	20.4241	20.3745	2.47933	0.00302538	0.0149725
A0A0R4J0T2	Clec12a	19.5349	21.4874	22.6521	21.9652	20.7896	20.8457	20.0718	0.840867	0.307715	0.38983
A0A0R4J0X5	Serpina1c	29.9176	29.7138	30.2092	29.6414	27.3629	27.8939	27.6287	2.242	0.000227237	0.00427926
A0A0R4J0Z1	Pdia4	22.5683	20.0332	20.9667	21.0997	25.0311	24.8649	23.7475	-3.38086	0.00375882	0.0170673
A0A0R4J107	Apeh	21.4269	21.0761	20.2541	21.9751	23.4453	24.1427	23.3248	-2.45455	0.00275	0.0145829
A0A0R4J138	Arsb	22.5632	22.2856	23.3511	22.4657	19.9043	21.8243	22.0876	1.39433	0.170324	0.244554
A0A0R4J150	Osbpl8	21.8421	21.0319	22.2851	21.0585	19.8217	20.2943	19.3301	1.73903	0.00875343	0.0291739
A0A0R4J190	Bst1	22.5286	22.1016	20.1874	22.1831	19.7521	22.4898	22.6131	0.131842	0.909408	0.926788
A0A0R4J1C2	Capns1	23.0721	22.6535	19.9687	22.2923	24.5862	24.4428	24.5774	-2.53882	0.0350355	0.0761482
A0A0R4J1C8	Cd68	20.0691	24.3496	24.0891	23.523	25.4243	20.5213	20.953	0.708167	0.724545	0.774537
A0A0R4J1D0	Cpne2	24.9531	24.3463	24.9325	25.2465	22.1064	22.6348	23.1823	2.22843	0.00581091	0.0228157
A0A0R4J1I6	Nup210	21.8561	19.6384	22.1001	22.2031	20.8243	20.844	20.692	0.662658	0.355893	0.436397
A0A0R4J1Y7	Txndc5	21.4568	21.881	20.1237	19.9022	24.2846	25.3458	24.2243	-3.77731	0.00163144	0.0107497
A0A0R4J2B2	Kctd12	24.4014	23.8402	24.1572	24.4324	25.2023	24.7905	25.0458	-0.805067	0.00698122	0.0254903
A0A0U1RNN5	Spn	25.5384	24.8236	24.9011	24.5323	24.8376	22.9894	23.7849	1.07822	0.170472	0.244613
A0A0U1RNS7	Tsen34	20.7529	20.3758	19.9901	20.3125	21.7452	19.6523	21.1676	-0.497208	0.512453	0.584797
A0A0U1RNT6	Mat2a	19.7437	22.4048	20.1004	19.5239	24.5989	24.1041	24.1239	-3.83243	0.00832005	0.0283897
A0A0U1RP13	Cdipt	23.895	22.5686	20.0679	20.568	21.8438	19.8138	22.7497	0.305775	0.815742	0.852551
A0A0U1RP59	Isg20	24.1633	24.0746	23.5126	23.4774	21.9625	21.3856	22.0599	2.00431	0.00129921	0.00939778
A0A0U1RPA7	Rsf1	20.1484	20.1745	20.291	19.7041	20.7225	18.1289	19.6189	0.5894	0.516418	0.588429
A0A0U1RPM2	Fes	23.7286	23.9444	24.3886	24.8545	22.7125	21.341	21.3701	2.42116	0.015824	0.043304
A0A0U1RPW2	Tjp1	19.9443	20.0405	19.8956	20.7748	19.9205	22.766	21.0757	-1.09027	0.316487	0.398082
A0A0U1RPX3	Dguok	20.2195	18.9236	19.8147	20.4513	22.9826	22.9859	23.095	-3.16889	0.00233941	0.0133108
A0A0U1RQ20	Pycard	19.7876	20.814	20.3823	20.0453	23.6828	23.8947	22.269	-3.02487	0.0150877	0.0419856
A0A0U1RQ24	Ceacam10	19.0301	22.8908	23.5717	23.5341	21.0454	19.6127	21.0437	1.68941	0.227024	0.305676
[truncated: 2,164 more rows]

## Sheet: Rim-Caseum
Protein IDs	Rim1	Rim2	Rim3	Rim4	Caseum1	Caseum2	Caseum3	Caseum4	LogFC	P_value	FDR
[truncated: 2,293 more rows]

[truncated: 2 more sheets: Rim-Cell, FM-Rest]
