# Supplementary material for: Spatial multiomic profiling reveals the novel polarization of foamy macrophages within necrotic granulomatous lesions developed in lungs of C3HeB/FeJ mice infected with Mycobacterium tuberculosis
Source: Front Cell Infect Microbiol. 2022 Sep 27;12:968543. doi: 10.3389/fcimb.2022.968543 (PMC9551193; doi:10.3389/fcimb.2022.968543)
Supplement: Supplementary Table 2 — Excel file of transcriptomic data analyzed with edgeR. [file Table_2.xlsx]

## Sheet: Caseum.Cell
ID	logFC	logCPM	F	PValue	FDR
Hdc	5.24807	9.91987	377.06	2.78064e-12	4.21944e-08
Ccl4	6.10964	7.79428	367.837	3.34359e-12	4.21944e-08
Osm	6.08036	7.85785	326.041	8.1863e-12	5.81993e-08
S100a9	6.27495	9.39067	315.694	1.0393e-11	5.81993e-08
Il1b	5.46347	11.6838	309.033	1.21673e-11	5.81993e-08
Mxd1	4.38119	11.1174	300.164	1.50854e-11	5.81993e-08
Ppp1r3b	5.461	9.27307	294.597	1.7319e-11	5.81993e-08
Retnlg	4.80992	7.9284	289.975	1.94593e-11	5.81993e-08
Rtp4	4.66192	8.37779	285.626	2.17501e-11	5.81993e-08
Cxcl2	8.53039	10.8969	276.61	2.75367e-11	5.81993e-08
Plaur	5.1952	9.01673	274.911	2.88123e-11	5.81993e-08
Zfp36	4.31424	9.93246	274.477	2.91487e-11	5.81993e-08
Srgn	5.14345	10.2294	273.432	2.99771e-11	5.81993e-08
Hcar2	6.66735	10.7128	262.939	3.99473e-11	6.91522e-08
Cxcl10	4.24155	9.13895	261.922	4.10984e-11	6.91522e-08
Mmp2	-14.4881	6.74159	354.104	4.61374e-11	7.27789e-08
Tiparp	4.82841	9.34294	254.906	5.01394e-11	7.44393e-08
Ccr1	4.33297	9.12659	246.191	6.46607e-11	9.06651e-08
F3	5.28949	7.81441	240.966	7.56242e-11	9.15526e-08
Isg15	5.21042	8.87708	240.655	7.63404e-11	9.15526e-08
Dusp5	5.22205	8.09684	240.201	7.73992e-11	9.15526e-08
Csrnp1	4.7353	10.2305	239.195	7.98034e-11	9.15526e-08
Lmnb1	5.19105	8.58351	235.604	8.91072e-11	9.77816e-08
Smox	6.24589	11.0483	231.213	1.02189e-10	1.07465e-07
Ccrl2	5.20424	10.5061	227.605	1.14577e-10	1.12899e-07
Adam8	3.76662	9.82297	225.907	1.20989e-10	1.12899e-07
Ccl3	7.49655	7.28214	225.054	1.24361e-10	1.12899e-07
Lilrb4a	4.60597	10.9474	224.834	1.25249e-10	1.12899e-07
Nfkbia	4.03545	9.98845	220.74	1.43129e-10	1.24567e-07
Trib1	4.01299	8.44174	218.041	1.56493e-10	1.26093e-07
Il1a	5.88281	10.0665	217.278	1.60519e-10	1.26093e-07
H2-Ab1	-4.39026	9.44074	217.093	1.61518e-10	1.26093e-07
Mgam	4.66415	8.38477	216.376	1.65437e-10	1.26093e-07
Acod1	5.62191	12.1722	215.589	1.69863e-10	1.26093e-07
Lilr4b	4.82966	10.7435	213.233	1.83942e-10	1.32643e-07
Rab44	6.31696	7.54763	211.468	1.95351e-10	1.36957e-07
Gdap10	4.0422	8.94736	210.602	2.01235e-10	1.37269e-07
Ddx60	4.46929	9.79461	207.466	2.24303e-10	1.48979e-07
Cxcr2	3.65124	8.44887	203.59	2.57042e-10	1.64099e-07
Clec4e	4.22539	9.80915	203.26	2.60073e-10	1.64099e-07
Ppp1r15a	4.49518	7.53019	202.473	2.67465e-10	1.64648e-07
Cldn1	6.5664	6.92261	199.623	2.96267e-10	1.78035e-07
Basp1	4.68638	9.39869	197.243	3.23018e-10	1.89597e-07
Resf1	3.48319	9.15445	196.277	3.34645e-10	1.91957e-07
Ifit3	4.28997	9.92082	194.697	3.54698e-10	1.98939e-07
Tnfrsf26	4.45617	7.16821	191.422	4.00744e-10	2.17088e-07
Stx11	4.57317	8.48445	191.037	4.06577e-10	2.17088e-07
Ets2	4.0156	9.89054	190.599	4.13345e-10	2.17088e-07
Casp4	4.35416	7.8719	189.794	4.26117e-10	2.17088e-07
Cd53	3.98631	10.1282	189.55	4.30065e-10	2.17088e-07
Kdm6b	3.76818	9.25932	185.616	4.9997e-10	2.47426e-07
Ero1l	4.0505	9.47385	184.536	5.21334e-10	2.52099e-07
Tagap	4.69156	8.94527	184.142	5.29388e-10	2.52099e-07
Slfn5	3.43058	10.4579	181.845	5.79227e-10	2.70724e-07
Sell	3.81489	8.87728	181.164	5.94993e-10	2.72584e-07
Sftpb	-14.8501	7.56922	450.138	6.04807e-10	2.72584e-07
Gla	4.15995	8.35164	176.552	7.15545e-10	3.16836e-07
Ccdc126	5.98765	6.72541	175.57	7.44669e-10	3.21217e-07
Herc6	4.06104	9.20333	174.311	7.83939e-10	3.21217e-07
Slfn2	3.69799	8.85003	174.183	7.88071e-10	3.21217e-07
Nfkbid	4.68721	7.88129	174.121	7.90071e-10	3.21217e-07
Csf3r	3.00881	9.50665	173.926	7.964e-10	3.21217e-07
Ankrd33b	5.5706	9.04911	173.762	8.01801e-10	3.21217e-07
Cmpk2	6.13165	10.8533	172.614	8.40656e-10	3.3152e-07
Cd14	3.87253	10.6871	171.496	8.80515e-10	3.41897e-07
Atf3	4.56219	9.25494	170.804	9.06287e-10	3.46572e-07
Il1r2	5.58544	9.5644	170.365	9.2307e-10	3.47722e-07
Mirt1	5.81559	7.21337	169.329	9.64092e-10	3.57834e-07
Ifit2	4.67992	10.6395	168.529	9.97167e-10	3.64746e-07
Ptgs2	5.51396	9.68946	167.471	1.04288e-09	3.76019e-07
Cxcl3	5.68582	6.44504	165.498	1.13465e-09	4.00429e-07
Nlrp3	4.63207	9.49209	165.341	1.14231e-09	4.00429e-07
Oasl2	3.81292	10.3359	164.256	1.19707e-09	4.03026e-07
Emilin2	3.34215	9.33846	164.209	1.19953e-09	4.03026e-07
Trem1	4.89615	8.593	164.097	1.20532e-09	4.03026e-07
Slc15a3	3.06928	9.21299	163.939	1.2136e-09	4.03026e-07
C1qb	-14.2821	6.52498	210.714	1.30358e-09	4.2221e-07
Upp1	4.51955	8.43456	162.275	1.30482e-09	4.2221e-07
Fnip2	3.06566	9.67412	161.693	1.33852e-09	4.27633e-07
Suco	4.27138	9.43043	161.194	1.36823e-09	4.31659e-07
Gbp2	3.20522	10.5468	160.481	1.41197e-09	4.35661e-07
Gpat3	5.12671	7.6468	160.425	1.41544e-09	4.35661e-07
Fbxl5	3.26784	10.8447	159.702	1.46151e-09	4.44424e-07
Slc2a1	3.27064	10.3942	158.83	1.5194e-09	4.54628e-07
Ifit1	4.95993	9.5748	158.658	1.5311e-09	4.54628e-07
Rnasel	3.85092	8.26006	157.97	1.57899e-09	4.63395e-07
Ptafr	3.74891	10.7879	157.438	1.61719e-09	4.69153e-07
Retreg1	3.94274	8.2055	156.947	1.65337e-09	4.70081e-07
Cd300lf	3.53622	10.2102	156.889	1.65764e-09	4.70081e-07
Prdx5	3.30129	8.45722	155.709	1.74865e-09	4.8145e-07
Slc40a1	4.17974	8.46263	155.594	1.75785e-09	4.8145e-07
Slfn4	6.22939	13.1906	155.568	1.75988e-09	4.8145e-07
Slfn1	4.10401	9.0207	155.392	1.77403e-09	4.8145e-07
Pim1	3.94461	10.7524	152.999	1.97986e-09	5.31593e-07
Irak2	4.38604	9.95281	152.317	2.0433e-09	5.42851e-07
Sp100	3.95181	9.15259	151.416	2.13067e-09	5.56773e-07
Ifit3b	4.58915	8.14583	151.325	2.13982e-09	5.56773e-07
Sp140	4.54659	6.96316	150.003	2.27646e-09	5.83644e-07
Cyp4f18	5.13349	8.00245	149.883	2.28934e-09	5.83644e-07
Lyst	3.74125	11.0665	148.798	2.4097e-09	6.04047e-07
Crem	4.71292	6.95838	148.667	2.42462e-09	6.04047e-07
C5ar1	3.72795	8.34489	148.524	2.44118e-09	6.04047e-07
Dedd2	4.6507	7.00624	147.939	2.51005e-09	6.15061e-07
Usp18	3.92725	8.04857	147.151	2.60628e-09	6.32499e-07
Dgat2	3.70621	7.54451	146.557	2.68157e-09	6.44573e-07
Homer1	4.13037	7.11201	146.154	2.73401e-09	6.50978e-07
Il1f9	6.24996	9.08754	145.481	2.82426e-09	6.58143e-07
Dusp1	3.13755	9.70845	145.422	2.83231e-09	6.58143e-07
Irf1	3.05514	10.7318	145.244	2.85674e-09	6.58143e-07
Ifrd1	5.11808	8.56304	145.16	2.86841e-09	6.58143e-07
Atp11b	3.06598	8.67826	144.827	2.91517e-09	6.62846e-07
Il1rn	5.81147	11.7924	144.552	2.95436e-09	6.65759e-07
Ist1	3.0921	8.6158	142.321	3.29556e-09	7.33952e-07
Themis2	3.06876	8.51075	141.996	3.34882e-09	7.33952e-07
Ccnl1	4.02669	8.07403	141.961	3.35465e-09	7.33952e-07
Nampt	3.9492	10.4943	141.798	3.38174e-09	7.33952e-07
G0s2	8.05621	7.14319	141.675	3.40237e-09	7.33952e-07
Amotl1	-10.9309	5.70231	141.345	3.45862e-09	7.38912e-07
Gbp2b	3.08747	10.4557	141.082	3.50395e-09	7.38912e-07
Tpd52	3.736	9.4689	141.03	3.51319e-09	7.38912e-07
Tbk1	3.69796	8.63845	139.832	3.72961e-09	7.71781e-07
Ccng2	4.09592	7.73024	139.699	3.75464e-09	7.71781e-07
Pik3ap1	3.76479	10.369	139.596	3.77413e-09	7.71781e-07
Zswim4	3.60357	8.42479	139.503	3.79178e-09	7.71781e-07
Cdkn1a	2.7462	8.61625	138.314	4.02611e-09	8.12921e-07
4932438A13Rik	2.97273	9.6077	136.938	4.31789e-09	8.54127e-07
Rsad2	6.65169	12.5415	136.927	4.32019e-09	8.54127e-07
Muc5b	-14.3424	7.14417	306.045	4.33172e-09	8.54127e-07
Sorl1	2.93697	9.95407	136.696	4.37157e-09	8.55302e-07
Ifi47	3.03058	9.68121	136.244	4.47408e-09	8.68625e-07
Xylt1	4.21995	7.12444	135.722	4.59576e-09	8.85437e-07
Ddx58	3.02434	8.85236	134.985	4.77396e-09	9.12804e-07
Ier3	3.32772	8.46033	134.37	4.92856e-09	9.35277e-07
Gbp5	3.0971	10.5585	134.036	5.01506e-09	9.42542e-07
Pfkp	3.59307	8.8055	133.87	5.05857e-09	9.42542e-07
Tnfaip3	3.08036	10.0954	133.793	5.07887e-09	9.42542e-07
Plek	4.35605	11.1806	133.201	5.23866e-09	9.65098e-07
Oas3	2.77783	9.60959	133.008	5.29183e-09	9.6783e-07
Sgms2	5.60238	9.06111	132.672	5.38599e-09	9.77964e-07
C9orf72	3.7672	8.25293	131.544	5.71631e-09	1.03053e-06
Isg20	4.56143	7.79376	131.342	5.77789e-09	1.0319e-06
Zc3hav1	2.61213	9.24784	131.251	5.8057e-09	1.0319e-06
Ier5	3.8787	7.8936	130.659	5.99153e-09	1.05748e-06
Osbpl9	2.89453	8.47996	129.798	6.27382e-09	1.09962e-06
Glrx	2.98469	7.92455	129.503	6.37386e-09	1.10945e-06
Cd274	4.25877	12.1767	129.133	6.50202e-09	1.12377e-06
Plin2	3.08156	10.0571	128.91	6.58044e-09	1.12377e-06
Ascc3	3.35347	8.90191	128.884	6.58972e-09	1.12377e-06
Hilpda	5.72059	9.28232	128.16	6.85295e-09	1.16082e-06
Dusp16	3.5468	9.07593	127.453	7.12131e-09	1.19759e-06
Ptk2b	3.03558	9.48247	127.341	7.16507e-09	1.19759e-06
Cd9	3.70852	7.44969	127.22	7.21237e-09	1.19759e-06
Cebpb	2.7116	9.21647	125.269	8.02887e-09	1.31585e-06
Slc28a2	3.4092	8.16241	125.254	8.03547e-09	1.31585e-06
Sh2d3c	4.17596	8.96667	125.152	8.081e-09	1.31585e-06
Zcchc2	3.17646	8.29355	124.457	8.39932e-09	1.35891e-06
Pnrc1	4.26718	9.41231	124.292	8.47664e-09	1.36269e-06
9930111J21Rik2	3.13885	9.91895	123.738	8.74291e-09	1.3966e-06
Kpna4	4.24684	9.08849	122.844	9.19323e-09	1.45509e-06
Mgp	-14.165	6.59388	263.612	9.22437e-09	1.45509e-06
Mcl1	3.49724	11.4564	122.312	9.47317e-09	1.48505e-06
Rlf	3.027	7.73391	121.807	9.74822e-09	1.51874e-06
Parp14	3.42635	10.9373	121.651	9.83509e-09	1.52287e-06
Ifit1bl2	7.48031	7.36496	121.302	1.00324e-08	1.54326e-06
Bcl2l1	3.12254	8.66939	121.203	1.00891e-08	1.54326e-06
Il1rap	4.23948	7.9226	121.029	1.01895e-08	1.54923e-06
C1qc	-13.247	5.90088	151.574	1.03602e-08	1.56576e-06
Mreg	4.52607	8.00192	120.375	1.05781e-08	1.58917e-06
Rab20	4.09942	7.90704	119.877	1.0885e-08	1.62561e-06
Ifitm1	3.08616	7.98758	119.598	1.1062e-08	1.64232e-06
Smchd1	3.00144	8.39084	119.228	1.13009e-08	1.65844e-06
H2-Ea	-3.07923	8.39016	119.148	1.13529e-08	1.65844e-06
Mapk6	3.37537	8.23318	119.126	1.13677e-08	1.65844e-06
Grina	2.5217	9.98094	118.807	1.15801e-08	1.66551e-06
Olfm4	7.72131	6.47549	118.758	1.16125e-08	1.66551e-06
Helz2	2.43731	10.0075	118.693	1.16569e-08	1.66551e-06
Cd300ld	4.91725	6.57542	118.658	1.16802e-08	1.66551e-06
Gadd45b	5.46483	8.08011	118.186	1.20058e-08	1.70233e-06
Samhd1	2.64893	10.6734	117.864	1.22336e-08	1.72494e-06
H2-Aa	-4.13067	9.09884	117.353	1.26052e-08	1.76521e-06
Trafd1	2.71183	9.43757	117.28	1.26591e-08	1.76521e-06
S100a8	4.31129	7.08526	117.111	1.27854e-08	1.77303e-06
Asprv1	5.08594	8.11752	116.62	1.31604e-08	1.81505e-06
Fndc3a	3.18019	9.50594	116.437	1.33033e-08	1.8248e-06
Daxx	3.38329	7.77275	115.818	1.38007e-08	1.87638e-06
Oas2	3.0013	8.91885	115.784	1.38281e-08	1.87638e-06
Cpeb2	4.05488	8.82247	115.574	1.4002e-08	1.87989e-06
Maff	4.01007	7.49219	115.573	1.40029e-08	1.87989e-06
Atp8b4	3.05485	7.81553	115.171	1.43419e-08	1.90552e-06
Litaf	3.15859	9.70111	115.168	1.43448e-08	1.90552e-06
Atp6v1a	3.10959	9.89049	114.577	1.48605e-08	1.96369e-06
N4bp1	2.42437	9.31141	114.317	1.50945e-08	1.98422e-06
Ltbp3	-13.215	5.73634	141.957	1.55608e-08	2.02131e-06
Csf1	4.59863	10.3493	113.773	1.55971e-08	2.02131e-06
Mx2	4.09787	7.14389	113.731	1.56363e-08	2.02131e-06
Irgm1	2.96923	9.58295	113.607	1.57544e-08	2.02131e-06
Hk3	3.06161	10.0154	113.583	1.57771e-08	2.02131e-06
Rnf213	3.10935	12.9252	113.383	1.59687e-08	2.03486e-06
Rnf24	3.66102	7.11926	113.305	1.60441e-08	2.03486e-06
Gde1	2.7678	8.40904	112.76	1.65833e-08	2.09273e-06
Tlr13	2.90217	8.30583	112.611	1.67346e-08	2.10132e-06
Samsn1	4.86263	7.5717	112.44	1.69101e-08	2.11284e-06
Parp10	3.32648	9.60713	112.257	1.70996e-08	2.126e-06
Klf6	3.04005	10.2483	111.998	1.73721e-08	2.14929e-06
Rab8b	2.93425	9.29264	111.827	1.75553e-08	2.16012e-06
Cd84	2.7334	8.51853	111.743	1.76455e-08	2.16012e-06
Nrp1	-12.8942	5.57151	139.01	1.77164e-08	2.16012e-06
Snap23	4.03897	9.57463	110.888	1.85982e-08	2.25498e-06
Stat2	2.49964	8.72349	110.746	1.87621e-08	2.25498e-06
Trim25	2.82592	9.19502	110.746	1.87625e-08	2.25498e-06
Oasl1	3.63148	9.03428	110.65	1.88732e-08	2.25753e-06
Plk3	4.38758	8.75991	110.558	1.89809e-08	2.25971e-06
Stat6	2.66752	9.2146	110.319	1.92644e-08	2.28269e-06
Slc16a3	2.56492	8.72607	110.24	1.93584e-08	2.28311e-06
Hectd1	3.2122	9.75239	110.073	1.95612e-08	2.2963e-06
Ifih1	3.54034	8.99902	109.815	1.98766e-08	2.32252e-06
Samd9l	3.25936	8.87739	109.63	2.01072e-08	2.32996e-06
Fth1	2.85202	11.7873	109.616	2.01249e-08	2.32996e-06
Mapkapk2	2.81045	9.55556	109.415	2.03786e-08	2.34857e-06
Sfrp1	-14.2245	6.2959	224.003	2.09447e-08	2.40283e-06
Antxr2	3.52127	8.03805	108.299	2.18564e-08	2.49608e-06
Chmp4b	2.81364	8.14675	107.924	2.23799e-08	2.54435e-06
Tnfrsf1b	2.71489	10.7312	107.247	2.33613e-08	2.61568e-06
Entpd1	3.18491	9.07973	107.234	2.33798e-08	2.61568e-06
Mdm2	2.97931	8.51666	107.164	2.3484e-08	2.61568e-06
Tgif1	4.43522	8.58245	107.147	2.35097e-08	2.61568e-06
Rab7	4.01138	10.5823	107.137	2.35255e-08	2.61568e-06
Txn1	3.32313	7.55565	107.054	2.36497e-08	2.61796e-06
Wsb1	3.28871	9.28002	106.906	2.38731e-08	2.63115e-06
Clec4d	4.86385	9.21394	106.743	2.41229e-08	2.64712e-06
Gm21188	3.65465	8.42035	106.229	2.49292e-08	2.72376e-06
Ciita	-5.13472	7.74633	105.98	2.53301e-08	2.75563e-06
Lyz2	-3.36941	11.3828	105.686	2.58133e-08	2.79614e-06
Neat1	3.69671	13.9545	105.498	2.61281e-08	2.81815e-06
Cyp1b1	-14.159	6.2017	212.555	2.72483e-08	2.91497e-06
Kcnq1ot1	-3.76561	6.96367	104.844	2.72567e-08	2.91497e-06
Dennd11	3.28687	7.85131	104.677	2.75544e-08	2.93437e-06
Arg2	5.06057	7.07176	104.432	2.79966e-08	2.96893e-06
Eif1	2.98491	8.45658	104.29	2.82567e-08	2.98398e-06
Gm1966	3.56973	9.0282	104.123	2.85659e-08	3.00406e-06
H3f3b	2.57653	9.25608	103.622	2.95156e-08	3.08195e-06
Washc4	2.7729	7.89357	103.604	2.95507e-08	3.08195e-06
N4bp2	3.9431	8.0139	103.031	3.06845e-08	3.18702e-06
Tut7	2.84719	8.76499	102.544	3.16867e-08	3.27762e-06
Rhoh	3.80176	7.65472	102.16	3.25017e-08	3.3482e-06
Btg1	2.6145	10.9114	101.824	3.32365e-08	3.40998e-06
Ctdsp2	-3.23347	7.82454	101.645	3.36344e-08	3.43684e-06
Npepps	3.05965	8.47064	101.447	3.408e-08	3.46833e-06
Gk	3.13248	8.01342	101.302	3.44135e-08	3.4882e-06
Tmem38b	3.27308	7.02349	100.64	3.59726e-08	3.63165e-06
Tmem33	3.51559	8.00951	99.7941	3.80855e-08	3.82964e-06
Tatdn2	2.99633	8.32564	99.7021	3.83235e-08	3.83828e-06
Bend4	4.05711	7.49397	99.5066	3.8835e-08	3.86973e-06
Trim30a	3.54421	9.99569	99.4652	3.89441e-08	3.86973e-06
Fem1c	3.93528	8.12093	99.3337	3.92936e-08	3.88914e-06
Irf7	2.55537	9.34716	98.9615	4.03021e-08	3.97337e-06
Marcksl1	2.84029	9.16048	98.7713	4.08288e-08	4.00964e-06
Heg1	-13.3317	5.8389	121.158	4.12136e-08	4.03174e-06
Trpm2	2.58865	8.85319	97.6482	4.41013e-08	4.29758e-06
Ifitm3	2.25945	9.54499	97.5558	4.43837e-08	4.30847e-06
Fmnl1	2.81636	8.53721	96.7274	4.70065e-08	4.54362e-06
Atp2b1	3.02305	9.01151	96.6787	4.71663e-08	4.54362e-06
Nfil3	3.31495	7.78305	96.5218	4.76845e-08	4.57608e-06
AA467197	3.74166	7.97028	95.6861	5.05554e-08	4.83321e-06
Nfkbiz	3.29477	9.02725	95.4809	5.12901e-08	4.88495e-06
Rnd1	3.78747	6.53404	95.2967	5.19597e-08	4.91215e-06
Cd74	-3.94546	10.8323	95.2952	5.1965e-08	4.91215e-06
Axl	-4.17622	7.77692	95.0754	5.27774e-08	4.97033e-06
Clec4n	2.59564	8.2414	94.8431	5.36512e-08	5.01953e-06
Syk	2.24902	9.63156	94.8309	5.36976e-08	5.01953e-06
Il15	4.44986	6.16082	94.3804	5.54408e-08	5.16336e-06
Fgd3	3.41852	7.94744	94.2016	5.61503e-08	5.21021e-06
Kdm3a	3.28991	8.22504	94.1011	5.65537e-08	5.22842e-06
Gbp7	2.39806	9.53172	94.047	5.67722e-08	5.22947e-06
Ell2	3.35743	8.09609	93.8396	5.76188e-08	5.28815e-06
Hk1	2.57813	7.72446	93.5518	5.88169e-08	5.37494e-06
Sat1	3.50556	8.34302	93.5107	5.89904e-08	5.37494e-06
Ncf2	2.50603	7.99948	93.242	6.01383e-08	5.44596e-06
Gbp4	3.13974	10.785	93.1461	6.05543e-08	5.44596e-06
Itpr1	-3.43283	6.99295	93.1323	6.06143e-08	5.44596e-06
P4hb	2.25695	9.62492	93.1281	6.06329e-08	5.44596e-06
Slc2a6	2.73664	7.33661	92.7213	6.24361e-08	5.58803e-06
Firre	-12.5396	5.46423	112.731	6.39031e-08	5.69912e-06
Igf1r	2.97986	8.19975	91.9464	6.60406e-08	5.86901e-06
Gsap	2.65345	9.71547	91.86	6.64571e-08	5.8853e-06
Sftpc	-17.4219	9.45359	111.785	6.72529e-08	5.93495e-06
Trim56	2.6039	7.42207	91.5502	6.79742e-08	5.97771e-06
Hspa1b	5.33135	5.70777	90.9825	7.08569e-08	6.20957e-06
Cd69	3.92748	6.58722	90.4383	7.37507e-08	6.44081e-06
Hspa4l	3.82545	7.4958	90.3553	7.42036e-08	6.45802e-06
Usp25	2.44036	7.83046	90.0301	7.6009e-08	6.59241e-06
Dclre1c	3.46567	8.29132	89.9466	7.64809e-08	6.61062e-06
Tnf	3.14755	6.89329	89.8917	7.67927e-08	6.61492e-06
A530040E14Rik	3.94176	6.31475	89.7415	7.76531e-08	6.66628e-06
Slfn8	3.42084	7.46263	89.659	7.81302e-08	6.6845e-06
Ace	-13.1644	5.71127	108.903	7.87633e-08	6.7159e-06
Clec7a	3.45952	10.4961	89.4772	7.91938e-08	6.72988e-06
Lyn	2.64309	9.14747	88.9044	8.26526e-08	7.00023e-06
H3f3a	3.18352	8.50464	88.6513	8.42355e-08	7.11043e-06
Egln3	4.16989	7.63301	88.5132	8.5113e-08	7.16056e-06
Tra2a	4.64954	7.60724	88.2383	8.68916e-08	7.2859e-06
Psd4	2.90482	8.85998	88.0883	8.78799e-08	7.34437e-06
Tax1bp1	2.53679	8.21473	87.8994	8.91419e-08	7.4102e-06
Ell	2.97053	7.35416	87.8827	8.92548e-08	7.4102e-06
Timp3	-5.60109	7.22098	87.3706	9.27865e-08	7.67816e-06
Fzd1	-3.72225	6.87776	87.2404	9.37094e-08	7.72514e-06
Tgoln1	2.77281	9.35628	87.2044	9.39664e-08	7.72514e-06
Sema4d	2.46866	9.76357	87.0358	9.5181e-08	7.79959e-06
Junb	2.57068	8.42452	86.8544	9.65074e-08	7.88268e-06
Nr4a3	4.45599	7.36484	86.7076	9.75956e-08	7.93103e-06
Sdcbp	2.81164	10.4886	86.6899	9.77278e-08	7.93103e-06
Ldha	2.149	9.3994	86.3377	1.00401e-07	8.11744e-06
Ccdc88b	2.54339	8.46766	86.2629	1.00979e-07	8.11744e-06
Sod2	2.6713	9.23174	86.2616	1.0099e-07	8.11744e-06
Spp1	3.36717	8.28043	85.9043	1.03805e-07	8.31722e-06
Osbpl8	2.31317	8.83646	85.7014	1.05442e-07	8.4217e-06
Epas1	-6.31382	7.59268	85.4172	1.07786e-07	8.58171e-06
Ncf4	2.45662	7.91293	85.2081	1.09547e-07	8.69058e-06
Gas2l3	3.27404	6.7297	85.1353	1.10169e-07	8.69058e-06
Steap4	2.37441	8.32977	85.091	1.10548e-07	8.69058e-06
Fnip1	3.40085	9.23145	85.0474	1.10924e-07	8.69058e-06
Cd24a	4.06246	8.50652	85.0405	1.10983e-07	8.69058e-06
Ddx6	2.68917	9.71442	85.0132	1.11219e-07	8.69058e-06
Cstdc4	7.88326	6.76119	84.931	1.11933e-07	8.71937e-06
Nlrc5	2.2401	10.7514	84.7324	1.13678e-07	8.80778e-06
Ifi202b	2.88847	7.24569	84.7225	1.13766e-07	8.80778e-06
Tlr6	4.15624	6.56026	84.4558	1.1616e-07	8.96565e-06
Bnip3	2.99669	8.58294	84.392	1.16742e-07	8.98309e-06
Ltbp2	-4.64306	7.41406	84.3396	1.17222e-07	8.99257e-06
Lrrfip2	3.58135	6.84448	84.0634	1.19789e-07	9.16166e-06
H2-Eb1	-8.22933	8.91324	83.9482	1.20877e-07	9.21697e-06
Rap1b	2.23163	8.74038	83.7374	1.22899e-07	9.34295e-06
Sik3	3.04047	8.57401	83.3832	1.26384e-07	9.56423e-06
Znfx1	2.16395	9.87271	83.3648	1.26568e-07	9.56423e-06
Atp6v1c1	2.87789	7.73119	83.0945	1.29307e-07	9.742e-06
Tet2	2.66081	8.32902	82.9086	1.31229e-07	9.84869e-06
Spag9	2.92925	9.54753	82.8823	1.31503e-07	9.84869e-06
Casp1	3.78372	6.76114	82.7379	1.33023e-07	9.93301e-06
Rap2c	2.89869	8.10764	82.3112	1.37628e-07	1.02466e-05
Il18rap	2.49495	7.81061	82.2666	1.3812e-07	1.0253e-05
Actg1	2.07968	11.227	81.7743	1.43681e-07	1.06156e-05
Gm4759	3.76898	7.31326	81.76	1.43847e-07	1.06156e-05
Rel	2.94972	8.12784	81.6457	1.45176e-07	1.06825e-05
Sgpl1	2.39211	9.77067	81.4564	1.47408e-07	1.08152e-05
Tyrobp	2.40504	7.93435	81.3253	1.48976e-07	1.08985e-05
Pon3	-12.8082	5.33892	97.788	1.50385e-07	1.09698e-05
Bcl2l11	2.88797	8.89832	80.9364	1.5374e-07	1.11823e-05
Fcgr4	3.15025	7.56789	80.7421	1.56184e-07	1.13274e-05
Nabp1	2.77974	7.55525	80.6622	1.57202e-07	1.13685e-05
9930111J21Rik1	2.4387	8.15312	80.5369	1.58813e-07	1.14522e-05
Pfkfb2	-8.89175	5.57934	80.465	1.59746e-07	1.14572e-05
Ndel1	3.10218	7.63325	80.4617	1.5979e-07	1.14572e-05
Ptbp3	2.35845	10.187	80.3862	1.60776e-07	1.14953e-05
Abtb2	2.81909	7.63586	80.1084	1.64466e-07	1.17259e-05
Arid5b	2.86047	8.87339	80.0204	1.65656e-07	1.17591e-05
Ranbp2	2.3729	9.14817	80.005	1.65864e-07	1.17591e-05
Irf2	2.71803	7.67937	79.9508	1.66602e-07	1.17784e-05
Src	-3.74948	7.01603	79.4651	1.73385e-07	1.22237e-05
Plcxd2	4.93562	5.91673	79.415	1.74103e-07	1.22401e-05
A530032D15Rik	5.18164	7.2421	79.3593	1.74905e-07	1.22623e-05
Slpi	2.5534	7.89672	79.2134	1.77023e-07	1.23764e-05
Fmnl2	2.48969	7.90452	78.9948	1.80252e-07	1.25674e-05
Etf1	2.92185	8.16349	78.8032	1.83137e-07	1.27048e-05
Vps37b	3.72545	7.25084	78.7971	1.8323e-07	1.27048e-05
Rabgef1	4.69022	7.66431	78.7086	1.84581e-07	1.27547e-05
Chd7	2.39267	8.39052	78.6838	1.84961e-07	1.27547e-05
Zc3h7a	2.19275	8.69543	77.8518	1.98258e-07	1.36344e-05
Gpx3	-14.9507	6.4826	93.2155	2.0002e-07	1.37182e-05
Sulf1	-13.2515	5.48635	92.7298	2.06321e-07	1.41047e-05
Cflar	2.56363	9.97612	77.3515	2.06772e-07	1.41047e-05
Lcp1	2.06084	10.3303	77.2249	2.08993e-07	1.41706e-05
Snx20	2.95209	6.80469	77.2022	2.09393e-07	1.41706e-05
Pkm	2.07009	11.2894	77.2005	2.09424e-07	1.41706e-05
Msrb1	2.45987	8.54483	77.1113	2.11007e-07	1.42396e-05
Peli1	3.21428	8.05437	76.912	2.14594e-07	1.4443e-05
Trp53i11	-10.3343	5.2556	76.8382	2.1594e-07	1.4495e-05
Flnb	-3.74837	7.25357	76.4508	2.23163e-07	1.49401e-05
Tmem189	2.55669	7.67613	76.381	2.24494e-07	1.49894e-05
Ubap1	3.77677	8.38441	76.3021	2.26008e-07	1.50507e-05
Mprip	-2.84749	7.15968	76.1807	2.28361e-07	1.51622e-05
Plekho2	2.4234	9.40302	76.1539	2.28884e-07	1.51622e-05
Soat1	2.09787	9.37435	76.05	2.30926e-07	1.52574e-05
Tlr4	2.94735	7.97591	75.9588	2.32733e-07	1.53367e-05
Lonrf3	3.56308	6.5071	75.8073	2.35773e-07	1.54965e-05
Pfkfb3	1.9992	9.69624	75.7237	2.37469e-07	1.55675e-05
Zfp292	3.06984	8.19451	75.5251	2.41555e-07	1.57943e-05
Ptprc	2.11591	10.1472	75.2857	2.46587e-07	1.60816e-05
Ctsl	2.55564	10.0335	75.2201	2.47984e-07	1.61311e-05
Hk2	2.39519	8.73854	75.0383	2.51909e-07	1.63443e-05
Hvcn1	-3.14431	7.06218	74.9078	2.5477e-07	1.64875e-05
Scgb1a1	-12.423	5.97177	134.984	2.58267e-07	1.66319e-05
Por	2.67014	7.35293	74.7482	2.58319e-07	1.66319e-05
Rab11fip1	2.3092	8.32772	74.5909	2.61871e-07	1.68177e-05
Tnfaip2	2.11484	10.3919	74.5482	2.62844e-07	1.68374e-05
Mafk	3.3673	7.89109	74.4763	2.64492e-07	1.69001e-05
Gbp3	2.26228	8.59936	74.1949	2.7106e-07	1.72582e-05
Picalm	2.20639	9.22938	74.1777	2.71465e-07	1.72582e-05
Blcap	2.93813	8.0271	74.0292	2.75012e-07	1.74391e-05
Adipor1	2.12901	8.65936	74.001	2.75692e-07	1.74391e-05
B230303A05Rik	6.6079	5.84608	73.7213	2.8253e-07	1.78175e-05
Clk4	3.21844	6.87957	73.6966	2.83142e-07	1.78175e-05
Kmt2e	2.45443	8.14994	73.6705	2.83792e-07	1.78175e-05
Svep1	-13.8778	5.73771	87.6417	2.88093e-07	1.80426e-05
Abr	1.94782	10.0504	73.4688	2.88871e-07	1.80465e-05
Slc2a3	3.56734	7.03556	73.4136	2.90277e-07	1.80896e-05
AW011738	3.8956	6.60527	73.2245	2.95156e-07	1.83461e-05
Rgs5	-12.7977	5.08975	87.2425	2.95948e-07	1.83461e-05
Pgk1	2.14514	8.94371	73.1703	2.96573e-07	1.83461e-05
Fas	3.56661	6.72788	73.072	2.99158e-07	1.84608e-05
Pgam1	1.99654	9.30334	73.0134	3.00714e-07	1.85115e-05
Cxcl15	-15.4235	6.98944	86.8987	3.02914e-07	1.86016e-05
Vps4b	3.32124	7.89821	72.8563	3.04925e-07	1.86796e-05
Ostf1	2.94541	7.12073	72.7901	3.0672e-07	1.87441e-05
Txnrd1	2.50698	8.94173	72.6539	3.10452e-07	1.89263e-05
Erbin	3.14559	9.7231	72.4921	3.1495e-07	1.91543e-05
Atp13a2	-3.03279	7.25034	72.4049	3.17405e-07	1.92572e-05
Cxcr4	2.40709	7.58369	72.2865	3.20773e-07	1.94148e-05
Rybp	3.38511	7.57921	72.1754	3.23971e-07	1.95615e-05
Gnb4	-12.5961	5.0625	85.6569	3.29685e-07	1.9859e-05
Hmox1	2.2241	8.67348	71.9465	3.30671e-07	1.9871e-05
Sptbn1	-3.63606	7.30495	71.8688	3.32981e-07	1.99623e-05
Fosl2	2.04174	9.87608	71.7364	3.36958e-07	2.01528e-05
Bhlhe40	2.19744	8.6235	71.5103	3.43879e-07	2.05181e-05
Birc3	2.19071	8.44415	71.3521	3.48815e-07	2.07636e-05
Zeb2	2.14917	9.46758	71.2841	3.50961e-07	2.08422e-05
Zup1	3.14173	7.3843	71.2547	3.51895e-07	2.08486e-05
Slc34a2	-15.4458	8.22517	84.5726	3.55301e-07	2.1001e-05
Lamp2	2.23233	9.5667	70.9981	3.60153e-07	2.12381e-05
Slc3a2	2.10738	8.41763	70.9562	3.61524e-07	2.12693e-05
Slc31a1	2.25003	7.94902	70.8582	3.6475e-07	2.14091e-05
Atp6v1d	3.08765	7.14756	70.7073	3.6978e-07	2.1654e-05
Itgam	2.21941	9.29225	70.6577	3.71451e-07	2.17015e-05
Hbp1	2.42054	7.78552	70.6151	3.72893e-07	2.17354e-05
Ptpn12	2.70062	7.93056	70.5217	3.76078e-07	2.18706e-05
Snx10	2.5951	8.17278	70.3879	3.80691e-07	2.2049e-05
Arl5b	3.39623	7.52349	70.3821	3.80894e-07	2.2049e-05
Mirt2	4.44114	6.6688	70.2993	3.83783e-07	2.21654e-05
Nhlrc2	2.90191	6.70542	70.1348	3.89596e-07	2.24167e-05
Tnfrsf1a	2.01017	8.21722	70.126	3.89909e-07	2.24167e-05
Pigr	-14.3907	6.40878	83.1822	3.91568e-07	2.24609e-05
Trf	-3.99126	6.98046	69.5349	4.11655e-07	2.35595e-05
P2ry2	3.26044	7.14513	68.9951	4.32716e-07	2.47089e-05
Fxyd5	2.54879	7.7762	68.8224	4.39711e-07	2.50516e-05
Lipg	3.01398	6.57892	68.6356	4.47416e-07	2.53962e-05
Tes	2.91047	6.8541	68.6271	4.47771e-07	2.53962e-05
Jun	2.4879	7.60602	68.3859	4.57961e-07	2.59159e-05
Rasgef1b	2.72436	7.66907	68.054	4.72412e-07	2.66739e-05
Sf3b1	2.17109	9.10539	67.6826	4.89198e-07	2.756e-05
Rnf149	3.12777	10.1361	67.6185	4.92163e-07	2.76653e-05
Il13ra1	2.37097	7.90895	67.5497	4.95368e-07	2.77835e-05
Pnpla7	2.60156	7.92259	67.4804	4.9862e-07	2.79039e-05
Ctnnb1	1.95711	10.0276	66.9557	5.24037e-07	2.92514e-05
Capn15	-9.61129	5.17214	66.936	5.25017e-07	2.92514e-05
Eif2ak2	2.68833	7.37336	66.5842	5.42921e-07	3.01823e-05
Plgrkt	3.92489	6.00954	66.4496	5.49951e-07	3.0488e-05
Tnrc6b	2.35404	9.05245	66.4328	5.50835e-07	3.0488e-05
Pag1	2.44766	8.69329	66.1919	5.63697e-07	3.10637e-05
Il7r	3.27263	8.23362	66.1919	5.63699e-07	3.10637e-05
H2-DMb1	-4.05707	6.51354	66.1432	5.6634e-07	3.11413e-05
Cstb	2.60923	7.33009	66.0964	5.68889e-07	3.12134e-05
Nfkbib	3.29755	6.34834	66.0039	5.73974e-07	3.1409e-05
Nckap1	-12.4424	5.0747	77.868	5.75434e-07	3.1409e-05
Diaph1	1.91172	9.01584	65.9639	5.76186e-07	3.1409e-05
Slc27a4	2.84907	7.04136	65.919	5.78682e-07	3.14771e-05
Lgals8	2.28874	7.68764	65.6879	5.91724e-07	3.21172e-05
Cytip	2.17932	7.57472	65.6585	5.93403e-07	3.21393e-05
Plekhm2	2.34922	7.77015	65.2417	6.1785e-07	3.33917e-05
Inhba	2.85584	10.0674	65.0875	6.27186e-07	3.38238e-05
Sftpa1	-14.538	7.79314	65.0616	6.28763e-07	3.38366e-05
Prrc2b	-2.36682	7.93763	65.0345	6.30424e-07	3.38538e-05
Dtx3l	1.94742	8.63106	64.7678	6.47038e-07	3.46722e-05
Oas1g	2.68763	7.34662	64.5764	6.59267e-07	3.52518e-05
Map2k1	2.08491	7.86541	64.5508	6.60922e-07	3.52518e-05
Oas1a	2.63311	8.295	64.5335	6.62046e-07	3.52518e-05
Herc1	2.00053	8.75807	64.4753	6.65835e-07	3.53273e-05
Cln3	2.3905	7.34355	64.4687	6.66263e-07	3.53273e-05
Rsrc2	3.56587	6.59151	64.3743	6.72466e-07	3.55556e-05
Csf2rb	1.81456	10.7747	64.3396	6.74763e-07	3.55556e-05
Gcnt1	2.96468	6.67748	64.3391	6.74794e-07	3.55556e-05
Smcr8	2.29405	8.35392	64.2011	6.84015e-07	3.59664e-05
Sqstm1	2.26635	9.40758	64.019	6.96393e-07	3.65411e-05
Parp9	2.24276	8.01748	63.8005	7.11589e-07	3.7261e-05
Azi2	2.41635	7.63107	63.6147	7.24799e-07	3.78741e-05
Gbp9	2.30408	10.633	63.2409	7.52233e-07	3.92265e-05
Rhov	5.61266	6.75268	63.1784	7.56936e-07	3.93818e-05
Socs3	1.9635	9.10415	63.1599	7.58333e-07	3.93818e-05
Itm2c	-2.93488	7.19952	63.0935	7.63371e-07	3.95621e-05
Saa3	-4.6499	8.06417	62.9043	7.7794e-07	4.02345e-05
Cap1	2.02863	8.67612	62.6761	7.95936e-07	4.1081e-05
Rplp0	-3.03733	7.64855	62.4789	8.11867e-07	4.17691e-05
Optn	3.99574	6.32666	62.4702	8.12578e-07	4.17691e-05
Nr3c1	2.0067	8.39371	62.4184	8.16829e-07	4.19023e-05
Fstl1	-4.0003	7.15396	62.2719	8.28979e-07	4.24394e-05
Nup98	2.07977	8.32379	62.2167	8.33605e-07	4.25898e-05
Itgb6	-13.8364	5.60178	72.7791	8.50352e-07	4.33576e-05
Mbnl1	-2.28989	7.49092	61.8533	8.64837e-07	4.40073e-05
Cfh	-13.4818	5.35895	71.9254	9.09997e-07	4.62121e-05
Lcp2	2.24865	8.71328	61.2367	9.20897e-07	4.66717e-05
Nebl	-13.0716	5.44871	103.592	9.30613e-07	4.70696e-05
Tdrd7	2.48872	7.27491	61.0325	9.4035e-07	4.7467e-05
Usb1	2.52634	7.1404	60.9527	9.48081e-07	4.77508e-05
Wwp2	2.12666	7.50296	60.9355	9.49756e-07	4.77508e-05
Ifi204	2.18552	7.77732	60.8769	9.55492e-07	4.79437e-05
Arhgef3	2.30366	7.26295	60.7243	9.70612e-07	4.86057e-05
Tpi1	2.04295	9.59507	60.6821	9.74845e-07	4.8721e-05
Pde4b	1.98522	8.32696	60.658	9.77269e-07	4.87456e-05
Mbnl2	2.07823	8.40139	60.6284	9.80249e-07	4.87758e-05
Nod1	2.16849	8.68641	60.6137	9.8174e-07	4.87758e-05
Usp32	2.16419	7.8172	60.5476	9.8846e-07	4.90132e-05
Arg1	4.83456	7.37887	60.265	1.01776e-06	5.03673e-05
Fgl2	1.95855	8.69908	60.2092	1.02367e-06	5.05607e-05
Eea1	2.83503	7.49346	60.1546	1.02948e-06	5.07484e-05
Eln	-13.1464	5.41209	100.98	1.05164e-06	5.17396e-05
Pltp	-8.14697	5.81356	59.8124	1.06678e-06	5.23822e-05
Sppl2a	2.08814	8.96087	59.7803	1.07036e-06	5.24559e-05
Ddost	-9.03146	4.99779	59.4803	1.10445e-06	5.40216e-05
Cacna1c	-8.68641	5.53636	59.4454	1.1085e-06	5.41148e-05
Mfap4	-13.4132	5.59805	69.0342	1.15084e-06	5.60737e-05
Whamm	2.86125	6.71244	59.0244	1.15862e-06	5.63436e-05
Cd33	2.42129	7.93263	58.8354	1.18195e-06	5.73679e-05
Card19	3.12558	6.24689	58.7048	1.19839e-06	5.8054e-05
Msn	1.72986	10.2704	58.517	1.22247e-06	5.91071e-05
H2-M2	-7.28644	6.36663	58.4962	1.22518e-06	5.91247e-05
Pygl	2.49576	6.91262	58.3813	1.24022e-06	5.97366e-05
Rbpj	2.71279	8.354	58.2339	1.25982e-06	6.05649e-05
Vasp	1.99232	8.7901	58.0464	1.28527e-06	6.16712e-05
Zdhhc7	-11.3791	4.94363	67.5737	1.29992e-06	6.22556e-05
Ciapin1	2.62116	6.87858	57.9159	1.30332e-06	6.23004e-05
Atg2a	2.52191	7.97498	57.761	1.32512e-06	6.32227e-05
Eif5	2.2929	8.57439	57.6565	1.34007e-06	6.37776e-05
Cxcl5	-8.3822	5.6962	57.6269	1.34433e-06	6.37776e-05
Pfkl	2.04169	8.58453	57.6269	1.34433e-06	6.37776e-05
Mlec	-4.29708	6.64433	57.5869	1.35013e-06	6.39323e-05
Ogfr	2.34293	6.93359	57.483	1.3653e-06	6.44894e-05
Zfp281	2.62638	7.4614	57.4714	1.367e-06	6.44894e-05
Gadd45a	5.13654	5.5623	57.3594	1.3836e-06	6.51505e-05
Tmem176a	-14.3549	6.00889	66.799	1.38794e-06	6.52334e-05
Myd88	2.34115	7.23461	57.2839	1.39491e-06	6.54391e-05
Pitpnm2	-13.0665	5.34699	66.612	1.4102e-06	6.60335e-05
Rffl	2.7569	7.42811	56.9223	1.45057e-06	6.77982e-05
B430306N03Rik	2.76313	7.22322	56.8115	1.46813e-06	6.84918e-05
Syne1	2.46221	8.97768	56.6543	1.49344e-06	6.95441e-05
Inhbb	-12.3669	4.78649	65.9182	1.49646e-06	6.95564e-05
Fcgr3	2.19128	8.28489	56.5272	1.51427e-06	7.02547e-05
Arel1	1.94451	7.96021	56.2047	1.56862e-06	7.2643e-05
Metrnl	2.99496	6.80338	55.9087	1.62045e-06	7.49056e-05
Acer2	-12.3539	5.18845	55.7785	1.64385e-06	7.57919e-05
Clk1	2.94822	7.8912	55.7687	1.64563e-06	7.57919e-05
LOC108167347	3.61587	6.90319	55.6724	1.66321e-06	7.64621e-05
Chd2	2.19546	8.61548	55.4356	1.70735e-06	7.83486e-05
Actr3	1.90762	8.12593	55.4178	1.71072e-06	7.8354e-05
Pde5a	-13.9225	5.68245	64.3569	1.71367e-06	7.8354e-05
Atp7a	1.99415	8.31106	55.2157	1.74952e-06	7.98485e-05
Gm12070	1.71326	8.81142	55.1217	1.7679e-06	8.05418e-05
Flcn	2.91077	7.69578	55.0061	1.79082e-06	8.13445e-05
Ptgfrn	-2.84034	6.63882	55.0004	1.79197e-06	8.13445e-05
Chst11	2.5632	7.73444	54.8028	1.83195e-06	8.30098e-05
Sparcl1	-13.6733	6.14948	63.2186	1.89499e-06	8.57125e-05
Apbb1ip	2.74814	6.43547	54.3688	1.92332e-06	8.68384e-05
Gm12250	2.10229	8.29373	54.3071	1.93673e-06	8.72879e-05
Mpp1	2.76892	7.32484	54.2449	1.95034e-06	8.77444e-05
Jak1	1.70038	9.07386	54.1107	1.98012e-06	8.89256e-05
Slc7a11	2.84575	10.1624	53.864	2.03617e-06	9.11881e-05
Crebrf	2.45002	7.7978	53.8572	2.03772e-06	9.11881e-05
Limch1	-13.0545	5.25804	87.2338	2.10784e-06	9.40406e-05
Gna13	1.99813	9.1602	53.5429	2.11181e-06	9.40406e-05
Ctdspl	-8.48042	5.27219	53.5395	2.11264e-06	9.40406e-05
Clec2d	2.07202	7.74595	53.4803	2.12694e-06	9.44949e-05
Smad3	2.52226	7.57334	53.4663	2.13034e-06	9.44949e-05
Serpina3g	-2.67859	7.21005	53.4244	2.14054e-06	9.47808e-05
Atp1a1	-2.22969	7.75575	53.3589	2.1566e-06	9.53246e-05
Sde2	3.23281	6.82493	53.013	2.24373e-06	9.90028e-05
H2-T23	1.64324	9.65211	52.9951	2.24836e-06	9.90338e-05
Ggcx	-12.1621	4.80277	61.2877	2.25539e-06	9.91706e-05
Id2	2.31865	7.70483	52.7246	2.31942e-06	0.000101808
Ap3s1	3.2059	6.14124	52.6511	2.33917e-06	0.000102497
Mpeg1	1.66847	11.4522	52.4908	2.3829e-06	0.000104232
Pla2g7	1.72331	9.07726	52.1495	2.47913e-06	0.000108254
Zfhx3	-3.30086	6.07913	52.0779	2.49987e-06	0.000108971
Plekhn1	2.53777	6.64719	51.9638	2.53332e-06	0.00011021
Btg2	2.12294	8.643	51.9513	2.53703e-06	0.00011021
H2-Q10	2.42062	7.21679	51.9291	2.54361e-06	0.000110306
Esd	2.18974	8.195	51.8917	2.55473e-06	0.000110598
Mefv	2.83242	7.18369	51.8486	2.56762e-06	0.000110966
Pgap1	-11.7143	4.75354	59.8174	2.58313e-06	0.000111356
Tarm1	4.20472	5.84634	51.7893	2.58548e-06	0.000111356
Ccl2	4.0503	6.55563	51.6367	2.63208e-06	0.00011317
Gabarap	2.05799	7.46509	51.5298	2.6653e-06	0.000114404
Pdzd2	-13.5245	5.99184	59.28	2.71633e-06	0.000116396
Arid5a	1.83598	7.66603	51.2987	2.73873e-06	0.00011701
Cers6	1.91236	8.94139	51.295	2.73992e-06	0.00011701
Lgals9	2.0046	7.86669	51.271	2.74767e-06	0.000117143
Ilrun	2.0502	8.82389	51.2348	2.75941e-06	0.000117445
Fap	6.40168	5.9889	51.1385	2.79097e-06	0.000118588
Gpcpd1	2.67558	7.35782	51.0069	2.83471e-06	0.000120244
B3gnt2	2.40354	6.85281	50.9736	2.8459e-06	0.000120516
Gm36117	2.782	7.22532	50.9516	2.85334e-06	0.000120629
Fam71f2	8.79292	5.14551	50.8337	2.8935e-06	0.000122122
Hnrnph2	3.23201	7.96087	50.6576	2.95466e-06	0.000124357
Usp38	2.22712	7.16472	50.653	2.9563e-06	0.000124357
Tmem176b	-14.9629	6.492	58.1675	3.01798e-06	0.000126676
Serpina3n	-13.3911	5.20678	58.1553	3.02148e-06	0.000126676
Rnf19a	2.67656	7.69648	50.3481	3.06576e-06	0.00012832
Atp6v1b2	1.98287	8.56894	50.1918	3.12366e-06	0.000130527
Irak3	2.67349	6.55997	50.1101	3.15441e-06	0.000131594
Lbh	-4.30967	5.86578	49.9725	3.20696e-06	0.000133348
Bsg	1.92588	7.84583	49.9682	3.20862e-06	0.000133348
Mcemp1	3.16125	6.37105	49.9587	3.21231e-06	0.000133348
6820431F20Rik	-1.8663	7.68654	49.8297	3.26257e-06	0.000135212
Zcchc24	-3.93072	5.83328	49.7579	3.29096e-06	0.000136165
Dgat1	3.31409	6.54603	49.6963	3.3155e-06	0.000136885
Rap1gap2	2.21928	7.50332	49.6871	3.3192e-06	0.000136885
Iqgap1	1.51615	10.4676	49.5418	3.37802e-06	0.000139083
Arhgef12	-2.72581	6.88318	49.4087	3.43295e-06	0.000141115
Agpat3	-11.9963	4.61202	56.6903	3.4799e-06	0.000142812
Plxnb2	-2.9	8.03255	49.2827	3.48588e-06	0.000142825
Carhsp1	2.30421	7.10692	49.2389	3.5045e-06	0.000143355
Shroom3	-13.0066	5.48535	56.517	3.53923e-06	0.000144541
Dock10	2.06399	8.27572	49.1396	3.54708e-06	0.000144628
Map3k8	2.81673	6.61586	49.1054	3.56192e-06	0.000144999
Plac8	2.44041	7.0336	49.0388	3.59096e-06	0.000145946
F10	2.24187	8.05429	48.6562	3.76312e-06	0.000152697
P4ha1	1.91811	7.78241	48.5658	3.80514e-06	0.000154154
Csta2	7.57003	5.29429	48.4519	3.85886e-06	0.00015608
Ifit1bl1	3.39333	6.72114	48.4025	3.8824e-06	0.000156781
Ube2b	2.06807	7.00837	48.178	3.99154e-06	0.000160931
Spty2d1	2.43205	6.99525	47.9586	4.10157e-06	0.000165103
Timp2	-2.24203	7.35741	47.7847	4.19119e-06	0.000168442
Tmem123	-2.54256	6.7041	47.6695	4.25181e-06	0.000170606
Rnf114	1.91589	8.16746	47.6097	4.28366e-06	0.000171612
Cldn18	-8.42602	6.83955	59.383	4.34523e-06	0.000173573
Gripap1	3.1494	7.14481	47.4934	4.34637e-06	0.000173573
C4b	-2.27895	7.68407	47.1801	4.52049e-06	0.000180241
Stxbp5	2.50005	7.3597	47.1276	4.55046e-06	0.00018115
Ralgds	1.84421	8.21922	47.0233	4.61065e-06	0.000183257
Tmco6	3.61079	6.42922	46.9325	4.66373e-06	0.000185075
Col6a2	-13.453	5.1412	53.5342	4.76744e-06	0.000188725
H2-T24	2.0727	7.15215	46.7532	4.77065e-06	0.000188725
Arih2	2.47415	7.39292	46.6956	4.8056e-06	0.00018981
Snx18	2.04706	8.7992	46.6488	4.83419e-06	0.000190641
Ripk1	2.02795	7.14288	46.6177	4.85329e-06	0.000191095
Zbtb21	2.44932	6.57278	46.5836	4.87437e-06	0.000191627
Sparc	-6.55138	8.69663	46.5651	4.8858e-06	0.000191753
Dock9	-13.7292	5.5483	53.2806	4.89277e-06	0.000191753
Clu	-5.82609	6.51664	46.4629	4.94966e-06	0.000193681
Clic5	-2.63032	6.78589	46.403	4.98757e-06	0.000194863
Dop1b	1.90027	7.92541	46.2956	5.05631e-06	0.000197243
Ly6a	-2.32053	9.00864	46.2293	5.09928e-06	0.000198612
Pea15a	-4.26296	5.96325	46.1402	5.15769e-06	0.000200578
Arhgap29	-13.5194	5.28108	52.6585	5.21655e-06	0.00020236
Tbc1d15	3.08724	6.68181	46.047	5.21955e-06	0.00020236
Mmp8	2.58325	6.51049	45.9984	5.25219e-06	0.000202805
Itgav	1.77416	8.28572	45.996	5.2538e-06	0.000202805
Adam17	1.9248	8.74661	45.992	5.25648e-06	0.000202805
Cdc42ep2	2.61	6.36318	45.9821	5.26318e-06	0.000202805
Iqsec1	1.85724	8.60237	45.8387	5.36093e-06	0.000206153
Nsd3	1.89189	8.68734	45.8308	5.36639e-06	0.000206153
Tgfbr2	-1.91638	7.51935	45.7953	5.39095e-06	0.000206781
Ccnf	5.26667	5.80428	45.7735	5.40608e-06	0.000207047
Pcgf5	2.11907	7.02907	45.6655	5.48187e-06	0.000209632
Gas6	-12.8375	5.06168	70.9237	5.53998e-06	0.000211533
Ddx3x	1.93174	8.89371	45.3788	5.68873e-06	0.000216885
Amdhd2	2.75761	6.70054	45.2686	5.77059e-06	0.000219674
Tbc1d20	1.85378	8.22891	45.2548	5.78096e-06	0.000219737
Sh3pxd2b	-1.96863	8.15355	45.1725	5.84306e-06	0.000221764
Cfb	-2.47794	8.93645	45.1109	5.89005e-06	0.000223212
Ankrd12	2.34657	6.76801	44.9415	6.0215e-06	0.000227851
Myo10	-2.96103	6.86072	44.7649	6.1621e-06	0.000232822
Ddit4	2.17043	7.99381	44.7332	6.18778e-06	0.000233369
Vcpip1	2.14455	8.05414	44.7242	6.19507e-06	0.000233369
Myh14	-13.4246	5.15507	50.9921	6.21245e-06	0.000233675
Pik3c2a	1.98076	7.87346	44.6614	6.24622e-06	0.000234596
Rhbdf2	1.64573	8.35056	44.577	6.31577e-06	0.000236856
Gda	1.91864	8.75442	44.5054	6.37552e-06	0.000238741
Thbs2	-13.5509	5.24533	50.7278	6.38971e-06	0.000238919
Smim10l1	-11.2	4.60143	50.7131	6.39976e-06	0.00023894
Alkbh5	1.77043	8.79458	44.3109	6.54089e-06	0.000243849
Gpbp1	2.5741	7.38978	44.2762	6.57095e-06	0.000244608
Nedd9	1.99569	8.12356	44.2467	6.59654e-06	0.000245199
Tbc1d8b	-11.7356	4.57938	50.4104	6.61035e-06	0.000245351
Ehd4	1.89143	7.39518	44.194	6.64266e-06	0.000246031
Arrdc4	2.24306	7.17748	44.1877	6.64816e-06	0.000246031
Baz2b	2.36485	7.78425	44.1608	6.67184e-06	0.000246546
Trim34a	2.90981	6.26866	44.0107	6.80575e-06	0.000251126
Ndfip2	1.99118	7.11948	43.8211	6.97938e-06	0.000257157
Nfe2l2	1.8757	7.74761	43.8017	6.9974e-06	0.000257445
Slc8b1	1.87846	7.56419	43.7033	7.08966e-06	0.00026046
Atl3	-2.42653	6.74876	43.6243	7.16476e-06	0.000262836
Mocos	2.41978	6.76922	43.5697	7.21725e-06	0.000264378
Tnfrsf23	3.09513	6.782	43.543	7.24301e-06	0.000264937
Ehd1	1.72032	8.58995	43.5219	7.26343e-06	0.000265299
Larp4b	1.92977	8.08048	43.4978	7.28692e-06	0.000265772
Xaf1	2.81704	6.03607	43.4288	7.35456e-06	0.000267619
Adgra2	-12.603	4.66977	49.418	7.35876e-06	0.000267619
Slc39a14	-3.87041	7.27338	43.3695	7.41323e-06	0.000269212
Clic4	1.58926	9.57378	43.2978	7.48481e-06	0.000271421
Cast	2.1517	6.81208	43.1514	7.63357e-06	0.000276418
Trim44	-5.87345	5.9086	43.009	7.78146e-06	0.00028137
Morc3	1.87718	7.43435	42.9235	7.87178e-06	0.000284229
Hnrnpc	2.00965	7.20353	42.7375	8.07253e-06	0.000291061
Lmo7	-12.44	5.14263	48.476	8.1605e-06	0.000293813
Hsp90aa1	1.78188	7.58893	42.6331	8.18768e-06	0.000294372
Tor1aip1	1.88088	8.07796	42.5085	8.32756e-06	0.000298975
Fasn	-9.22165	7.64452	42.411	8.4389e-06	0.000302542
C1qa	-6.11218	6.13698	42.3405	8.5204e-06	0.00030503
Tns1	-3.79389	7.35818	42.3036	8.56346e-06	0.000306138
Ggta1	1.67747	8.08553	42.1893	8.69843e-06	0.000310523
Cxcl11	2.911	6.67517	42.176	8.71426e-06	0.000310649
Dock2	1.74184	8.32465	42.0071	8.91843e-06	0.000317478
Dag1	-3.23811	6.67479	41.9951	8.93319e-06	0.000317556
Gpam	-5.91104	6.3283	41.8877	9.06609e-06	0.000321827
Shank3	-14.1396	5.14423	47.3877	9.21465e-06	0.000326641
Slc12a2	-13.9468	5.41536	47.3343	9.27033e-06	0.000328154
Lhfpl2	1.55914	8.95845	41.6777	9.33232e-06	0.000329886
Vav3	2.42135	6.5573	41.6377	9.38411e-06	0.000331253
Ndnf	-12.4506	4.9581	63.1213	9.45082e-06	0.000333141
Nucks1	-2.28215	6.88261	41.5663	9.47728e-06	0.000333608
Gyg	2.71041	6.30233	41.4064	9.6897e-06	0.000340611
Igf1	-12.9093	4.74968	46.8494	9.79344e-06	0.000343778
Abca3	-5.36679	7.46355	41.0721	1.01513e-05	0.000355845
Jmjd1c	1.67628	7.69344	40.8294	1.05021e-05	0.000367632
Ube2d3	1.58146	8.57189	40.7453	1.06268e-05	0.00037133
Hal	1.97062	7.54937	40.7384	1.06372e-05	0.00037133
Cd44	1.42843	9.99732	40.627	1.08051e-05	0.000376671
Fgfr1	-11.2103	4.97929	40.5726	1.08882e-05	0.000379045
Treml2	2.47265	6.32917	40.552	1.09199e-05	0.000379203
Cdc27	2.71116	7.13957	40.5501	1.09228e-05	0.000379203
Atp6v0b	2.07127	6.83418	40.5108	1.09836e-05	0.00038079
Ubc	1.63645	12.2842	40.4706	1.1046e-05	0.000382123
Fscn1	-13.2956	5.05824	45.7875	1.10623e-05	0.000382123
Rasip1	2.41764	6.51545	40.4547	1.10709e-05	0.000382123
Casp8	2.49777	7.78166	40.4472	1.10826e-05	0.000382123
Vps26a	2.58962	7.07835	40.3807	1.11873e-05	0.000384527
Rest	1.99279	7.00408	40.378	1.11916e-05	0.000384527
Zcchc14	-13.3929	5.05803	45.6822	1.1198e-05	0.000384527
Med13	1.75773	9.09839	40.2119	1.14581e-05	0.000392922
Il1bos	7.04775	4.74057	40.0972	1.16463e-05	0.000398326
Zc3h12c	1.97221	7.35802	40.0966	1.16472e-05	0.000398326
1700017B05Rik	1.85522	7.45678	40.0737	1.16852e-05	0.000399084
Scd1	-8.65179	9.07736	40.0182	1.1778e-05	0.000401708
Cpxm1	-14.2189	5.2043	45.1442	1.19225e-05	0.000406088
Gpr153	-13.0743	4.63039	45.1209	1.19551e-05	0.000406649
Col1a1	-6.10432	10.4264	39.8871	1.20001e-05	0.000407632
Sort1	-2.01154	6.95149	39.8558	1.20539e-05	0.000408908
Hspa1a	4.88966	6.04006	39.8312	1.20962e-05	0.000409793
Hsd11b1	3.23324	6.5709	39.7552	1.22285e-05	0.00041372
Igfbp4	-7.01317	7.35056	39.6733	1.23726e-05	0.000418035
Katna1	2.85449	6.04717	39.6152	1.24762e-05	0.000420971
Mctp2	2.40381	6.33793	39.5439	1.26045e-05	0.000424734
Tle3	1.66061	7.95681	39.4637	1.27506e-05	0.000429085
Gapdh	1.58201	7.7739	39.4201	1.28311e-05	0.000431216
Osbpl5	-12.2511	4.54717	44.4803	1.28919e-05	0.000432684
Cxcl14	-6.39165	5.41825	39.3163	1.30243e-05	0.000436548
Tie1	-12.1921	4.58241	44.3182	1.31422e-05	0.000439914
Tlr2	1.99362	8.79455	39.1587	1.33244e-05	0.000445423
Esam	-12.9278	4.76958	44.1829	1.33554e-05	0.000445868
Top1	2.22582	6.58895	39.0115	1.36116e-05	0.000453823
Siglece	2.88297	5.96927	38.9843	1.36655e-05	0.000455018
Taldo1	2.01361	6.76076	38.9655	1.37028e-05	0.000455659
Col4a1	-5.87754	8.26609	38.9358	1.3762e-05	0.000457024
Chd1	2.21132	7.50026	38.9131	1.38076e-05	0.000457935
Gba	2.21965	6.95134	38.8855	1.3863e-05	0.000458795
Il33	-12.4891	4.86323	57.9893	1.38698e-05	0.000458795
Ncf1	1.91392	8.56684	38.8238	1.39881e-05	0.000462101
Stfa2l1	6.40772	5.64812	38.6209	1.44083e-05	0.000475361
Fndc3b	1.82473	8.81725	38.564	1.45286e-05	0.000478705
Parp12	1.8196	8.47499	38.5548	1.45482e-05	0.000478724
Trem3	4.32979	5.26835	38.5397	1.45804e-05	0.00047916
Slc28a2b	3.20362	6.20618	38.5261	1.46096e-05	0.000479495
Skil	2.05801	8.33204	38.3427	1.50079e-05	0.000491928
Fbxl3	1.95634	7.03796	38.3323	1.50308e-05	0.000492038
Tmem140	1.74073	7.32138	38.154	1.54307e-05	0.000504477
Cnot4	2.27696	6.46147	38.0737	1.56146e-05	0.000509828
C1qtnf1	-13.8578	5.11339	42.8253	1.57294e-05	0.000512914
Gaa	-2.43521	6.48305	37.9915	1.58054e-05	0.000514727
Ptprf	-6.94831	6.93504	37.9108	1.59956e-05	0.000520248
Crtc2	2.14587	6.96188	37.7892	1.62866e-05	0.000529032
Aqp1	-8.70799	6.13934	37.5499	1.68773e-05	0.000547498
Notch2	1.3461	9.64601	37.5383	1.69065e-05	0.000547498
Plau	2.44749	7.65725	37.5329	1.69202e-05	0.000547498
Lmbrd1	2.08966	7.0756	37.198	1.77903e-05	0.000574917
Gpr35	1.68399	7.55388	37.1657	1.78769e-05	0.000576977
Lrrc8d	2.02364	6.85795	37.1205	1.79991e-05	0.000580177
Ptpn14	-13.3977	5.1481	41.714	1.80385e-05	0.000580707
Prkce	2.21498	6.61511	37.0429	1.82106e-05	0.0005855
Slc38a10	-2.46796	6.62166	37.0271	1.82541e-05	0.000585538
Txndc5	-3.7748	6.36933	37.0256	1.82582e-05	0.000585538
Prex2	-14.2092	5.04407	41.4987	1.85298e-05	0.000593493
Ago1	-2.62058	6.16867	36.8588	1.87238e-05	0.000598947
Eno1	1.47577	8.93014	36.8057	1.8875e-05	0.000603019
Adgrg1	-9.32823	5.47469	36.7791	1.8951e-05	0.000604683
Slc6a6	1.54801	9.6437	36.7456	1.90475e-05	0.000606303
Mmp14	-1.88126	8.49733	36.7448	1.90498e-05	0.000606303
Marchf7	2.89475	7.86378	36.7297	1.90934e-05	0.000606925
Apoe	-5.57452	7.08077	36.6182	1.94193e-05	0.000616509
Dmxl2	1.68194	7.90652	36.4552	1.99073e-05	0.000631208
Capza2	1.64558	7.97897	36.3744	2.01541e-05	0.000638229
Bgn	-6.50368	8.58887	36.1647	2.08115e-05	0.000658222
Lysmd3	3.37838	5.67513	36.0742	2.11024e-05	0.000666586
Anapc1	-1.9057	7.17356	36.0583	2.1154e-05	0.000667384
Podxl	-8.82362	5.39062	36.006	2.1325e-05	0.000671937
Gab2	1.72537	7.73337	35.9674	2.1452e-05	0.000675096
Impact	1.95793	7.09069	35.9579	2.14832e-05	0.000675237
Gtdc1	2.77703	6.19635	35.8283	2.19169e-05	0.000688011
Mtm1	2.42124	6.21338	35.7398	2.22185e-05	0.000696612
Serping1	-6.01015	7.46469	35.7222	2.22792e-05	0.000696973
Kctd12	1.63723	8.2581	35.7205	2.22852e-05	0.000696973
Lamc2	-13.4093	4.68781	39.8568	2.2825e-05	0.00071297
Fmr1	2.33243	6.12302	35.5259	2.29676e-05	0.000715793
Ric1	1.48732	8.04463	35.5228	2.29786e-05	0.000715793
Celsr1	-14.0737	5.25826	39.7975	2.30004e-05	0.000715793
Bst1	1.63846	8.01421	35.4757	2.31475e-05	0.000718052
Wwc2	-7.40325	5.17602	35.4728	2.3158e-05	0.000718052
Nt5c3	3.28157	5.98136	35.468	2.31753e-05	0.000718052
Sftpd	-12.3064	5.35641	39.735	2.31868e-05	0.000718052
Malat1	1.68933	14.6087	35.4522	2.32322e-05	0.000718574
Tubb5	-3.62342	7.43615	35.2946	2.38098e-05	0.000735539
Tcf4	-2.9226	6.30412	35.2772	2.38743e-05	0.000736631
Furin	1.36111	8.8834	35.2396	2.40152e-05	0.00073942
Arpc3	3.05157	5.86082	35.2374	2.40233e-05	0.00073942
Atp6ap2	2.19414	7.39211	35.0562	2.47144e-05	0.000759764
Lasp1	1.37642	9.02808	35.0304	2.48145e-05	0.000761914
Sec14l3	-13.3173	4.89581	39.0856	2.52308e-05	0.000773756
Nfkb1	1.88505	8.39157	34.9046	2.53101e-05	0.000775244
Sbno1	1.67629	8.16033	34.823	2.56371e-05	0.00078431
Mrgpra2b	4.16583	6.63001	34.8069	2.57024e-05	0.000785355
Riok3	1.67942	7.73828	34.7554	2.59121e-05	0.000790049
Plxnb1	-8.38667	5.19963	34.7538	2.59186e-05	0.000790049
Aplp2	-2.00796	6.96313	34.711	2.60941e-05	0.000793593
Lbp	-13.7453	5.07398	38.8282	2.60978e-05	0.000793593
Plk2	2.26538	7.29999	34.6606	2.63028e-05	0.000798865
Fn1	-3.98275	8.69723	34.622	2.64639e-05	0.000802792
Ifi27l2a	2.29812	6.52011	34.612	2.65058e-05	0.000803096
Dnajc5	1.59706	8.85191	34.4894	2.70256e-05	0.000817865
Marcks	1.60312	8.43872	34.455	2.71738e-05	0.000821366
Zbp1	1.81373	7.29852	34.4168	2.7339e-05	0.000825369
Ninj1	1.67681	7.70267	34.3116	2.78003e-05	0.000838293
Adgrg3	4.46112	5.20027	34.2802	2.79401e-05	0.000841502
Irf8	-2.21311	7.86808	34.2661	2.80029e-05	0.00084239
Fpr2	2.34314	8.65448	34.2148	2.82327e-05	0.000848293
Nbr1	1.79	7.79897	34.1386	2.85784e-05	0.000857657
Nsun4	-9.13258	4.27526	34.1217	2.86556e-05	0.000858952
Ndst1	-2.02674	7.95421	34.1091	2.87133e-05	0.000859043
Adar	1.47563	8.05323	34.1062	2.87267e-05	0.000859043
Lcn2	-2.30713	8.52261	34.076	2.88658e-05	0.000862183
Gm8979	2.8195	5.98401	34.0611	2.89348e-05	0.00086322
Zdhhc3	-3.74203	6.42412	33.9697	2.93618e-05	0.000874927
Ctsz	1.4232	9.59257	33.9571	2.94211e-05	0.00087566
Scarf2	-13.1979	4.67129	37.8541	2.97036e-05	0.000883025
Adamts2	-8.69887	5.6374	33.8418	2.99711e-05	0.000889929
Yap1	-13.8125	4.94905	37.6621	3.04805e-05	0.000903991
Ak3	-11.5441	4.23172	37.6407	3.05681e-05	0.000905526
Polr3a	-11.0379	4.30149	37.6313	3.06069e-05	0.000905614
Csf2ra	1.57248	7.25352	33.6554	3.08851e-05	0.000912773
Mrc1	-11.8537	4.46042	37.4879	3.12052e-05	0.000921156
Tspan13	2.38143	7.10075	33.5045	3.16477e-05	0.000933126
Ddx5	1.63198	9.37536	33.4811	3.17681e-05	0.000935583
Lrp2	-11.9841	4.7111	47.9528	3.22226e-05	0.00094695
Arfgef2	1.69488	7.97333	33.3922	3.22291e-05	0.00094695
Tollip	1.81359	7.61688	33.2002	3.32519e-05	0.000975866
Gm34746	2.54849	6.10645	33.1674	3.34303e-05	0.000979011
Ucp2	-1.89654	7.7974	33.1662	3.34366e-05	0.000979011
Gm8989	4.50846	5.04584	33.1572	3.3486e-05	0.00097932
Cd164	1.39752	8.96525	33.0891	3.38604e-05	0.000989125
Plekhm1	1.50912	7.81755	33.0044	3.43322e-05	0.00100175
Ctsb	1.2779	11.603	32.9248	3.47833e-05	0.00101363
Phlpp1	-2.56993	6.16223	32.9184	3.48198e-05	0.00101363
Nos2	1.37987	10.8473	32.8586	3.51629e-05	0.00102244
Tacc1	-2.24479	7.1452	32.8314	3.53206e-05	0.00102584
Vmp1	1.7225	9.74155	32.7916	3.55524e-05	0.00103139
Mxi1	2.47655	6.26588	32.6464	3.64128e-05	0.00105472
Arid4a	2.26067	6.23503	32.6418	3.64402e-05	0.00105472
Chpf2	-2.3413	6.32584	32.6204	3.65692e-05	0.00105724
Clcn7	1.48978	9.2745	32.5593	3.69401e-05	0.00106674
Per1	1.43782	8.37378	32.5411	3.70516e-05	0.00106874
Rbm47	1.47066	7.86681	32.4803	3.74258e-05	0.0010783
Apln	-12.9055	4.64283	36.0839	3.78284e-05	0.00108866
Iqgap2	2.40266	6.01132	32.405	3.78956e-05	0.00108935
A530013C23Rik	3.12659	6.12257	32.3857	3.80169e-05	0.00109159
Ptprk	-11.6939	4.22099	35.9893	3.83301e-05	0.00109933
Ubr4	1.25164	10.059	32.2775	3.87065e-05	0.00110887
Elmod3	3.70223	6.25091	32.2296	3.90163e-05	0.00111648
Mal2	-14.0983	4.86448	35.6114	4.04112e-05	0.00115508
Alcam	1.60112	8.39592	32.0108	4.0467e-05	0.00115537
Mthfs	2.19941	6.72105	31.961	4.08052e-05	0.00116371
Sephs1	-10.9465	4.27156	35.4516	4.13299e-05	0.00117734
Plekha1	-2.68388	6.82232	31.8198	4.17827e-05	0.0011889
Pkd1	-3.47968	7.0837	31.7369	4.2369e-05	0.00120422
Rack1	-2.69391	7.18288	31.7047	4.25997e-05	0.00120942
Galnt2	-3.20822	6.04303	31.6623	4.29052e-05	0.00121672
Bmpr2	-2.03043	7.82602	31.6275	4.31571e-05	0.00122249
Adcy7	-2.43782	6.83743	31.6031	4.33352e-05	0.00122616
Znrf1	1.45731	7.59932	31.5645	4.36188e-05	0.0012328
Tpt1	1.32696	8.97913	31.4897	4.41734e-05	0.00124708
Col4a2	-5.55568	7.67988	31.4582	4.44097e-05	0.00125235
Dpt	-12.0744	4.29349	34.9335	4.44785e-05	0.00125289
Kcnj2	2.82315	6.57596	31.4207	4.46926e-05	0.00125752
Man2b2	-2.89661	5.69646	31.2991	4.56238e-05	0.00128229
Tmem109	-11.3263	4.1167	34.7471	4.56783e-05	0.0012824
Fgfr2	-13.6261	4.76116	34.6886	4.6062e-05	0.00129173
Eef1a1	-1.37176	10.1572	31.2297	4.61657e-05	0.0012932
Mylk	-7.23659	6.2745	31.1896	4.64815e-05	0.00130061
Trmt1	-11.0709	4.14645	34.585	4.67518e-05	0.00130672
Brwd3	2.14861	6.34705	31.1242	4.70026e-05	0.00131228
Fhl1	-12.0474	4.59863	43.9298	4.71274e-05	0.00131397
Col4a3	-12.1749	4.5753	43.9139	4.7201e-05	0.00131397
Vav1	1.97522	8.02508	31.0973	4.72193e-05	0.00131397
Hmox2	2.69496	6.19884	31.0776	4.73784e-05	0.00131694
Col4a3bp	1.75818	7.02582	30.9749	4.82172e-05	0.00133878
Scd2	-5.83756	6.86559	30.9377	4.85249e-05	0.00134585
Qdpr	-11.0808	4.15294	34.3168	4.85923e-05	0.00134624
Dhrs3	1.88605	7.12016	30.9045	4.88015e-05	0.00135055
Dnase1l3	-8.17683	5.0889	30.7965	4.97142e-05	0.0013743
H2-Q5	1.91581	6.91878	30.7759	4.9891e-05	0.00137768
Jak2	1.48796	8.15948	30.7326	5.02639e-05	0.00138646
Psme2b	2.0689	7.39921	30.587	5.1541e-05	0.00142013
Igtp	1.33957	9.3415	30.576	5.1639e-05	0.00142116
Prss23	-12.7246	4.9642	33.8906	5.1691e-05	0.00142116
Mir22hg	2.00535	6.44555	30.5336	5.20186e-05	0.00142862
Tjp1	-7.56796	5.251	30.5204	5.21369e-05	0.00143031
Nfkb2	1.50611	7.69256	30.5063	5.22643e-05	0.00143225
Kirrel	-14.4568	5.32747	33.7822	5.25152e-05	0.00143522
Gnai3	1.71444	7.76859	30.4763	5.25359e-05	0.00143522
1810026B05Rik	2.27999	6.65468	30.4755	5.25435e-05	0.00143522
Rpl4	-2.85527	6.50172	30.4675	5.26164e-05	0.00143566
Lrp4	-3.86734	5.41006	30.3922	5.33068e-05	0.00145293
Adamts1	-12.7765	4.60267	33.6353	5.36565e-05	0.00146088
Rpl3	-2.4157	6.15657	30.3164	5.40126e-05	0.00146899
Denn2b	-8.82179	5.26232	30.2496	5.46432e-05	0.00148454
Taf7	3.64163	5.614	30.2169	5.49556e-05	0.00149142
C1s1	-7.68861	6.3811	30.2023	5.50948e-05	0.0014936
Dck	1.91609	6.51147	30.1573	5.55292e-05	0.00150376
Slc8a1	-4.66279	6.68029	30.119	5.59004e-05	0.00151219
Sfta3-ps	-11.9689	4.55444	42.0687	5.67453e-05	0.0015334
Tmed8	1.69389	7.30474	30.0094	5.6981e-05	0.00153812
Pmaip1	3.1348	5.90391	29.9803	5.72718e-05	0.00154432
Uba7	1.36638	8.44433	29.9081	5.80008e-05	0.00156231
Zfp317	-10.454	4.22929	33.0427	5.8558e-05	0.00157563
Napa	1.89883	6.78447	29.8413	5.86841e-05	0.00157735
Lrba	-2.9699	6.11207	29.7994	5.91186e-05	0.00158733
Adgrl1	-14.7074	4.67422	32.8825	5.99699e-05	0.00160848
Rtn4	1.54237	8.20415	29.6645	6.05388e-05	0.00162202
Ccl8	-11.9929	4.54019	41.3961	6.07855e-05	0.0016269
Atp1b1	-14.2993	4.83649	32.6488	6.21001e-05	0.00165826
Plxnd1	-1.99757	8.5029	29.5175	6.21301e-05	0.00165826
Fech	-10.814	4.15122	32.643	6.21544e-05	0.00165826
Aco2	-2.64898	5.93005	29.4654	6.27054e-05	0.00167119
Flii	1.56304	7.80333	29.3461	6.40471e-05	0.00170515
Loxl1	-14.052	4.45978	32.4296	6.4178e-05	0.00170684
Fam234a	-3.20284	5.49056	29.3238	6.43013e-05	0.00170832
Arih1	1.4242	8.03238	29.3114	6.44428e-05	0.00171028
Eng	-6.02684	5.7562	29.2882	6.4709e-05	0.00171554
Zfp950	-10.5752	4.26628	32.3679	6.47781e-05	0.00171557
Pik3c2b	-12.2583	4.1459	32.3096	6.53495e-05	0.00172888
Oser1	3.24984	5.56303	29.2225	6.54698e-05	0.00173025
Klra2	2.44888	6.70777	29.2145	6.55631e-05	0.00173091
Gsr	1.7017	7.06847	29.1492	6.63307e-05	0.00174779
Vcp	-1.67436	7.40908	29.1484	6.6341e-05	0.00174779
Dennd4a	1.75106	7.85959	29.0944	6.69833e-05	0.00176287
Stk17b	1.50609	7.78913	29.0722	6.72496e-05	0.00176804
Slc30a4	-11.9035	4.19235	32.0353	6.81214e-05	0.00178771
Mfsd1	1.5493	7.76006	28.9987	6.81396e-05	0.00178771
Spock2	-13.8865	4.49568	32.0103	6.83803e-05	0.0017911
Jchain	-7.91756	5.57643	34.0879	6.84107e-05	0.0017911
Wwtr1	-8.88158	5.11374	28.9138	6.91838e-05	0.00180946
Zdhhc18	1.47372	7.9766	28.8919	6.94565e-05	0.00181471
Dcaf12	1.89738	7.57989	28.8814	6.95865e-05	0.00181623
Fam162a	4.01931	5.21732	28.8602	6.98519e-05	0.00182127
Lamp3	-12.0232	4.95006	31.793	7.06813e-05	0.001841
Ppp4r3b	1.72795	6.99128	28.788	7.07656e-05	0.00184129
Slfn9	1.87235	7.47434	28.7697	7.09984e-05	0.00184545
Cln5	2.12605	6.63315	28.7632	7.1081e-05	0.00184569
Il10rb	2.07718	6.96703	28.7502	7.12483e-05	0.00184814
Eef2	-1.22313	8.87274	28.7412	7.13643e-05	0.00184924
E130309D02Rik	-10.3905	4.19059	31.7223	7.14495e-05	0.00184955
Arid4b	2.50023	6.95091	28.6553	7.24771e-05	0.00187297
Mfge8	-5.27563	5.24332	28.6534	7.25024e-05	0.00187297
Ezr	1.69317	7.37943	28.6467	7.25904e-05	0.00187332
Fbxl17	-3.11063	5.57078	28.6046	7.31442e-05	0.00188569
Inpp1	3.18325	5.69041	28.5517	7.38466e-05	0.00190167
Ablim1	-3.98057	6.21398	28.5466	7.39149e-05	0.00190167
Arpc5	1.3341	8.25621	28.5252	7.42018e-05	0.00190627
Itprip	1.788	6.92214	28.5209	7.42603e-05	0.00190627
Dpysl3	-12.8662	4.55961	31.4655	7.43203e-05	0.00190627
Ndrg1	1.37479	8.60355	28.5001	7.45398e-05	0.00190996
Gucy1a1	-12.1951	4.44083	39.3875	7.50611e-05	0.00192137
Cand1	-3.23986	5.63328	28.4382	7.53805e-05	0.00192759
F5	3.78346	5.24575	28.4157	7.56889e-05	0.00193351
Oga	1.61099	7.9476	28.4013	7.58883e-05	0.00193665
Rhog	1.71606	7.12924	28.3342	7.68188e-05	0.00195841
Slc25a10	-12.479	4.35049	31.2163	7.7234e-05	0.00196701
Ifnar1	1.40819	7.97597	28.2811	7.75642e-05	0.00197343
Hmcn1	-9.09025	5.10012	28.273	7.76792e-05	0.00197437
Gramd2	-13.725	4.42926	31.1561	7.79577e-05	0.00197772
Cnppd1	1.55955	7.26682	28.2526	7.79678e-05	0.00197772
Slc25a17	-7.43708	4.31778	28.1938	7.88084e-05	0.00199703
Sorcs2	-12.1616	4.4246	38.906	7.90574e-05	0.00200133
Ephb4	-13.5236	4.35934	31.03	7.94989e-05	0.00201049
Ltbp4	-13.1643	4.62178	30.9015	8.11046e-05	0.00204905
Uggt1	-2.12338	6.29752	27.9691	8.21158e-05	0.00207252
Ifi211	2.15981	6.5187	27.9568	8.2302e-05	0.00207515
Gm7609	2.3451	7.14636	27.9497	8.24086e-05	0.00207576
Cept1	1.42794	7.23458	27.8741	8.35604e-05	0.00210267
Tgm2	1.16952	10.2179	27.8478	8.39669e-05	0.0021108
Tsc2	-2.61219	6.05965	27.8336	8.41866e-05	0.00211357
Epsti1	2.13296	6.27157	27.8298	8.42447e-05	0.00211357
Chd3	-2.77326	5.98899	27.7787	8.5041e-05	0.00213143
Hcls1	1.44934	7.7853	27.7234	8.59136e-05	0.00215116
Esyt1	-2.17434	7.0994	27.7016	8.62597e-05	0.00215769
Gm15501	-1.82855	7.75693	27.571	8.83685e-05	0.0022075
4931406P16Rik	-2.77078	6.15512	27.5675	8.84258e-05	0.0022075
Slc48a1	-2.41707	6.38384	27.557	8.85981e-05	0.00220961
Cdh1	-6.77809	5.9254	27.4418	9.05115e-05	0.00225374
Maz	-3.52184	5.63873	27.4398	9.05459e-05	0.00225374
Emc8	-11.5259	3.97935	30.1909	9.06899e-05	0.00225509
Kdm7a	1.40183	8.01196	27.4259	9.07792e-05	0.00225509
Cd68	1.35192	8.2003	27.404	9.11505e-05	0.00226005
Ncor2	-2.6341	6.38961	27.4035	9.11576e-05	0.00226005
Hmbox1	-2.48963	6.34602	27.3722	9.16912e-05	0.00227104
Prrg3	-13.6739	4.37188	30.0275	9.30745e-05	0.00230305
Ralgapa1	1.88651	8.15318	27.2666	9.35134e-05	0.00231164
Tnrc18	1.28506	8.43951	27.2379	9.40149e-05	0.00232176
Tbc1d8	1.78649	7.15829	27.1487	9.55969e-05	0.00235767
Nfix	-6.78666	5.49231	27.1454	9.56556e-05	0.00235767
Pdgfra	-4.89852	6.17488	27.0861	9.6724e-05	0.00238168
Ccnl2	1.511	7.94514	27.0565	9.72611e-05	0.00239223
Aldoa	1.2647	9.5125	27.0521	9.73422e-05	0.00239223
Ppp1r12b	-4.81539	6.68583	26.9675	9.89002e-05	0.00242815
Muc4	-13.3271	4.80561	29.588	9.98553e-05	0.00244922
Gbgt1	-10.6423	4.06811	29.5346	0.000100717	0.00246796
Dazap2	1.25684	8.34324	26.8235	0.000101618	0.00248712
Ccdc71l	1.84721	7.02974	26.8195	0.000101696	0.00248712
Tbkbp1	1.78029	7.19053	26.8063	0.000101949	0.00249089
Cxcl12	-7.64996	7.5304	26.7531	0.000102979	0.00251361
Nsd1	-2.02754	7.54812	26.7385	0.000103264	0.00251813
Sorbs1	2.3058	6.10717	26.731	0.00010341	0.00251928
Usf3	-2.58111	6.05725	26.6869	0.000104277	0.00253794
Noct	2.88689	5.61976	26.6773	0.000104465	0.00254007
Sorbs3	-11.1151	4.17882	29.282	0.00010491	0.00254844
Abi1	1.44278	7.62029	26.6264	0.000105478	0.00255905
Usp54	-11.3893	3.98044	29.2388	0.000105648	0.00255905
Rps6ka2	2.80763	6.65302	26.6178	0.000105651	0.00255905
Gpr141	2.02463	6.71591	26.5494	0.00010703	0.00258997
Tor3a	1.2701	7.97714	26.5298	0.00010743	0.00259716
Ifnar2	1.61985	7.44146	26.5197	0.000107635	0.00259962
Dhx58	1.94198	6.45892	26.5012	0.000108016	0.00260394
Rragd	4.54261	5.24233	26.501	0.00010802	0.00260394
Csf2rb2	1.30368	9.38261	26.4875	0.000108298	0.00260815
Elf1	1.63826	6.99234	26.4773	0.000108507	0.00260829
Atf7ip	1.85299	7.02047	26.4733	0.00010859	0.00260829
Scamp5	-11.4296	3.97582	29.0685	0.000108614	0.00260829
Pde7b	2.21913	6.76311	26.4002	0.000110114	0.00264179
Nudt4	2.20262	7.67184	26.3465	0.000111246	0.00266642
Cbx6	-13.3616	4.26249	28.9155	0.00011136	0.00266661
Aldh1a1	-11.786	4.40368	35.7876	0.000112076	0.00268121
Fmod	-12.9952	4.08611	28.8434	0.00011268	0.00269312
Dhrs9	3.51457	5.47883	26.2488	0.000113343	0.0027064
Vcam1	-4.71876	5.76906	26.2431	0.000113467	0.00270679
Eif2ak3	-11.0106	3.92406	28.764	0.000114158	0.00272071
Gna11	-12.4778	4.32823	28.6994	0.000115374	0.00274671
Golph3	1.6574	7.0419	26.1519	0.000115467	0.00274671
Asap3	-12.8326	4.38409	28.6139	0.000117008	0.00277887
Lsp1	1.73244	6.76197	26.0815	0.000117039	0.00277887
Emc1	-2.16057	6.99714	26.0709	0.000117277	0.00278191
Ppp4r2	2.00776	6.31062	26.041	0.000117954	0.00279534
Lama3	-11.7733	4.46724	28.53	0.00011864	0.00280896
S100a6	2.19249	6.28418	25.9713	0.000119546	0.00282777
Pros1	-11.4847	4.08416	28.4452	0.000120314	0.00284245
Grk3	-5.65268	5.60603	25.93	0.000120504	0.00284245
Tent5a	1.87861	6.9019	25.9299	0.000120505	0.00284245
Sh3d19	-12.0038	4.00156	28.3829	0.00012156	0.00286466
Zbtb11	2.50476	6.0569	25.8743	0.000121806	0.00286777
Sipa1l2	1.72003	6.76078	25.8643	0.000122041	0.00287064
Lyz1	-5.52154	5.42528	25.8573	0.000122205	0.00287182
Lgals3	1.28224	9.17692	25.8143	0.000123226	0.00289312
Car8	-12.9752	4.24247	28.2562	0.000124142	0.00291192
Dnmt3a	-1.98938	6.52923	25.7386	0.000125047	0.00293041
Selenok	2.39289	6.39318	25.7247	0.000125385	0.00293561
Hspa5	1.49073	8.66026	25.7039	0.00012589	0.0029447
Prdx6	1.22485	8.38677	25.6862	0.000126325	0.00295214
Gatad2a	1.34472	7.31197	25.6784	0.000126514	0.00295383
Wfdc2	-13.7819	4.35965	28.0923	0.000127577	0.00297589
Gpi1	1.2834	8.79582	25.6149	0.000128086	0.002985
Suz12	1.64542	7.08447	25.6031	0.00012838	0.0029891
Ago2	1.28139	8.16476	25.5399	0.00012997	0.00302333
Pdxk	-2.71615	5.78136	25.5008	0.000130964	0.00304363
Trpm7	1.57235	7.21809	25.4961	0.000131084	0.00304363
Pls3	-12.4995	4.57173	27.9189	0.00013133	0.00304655
Uhrf1bp1l	1.47549	7.03883	25.4747	0.000131631	0.00305072
Rassf4	-1.82035	7.53643	25.46	0.000132009	0.00305668
Sowahc	1.90536	6.41276	25.454	0.000132164	0.00305747
Ptpn13	-11.822	4.4039	27.8718	0.00013237	0.00305877
Trim30d	1.88583	6.53772	25.4425	0.000132463	0.00305877
Zmiz2	-3.71512	6.09677	25.3918	0.000133781	0.00308637
Dapk1	-2.75898	6.64528	25.3826	0.000134023	0.00308914
Etnk1	1.46413	8.75076	25.3305	0.000135396	0.00311794
Emc10	-7.41006	4.47858	25.3208	0.000135653	0.00312101
Inpp5a	2.09823	6.22408	25.3125	0.000135875	0.00312327
Gm21859	12.6892	3.66831	29.3424	0.000136102	0.00312565
Thbs1	1.41277	8.73157	25.2779	0.000136799	0.00313676
Cyb561	-13.0726	4.33523	27.6746	0.000136835	0.00313676
Olr1	2.45761	6.30841	25.2422	0.000137761	0.00315513
Chid1	-10.3685	3.97522	27.6248	0.000137989	0.00315749
Psme2	1.45587	7.53701	25.2169	0.000138447	0.00316233
Ftl1	1.16773	11.3875	25.2167	0.000138452	0.00316233
Cops6	-10.7691	3.90461	27.5271	0.000140287	0.00320137
Clip4	-11.6818	4.33499	33.8266	0.00014135	0.00322011
Cnot7	2.03966	6.14738	25.1109	0.000141364	0.00322011
Ptprb	-6.45698	6.10191	25.084	0.000142115	0.00323194
Atp5b	-1.94238	7.13403	25.0831	0.000142139	0.00323194
Gcn1	-2.48355	6.62141	25.0193	0.000143941	0.00326997
Dnajb9	2.82914	6.15116	24.9862	0.000144887	0.00328849
Vars	-5.72077	5.70102	24.9581	0.000145691	0.00330378
Tap1	1.08549	9.21573	24.9441	0.000146097	0.00331001
Gm7160	5.35799	4.58741	24.9297	0.000146514	0.00331646
Efemp2	-11.1822	3.94674	27.2571	0.000146871	0.00332158
Trrap	-1.53389	7.3569	24.8906	0.000147654	0.00333628
1810013L24Rik	1.70106	7.18078	24.8776	0.000148034	0.00334163
Adprh	2.07705	6.13034	24.8734	0.000148155	0.00334163
Rbm39	1.24942	8.17414	24.8529	0.000148758	0.00335224
Ddit3	3.99595	4.88663	24.8122	0.000149965	0.00337641
Olfml3	-13.0986	4.03781	27.1161	0.000150449	0.00338431
Hdgf	-2.25671	5.91303	24.7784	0.000150975	0.00339309
Akap11	-4.85533	5.95286	24.7345	0.0001523	0.00341683
Adgrb1	4.16173	5.01328	24.7344	0.000152301	0.00341683
Dram1	-2.14108	7.08485	24.7161	0.000152858	0.00342626
A530064D06Rik	5.8231	4.59571	24.6853	0.000153798	0.00344429
Emilin1	-2.96648	5.75513	24.68	0.00015396	0.00344485
Vsir	1.39182	8.19387	24.6742	0.000154137	0.00344577
Stimate	-7.09782	5.06722	24.6628	0.000154489	0.00345058
Sema3f	-12.2744	4.5237	26.9365	0.000155154	0.00346237
Slc26a4	-11.6077	4.5544	26.9236	0.000155498	0.00346698
Tbc1d23	1.69211	6.80009	24.6016	0.000156388	0.00348374
F13a1	1.99539	8.15104	24.5735	0.000157268	0.00350026
Ifitm2	1.77837	6.51423	24.5511	0.000157972	0.00351283
Dynll2	-3.95002	5.65591	24.5402	0.000158316	0.00351738
Fam174b	-11.5819	4.04532	26.7693	0.000159686	0.00354469
Prelp	-11.7137	4.28677	32.7995	0.000160301	0.00355522
Emp2	-7.27513	6.43539	24.4425	0.000161443	0.00357507
Cd81	-7.9293	5.3701	24.4414	0.000161479	0.00357507
Dll4	-12.3637	4.14142	26.6982	0.000161659	0.00357591
Aff1	1.31539	8.30193	24.3876	0.000163233	0.00360757
Ubqln2	-10.8112	3.85778	26.612	0.000164089	0.00362331
Bcam	-11.9376	4.76951	26.5988	0.000164464	0.00362842
Fkbp15	1.56703	7.03664	24.3138	0.000165672	0.00365186
Acaca	-6.14538	5.63396	24.3017	0.000166075	0.00365757
Atp6v1g1	2.33603	5.98808	24.2835	0.000166683	0.00366775
Uhmk1	-1.4847	7.69256	24.2748	0.000166977	0.00367101
Tgif2	3.16682	5.28359	24.2614	0.000167426	0.0036745
Ctsk	1.88753	8.05322	24.2614	0.000167427	0.0036745
Nod2	1.6836	6.95656	24.2101	0.000169167	0.00370947
Socs5	-10.8466	3.83799	26.4004	0.000170233	0.00372961
Dbndd2	-10.924	3.80229	26.3228	0.000172553	0.00377715
Trp53inp2	-1.46958	7.28439	24.0703	0.000174014	0.00380583
Hck	1.50768	7.2741	24.0527	0.000174634	0.00381609
Slc31a2	1.79649	7.60856	24.0309	0.000175409	0.00382971
Tmed9	-2.14738	6.31831	23.9937	0.000176737	0.00385537
Eppk1	-5.61799	6.34243	23.9516	0.000178252	0.00388506
Fcgrt	-13.1424	4.11866	26.1103	0.000179093	0.00390003
Kank2	-14.056	4.84202	26.0882	0.000179791	0.00391186
Mtmr3	1.23666	8.02259	23.8935	0.00018037	0.00391849
Slc26a9	-11.9485	4.16248	26.0687	0.000180407	0.00391849
H2-K2	1.89819	6.73821	23.8704	0.000181218	0.00393273
Pign	-2.55854	6.1134	23.8531	0.000181857	0.00394321
Ptpn23	2.50135	7.65084	23.8322	0.000182636	0.00395657
Plpp1	-11.2743	3.74374	25.9942	0.000182787	0.00395657
Prickle2	-11.3185	3.96024	25.9358	0.000184679	0.00399033
Slc39a8	-11.6509	4.29915	25.9352	0.000184699	0.00399033
Tmem51	-11.0201	3.87588	25.9276	0.000184945	0.00399033
Prnp	-2.87968	5.55067	23.7696	0.000184979	0.00399033
Rgl2	-1.70848	6.8667	23.707	0.000187362	0.00403828
Fmo2	-13.4556	4.60876	25.8031	0.000189061	0.00407142
Klhl24	1.67733	7.90367	23.6226	0.000190625	0.00410161
2610507B11Rik	-1.39624	7.68997	23.5983	0.000191579	0.00411863
Itga9	-4.42207	6.6814	23.5813	0.000192244	0.00412941
Vps13d	1.28934	8.88566	23.5722	0.000192606	0.00413365
Agtrap	-2.06543	6.17326	23.5478	0.000193573	0.00415089
Rbfox2	-2.83799	6.08845	23.5356	0.000194059	0.00415776
Pld4	-5.10184	6.63663	23.5176	0.000194775	0.00416957
Fads3	-12.9635	4.22418	25.6197	0.000195314	0.00417756
Cdh5	-5.01264	5.68495	23.4905	0.000195863	0.00418558
Asph	2.38858	6.5658	23.4866	0.00019602	0.00418558
Capza1	1.45635	7.67438	23.4793	0.000196315	0.00418834
Trpm6	-12.5471	4.0445	25.5292	0.000198489	0.00423113
Cabin1	-2.40957	6.21287	23.4154	0.000198914	0.00423663
Fam50a	3.20782	5.41277	23.4043	0.000199371	0.00424133
Itga4	-1.69279	6.74031	23.4019	0.000199471	0.00424133
Trim12c	1.80862	7.20758	23.3793	0.000200403	0.00425754
Plet1	-11.4436	4.48885	25.4579	0.000201027	0.00426722
Rlim	1.53041	7.94673	23.3515	0.000201553	0.00427479
Parp4	1.43756	7.16132	23.3346	0.00020226	0.00428619
Atp5a1	-1.81829	6.96863	23.3294	0.000202475	0.00428715
Klf2	2.03381	6.35898	23.2625	0.000205296	0.00434001
Jaml	1.74908	6.81167	23.2599	0.000205405	0.00434001
Apol6	-9.52088	4.19038	23.258	0.000205488	0.00434001
H2-T-ps	1.53023	8.65102	23.2446	0.000206059	0.00434536
Rpl5	-1.94106	6.48946	23.2439	0.000206086	0.00434536
Abcb8	-10.4367	3.84651	25.3014	0.000206741	0.00435553
Rpl15	-3.02915	5.98193	23.2036	0.000207816	0.00437267
Slco2a1	-7.22319	5.83208	23.2016	0.000207901	0.00437267
Actr2	1.09643	9.44105	23.1612	0.000209651	0.00440581
Ltbp1	-12.1998	4.18827	25.1792	0.000211332	0.00443744
Ryk	-12.3837	4.14548	25.1675	0.000211774	0.00444197
Pcdhgc3	-13.3749	4.21935	25.1643	0.0002119	0.00444197
Ptprd	-13.1197	4.09616	25.1153	0.000213777	0.00447526
Mbd2	2.16798	6.1549	23.0659	0.000213842	0.00447526
Pip4k2b	-3.41883	5.41891	23.0487	0.000214609	0.00448758
Col3a1	-6.85102	9.96182	23.0325	0.000215332	0.00449898
Gan	-11.1843	3.75961	25.0609	0.000215885	0.0045068
Ednra	-13.6893	4.28382	25.0561	0.000216074	0.00450702
Calr	-1.47788	7.35943	23.0004	0.000216776	0.00451794
Nab1	1.79638	7.25326	22.9769	0.000217842	0.0045364
Snn	-11.4866	3.72451	25.0007	0.000218249	0.00454113
Nktr	1.62945	7.81944	22.9279	0.000220082	0.0045755
Btbd3	-12.43	4.2091	24.9318	0.000220985	0.00459049
Rnh1	1.23836	8.02505	22.8804	0.000222273	0.00461345
Ctsh	-1.45559	7.88639	22.867	0.000222899	0.00462264
Cmklr1	-2.80218	6.8594	22.8598	0.000223234	0.00462579
Fkbp9	-12.9541	4.32582	24.8669	0.000223605	0.00462967
Septin7	1.97267	6.76877	22.8403	0.000224146	0.00463706
Arl6ip1	1.18371	7.89483	22.8305	0.00022461	0.00464286
Fbln5	-11.6894	4.18175	30.1191	0.000225984	0.00466743
Rilpl2	1.91126	6.20197	22.7941	0.000226326	0.00467068
Septin9	-2.23005	6.25337	22.788	0.000226615	0.00467283
Xpo6	1.31048	7.89226	22.7454	0.000228648	0.00471089
Ctsc	-1.74169	9.0185	22.7386	0.000228978	0.00471384
Ubb	1.03164	9.60468	22.7192	0.000229909	0.00472916
Ldlrad4	-12.1647	4.02282	24.5956	0.000234933	0.00482856
Ghr	-12.7149	4.00153	24.5681	0.000236118	0.00484897
Rnf157	-10.601	3.79794	24.5572	0.000236592	0.00485475
Mettl4	-10.784	3.71351	24.5085	0.000238712	0.00489427
Hmgcl	2.11148	6.47773	22.5338	0.000239065	0.00489493
Tbc1d4	-12.2236	3.93312	24.4989	0.000239132	0.00489493
Tdrd3	-10.4754	3.8853	24.4215	0.000242553	0.00496094
Rbmx	2.86358	5.74943	22.4605	0.000242797	0.0049619
Trim30b	4.61796	5.22388	22.433	0.000244212	0.0049868
AB124611	1.73417	7.57163	22.4235	0.000244702	0.00499276
Gpr137b-ps	1.57111	7.81996	22.3901	0.000246442	0.00502419
B4galnt1	-5.70057	5.53495	22.3842	0.000246749	0.00502496
Stag2	1.41475	7.77422	22.3817	0.000246878	0.00502496
Rab9	2.42423	5.7755	22.3667	0.000247665	0.00503501
Slc39a4	-12.5681	4.29077	24.3059	0.00024777	0.00503501
H2-Ob	-13.4176	4.43124	24.2919	0.00024841	0.00504395
Hsp90ab1	-1.63812	7.88837	22.2965	0.000251383	0.00510021
Dpagt1	-11.0295	3.73869	24.2111	0.000252144	0.00511154
Ypel5	1.79466	6.74919	22.2502	0.00025387	0.0051403
Cx3cr1	-12.2854	3.88766	24.1684	0.000254142	0.0051403
Ddb1	-2.06796	6.96104	22.2446	0.000254174	0.0051403
Stk40	1.49964	6.83847	22.2118	0.000255953	0.00517214
Unc93b1	-1.6416	6.99695	22.2024	0.000256469	0.00517682
H6pd	-2.09196	7.12854	22.1993	0.000256637	0.00517682
1600014C10Rik	1.42626	7.33178	22.1963	0.0002568	0.00517682
Caskin2	-12.6042	4.06776	24.0598	0.00025931	0.00522325
Lman1	-3.40983	5.76141	22.1448	0.000259638	0.00522568
Scara3	-12.7924	3.93515	24.0012	0.000262151	0.00527205
Rpl41	-1.13109	8.30328	22.0765	0.000263452	0.00529401
Ctnnd1	-2.00377	7.43389	22.0189	0.000266721	0.00535543
Itgb5	-6.27196	6.35796	22.004	0.000267571	0.00536821
Mef2c	-10.8874	3.98141	23.8862	0.000267822	0.00536898
Tgtp1	1.3793	9.04667	21.9956	0.000268056	0.00536942
2610024D14Rik	2.64647	5.44916	21.9733	0.000269338	0.00539081
Pcdh17	-9.83172	3.98	21.9322	0.000271722	0.0054334
Adam19	-1.75623	6.70884	21.9292	0.000271896	0.0054334
Malt1	1.4098	8.55939	21.9067	0.000273213	0.0054554
Twsg1	-2.42036	6.15548	21.89	0.000274198	0.00547074
Il17a	4.25898	5.04034	21.8839	0.000274559	0.00547362
Bcl2a1b	1.91696	6.56979	21.8789	0.000274852	0.00547512
Myo5c	-13.3063	4.05366	23.7431	0.000275086	0.00547546
Fgd5	-11.8161	3.77027	23.7226	0.000276141	0.0054893
Arhgef26	-12.765	3.89432	23.7212	0.000276216	0.0054893
Huwe1	-1.4024	8.3608	21.8518	0.000276461	0.00548986
Cdk6	-1.71559	6.60676	21.8414	0.000277077	0.00549775
Gcnt2	1.5577	7.14553	21.8025	0.00027941	0.00553969
Atp2a2	-1.69606	7.68177	21.7906	0.000280126	0.00554952
Slc12a7	-3.86561	5.56628	21.7401	0.000283193	0.00560589
Ewsr1	1.50337	7.7403	21.6448	0.000289089	0.00571811
Polr2a	1.14266	8.25371	21.6296	0.000290044	0.0057325
Mical2	-6.36751	5.68562	21.5986	0.000291995	0.00576441
6530402F18Rik	2.02726	6.22931	21.5967	0.000292115	0.00576441
Seh1l	1.70571	6.43646	21.5775	0.000293335	0.00578397
4933432I03Rik	8.16544	3.85464	21.5521	0.000294957	0.00581141
Zc3h11a	1.27528	7.80761	21.5395	0.000295767	0.00582282
Mdn1	-2.75786	6.40337	21.5343	0.000296096	0.00582476
Ap3b1	1.69226	6.98832	21.5231	0.000296818	0.00583442
Mir3058	5.68004	5.13153	21.5118	0.000297547	0.00584039
Itsn2	1.38561	7.36245	21.5112	0.000297585	0.00584039
Tmem184b	1.35958	7.63145	21.5051	0.000297983	0.00584366
Ptp4a2	-1.32574	7.23232	21.4921	0.000298822	0.00585557
Tbx2	-12.0465	3.84715	23.2977	0.000299174	0.00585791
Tle5	-2.36685	5.96172	21.4464	0.00030181	0.00590494
Ptma	-1.80697	6.74256	21.4401	0.000302227	0.00590853
Enpp2	-14.0182	4.01302	23.2039	0.00030455	0.00594933
Arhgap31	-2.04289	6.51311	21.3997	0.000304898	0.00595152
Jade2	-6.67226	5.48117	21.3609	0.000307487	0.00599741
Arhgef17	-5.44724	5.9281	21.3448	0.000308568	0.00601386
Ifi30	-2.70158	5.66454	21.3332	0.000309351	0.00602288
Cdkn1b	1.85191	6.18094	21.3309	0.000309508	0.00602288
Mrc2	-7.20732	6.01658	21.3233	0.000310019	0.00602818
Hdac7	-2.81012	5.48593	21.3042	0.000311319	0.00604731
Rhoa	1.00849	9.27647	21.3018	0.000311483	0.00604731
Ptms	-2.84869	6.17254	21.2925	0.000312117	0.00605498
Unc5b	-6.56623	5.05881	21.2562	0.000314603	0.00609809
Arhgap35	-4.92217	5.81389	21.253	0.000314823	0.00609809
Txnip	-1.46531	8.38853	21.2278	0.000316568	0.00612719
Rft1	-10.4871	3.7124	22.9743	0.000318191	0.00615388
Serpinb9	-4.23551	6.64859	21.1888	0.000319284	0.0061703
Pcyox1	-2.37109	5.95231	21.1784	0.000320009	0.00617958
Gm5431	1.90417	6.75178	21.167	0.000320813	0.00619037
Prok2	6.78338	4.20981	21.1626	0.00032112	0.00619156
Atp6v0d1	1.63693	6.70344	21.1528	0.000321813	0.00620018
Atp6v1h	1.71302	6.57492	21.1463	0.000322277	0.00620439
Ece1	-3.03544	6.61814	21.1278	0.000323589	0.0062249
Gnas	-1.37937	7.21242	21.1229	0.000323937	0.00622684
Thrap3	-1.89124	6.31488	21.0961	0.000325848	0.00625882
Tbc1d2	1.94068	6.10143	21.0669	0.000327952	0.00629444
Rpap1	-11.9771	4.43392	22.8099	0.000328384	0.00629793
Pdzrn3	-12.3842	3.8143	22.8055	0.000328661	0.00629846
Il18r1	-6.68308	5.18438	21.0526	0.000328979	0.00629978
Mgll	-5.31549	5.20442	21.0215	0.000331245	0.00633836
Rps4x	-1.45664	7.05244	21.0149	0.000331725	0.00634273
Pde7a	-8.27852	5.05025	20.9839	0.000334003	0.00637717
Ythdc1	1.63527	6.99213	20.9835	0.000334032	0.00637717
Nrd1	1.40182	7.5209	20.9613	0.000335669	0.00640359
Nup210	-6.16015	5.77498	20.8981	0.000340388	0.0064886
Ubn1	1.33746	7.43742	20.8948	0.000340639	0.0064886
Ahi1	3.12757	5.05462	20.8782	0.000341897	0.00650764
Itgb2	1.03587	9.13924	20.8694	0.000342558	0.00651532
Col6a1	-7.48388	5.69553	20.8633	0.000343023	0.00651924
Tnks1bp1	-4.8742	5.49309	20.8577	0.000343446	0.00652237
Asah2	-10.8402	3.60173	22.5687	0.000344034	0.00652864
Sdc1	-1.42363	7.58821	20.8054	0.000347449	0.00658848
Wtap	1.59734	6.58	20.7937	0.000348352	0.00660035
Stk24	1.4278	7.141	20.7889	0.000348726	0.00660035
Secisbp2l	-1.3339	7.12066	20.7872	0.00034886	0.00660035
Tm9sf4	-2.9754	5.70003	20.73	0.000353318	0.0066797
Arfgef1	1.17985	7.97321	20.6985	0.000355802	0.00672162
M6pr	1.13997	8.8292	20.682	0.000357106	0.00674121
Nub1	1.85884	6.51344	20.665	0.000358464	0.00676178
Cald1	-4.84185	5.57782	20.6499	0.00035967	0.00677948
Wwc1	-13.066	4.31444	22.3146	0.000361457	0.00680807
Rock1	1.38754	7.30778	20.6096	0.000362917	0.00682912
Me1	-10.8578	3.75521	22.2912	0.000363116	0.00682912
Sema5a	-11.746	4.00094	26.6408	0.000366079	0.00687973
Cx3cl1	-12.0331	3.73398	22.2155	0.000368526	0.00692056
Slc50a1	-10.6754	3.64947	22.1549	0.000372929	0.00699454
Col1a2	-5.98408	9.75211	20.4867	0.00037302	0.00699454
Tspan11	-11.5049	4.03762	26.4405	0.000376921	0.00706244
Loxl3	-12.2066	3.98882	22.0807	0.000378403	0.00708495
Bmper	-13.1998	3.84305	22.0108	0.00038364	0.00717767
Clns1a	-10.327	3.75114	21.9721	0.000386578	0.00722301
Selenop	-4.40444	6.17356	20.3269	0.000386635	0.00722301
Vps13c	-1.32584	7.6631	20.2885	0.000389994	0.00728036
Slc9a3r2	-11.8738	3.82867	21.9153	0.000390936	0.00729256
R3hcc1l	2.41232	5.48431	20.2482	0.000393546	0.00733541
Vps35	1.23563	7.39996	20.2452	0.000393814	0.00733541
Pxk	2.06989	6.34637	20.216	0.000396419	0.00737848
Ssh1	-2.11312	6.43666	20.1907	0.000398687	0.00741523
Ncln	-6.18919	5.00416	20.1241	0.000404732	0.00752211
Il15ra	1.90154	6.22153	20.1175	0.000405341	0.00752788
Ugp2	1.64857	6.93582	20.0992	0.000407028	0.00755366
Notch1	-1.32192	7.32963	20.0951	0.000407402	0.00755467
Ankib1	-1.95268	6.33796	20.0914	0.000407744	0.00755467
Krt19	-12.2287	3.76823	21.6979	0.000408138	0.00755467
Pld3	-2.37157	6.49041	20.085	0.000408339	0.00755467
Usp35	-10.6401	3.71133	21.6925	0.000408579	0.00755467
Epha2	-12.5952	3.90432	21.6888	0.00040888	0.00755471
Ndufa10	-10.2817	3.64971	21.6831	0.000409339	0.00755765
Arhgef28	-11.7356	3.97695	25.8568	0.000410779	0.00757869
Gprc5a	-7.53647	5.36631	20.0094	0.000415398	0.00765307
Anapc5	-2.64282	5.58738	20.0092	0.000415417	0.00765307
Tgfbr3	-11.893	4.51013	21.6045	0.000415795	0.00765445
Kdm2a	1.15728	7.91113	19.9876	0.000417457	0.00767944
Ces1d	-11.4097	4.01922	25.7276	0.000418752	0.00769766
Hspe1	-10.4263	3.76408	21.5508	0.000420277	0.00772008
Gm8909	1.41384	7.08969	19.922	0.000423735	0.00777792
Tulp4	-1.61334	7.45534	19.8928	0.000426564	0.00782416
2900026A02Rik	-6.41493	5.07765	19.8853	0.00042729	0.00783179
Cyp51	-10.7963	3.55761	21.4575	0.000428184	0.00784248
Necap1	1.68772	6.55783	19.8464	0.0004311	0.0078895
Sh2b2	2.36145	6.11989	19.8421	0.000431518	0.0078895
Phka1	-11.9041	4.04103	21.4151	0.000431839	0.0078895
Syap1	2.47509	5.40814	19.8357	0.00043215	0.0078895
Ms4a4c	2.00646	7.01626	19.8329	0.000432424	0.0078895
Vps54	1.36123	7.39287	19.8309	0.000432627	0.0078895
Etv5	-6.30658	5.30184	19.8165	0.000434054	0.0079098
Lzts2	-10.536	3.63818	21.3716	0.000435623	0.00793267
Adamts5	-13.0012	3.70705	21.3602	0.000436622	0.00794514
Pdgfb	-6.68926	4.98163	19.7754	0.000438147	0.00796714
Chl1	-7.80614	4.66846	19.7613	0.000439561	0.0079862
Mtmr4	-5.91537	5.56729	19.7568	0.000440019	0.0079862
Impad1	-3.145	5.31314	19.7555	0.000440144	0.0079862
Isy1	2.70109	5.28696	19.7468	0.000441026	0.00799644
Rps5	-1.78896	6.75834	19.7169	0.000444047	0.00804061
Pds5a	1.34939	7.90207	19.7164	0.000444099	0.00804061
Stard9	-1.41134	7.00566	19.7089	0.000444863	0.00804868
Szt2	-2.4022	6.4316	19.6718	0.000448671	0.00811175
Get1	-9.81057	3.82418	21.2205	0.000449072	0.00811318
Rmnd5a	-2.04265	6.03541	19.6133	0.000454733	0.00820956
Egfr	-7.48034	4.14609	19.6084	0.000455243	0.00820956
Fbln1	-11.809	3.91105	25.1699	0.000455382	0.00820956
Trim29	-9.82975	3.82989	21.1018	0.000459966	0.00828629
Mapkapk5	-7.92417	3.83815	19.553	0.000461079	0.00829654
Map11	-2.31869	5.73918	19.552	0.000461193	0.00829654
Ywhab	-1.45088	6.90307	19.5322	0.000463297	0.00832845
Nudt3	-6.52387	4.83774	19.5184	0.000464774	0.00834906
Atp1b3	1.51539	7.67292	19.5016	0.000466578	0.0083755
Emp1	1.66913	7.94035	19.4913	0.000467682	0.00838524
Rhbdf1	-12.0856	3.72582	21.0167	0.000467975	0.00838524
Ahr	-8.26679	4.55746	19.4873	0.000468117	0.00838524
Pcnx4	-10.301	3.6401	21.0072	0.000468874	0.00839284
Dnaja1	2.40119	6.30463	19.4487	0.000472311	0.00844838
Tagap1	1.99941	5.99419	19.4296	0.000474395	0.00847965
Chd9	-2.99665	5.80176	19.4214	0.000475301	0.00848982
Csmd1	-11.2003	4.0344	24.8826	0.000475739	0.00849165
Pam	-1.91772	6.38843	19.392	0.000478541	0.00853204
Ppp1r15b	1.01756	8.68329	19.3907	0.000478678	0.00853204
Wdfy3	1.16776	8.6302	19.3701	0.000480964	0.00856673
Mgat4a	1.26824	7.63531	19.3664	0.000481382	0.00856813
H19	-11.9097	3.87916	24.7667	0.000484255	0.00861319
Mcc	-11.3556	3.53218	20.8257	0.000486524	0.00864608
Sec24b	1.2869	7.16454	19.3182	0.00048679	0.00864608
Ppp1r9a	-11.4182	3.97057	24.7103	0.000488468	0.0086698
Syde1	-12.584	3.94183	20.7948	0.000489602	0.00868381
Nrbp2	-13.5935	4.21301	20.7842	0.000490661	0.00869648
Abcc9	-12.8692	3.88123	20.7774	0.000491341	0.00869712
Mcam	-5.36516	5.03654	19.2777	0.000491386	0.00869712
Mier1	1.5724	6.86044	19.2645	0.000492889	0.00871266
Nfib	-7.19048	5.7344	19.264	0.000492954	0.00871266
Igsf8	-2.13506	5.94184	19.234	0.000496399	0.00876741
Osmr	-6.23975	5.43622	19.1841	0.000502194	0.00885824
Traf1	1.64449	6.79026	19.1837	0.000502244	0.00885824
Ubd	-10.6161	3.56582	20.666	0.000502679	0.00885971
Ptpn9	-4.73616	5.47445	19.1692	0.000503943	0.0088748
Spon1	-4.26762	6.6001	19.1667	0.000504238	0.0088748
Clasp2	-2.18942	5.90675	19.1478	0.000506454	0.00890759
Phf23	1.97602	5.99204	19.1421	0.000507136	0.00891337
Ccdc80	-12.2083	4.43965	20.6088	0.000508623	0.00893328
Smg1	1.00177	9.25174	19.0948	0.000512761	0.0089997
Tbx4	-12.1326	3.72285	20.5624	0.000513497	0.00900147
Styx	-10.2713	3.56709	20.5617	0.000513575	0.00900147
Col4a4	-11.6112	3.90676	24.3537	0.000516121	0.00903982
Muc1	-8.78972	5.15119	19.0612	0.000516797	0.00904538
Slc16a6	1.91002	6.44498	19.0326	0.000520265	0.00909978
Srebf1	-3.22118	5.458	19.0264	0.000521026	0.00910678
Batf2	1.98251	6.36729	19.0103	0.000522988	0.00913474
Lima1	-4.66593	4.66233	19.0038	0.000523787	0.00914237
Sec61a1	-1.82197	6.62725	18.9957	0.000524782	0.0091534
Ccdc50	-2.6349	6.92895	18.9817	0.000526503	0.00917709
Cyb5a	-7.3748	3.96659	18.9539	0.000529949	0.00923076
Nckap5	-11.7123	3.65153	20.3694	0.000534363	0.00930123
Bcr	-5.424	5.44316	18.9089	0.000535578	0.00931595
Atg12	1.85777	5.97307	18.8873	0.000538293	0.00935674
Fam13b	1.64004	6.70804	18.8714	0.000540308	0.00938529
Prrc1	-2.94731	5.3626	18.8655	0.000541065	0.00939198
Mertk	-4.30658	6.18554	18.8382	0.00054455	0.00944597
Pdia4	-2.85094	5.62568	18.8286	0.000545781	0.00946083
Sqle	-10.246	3.55913	20.2571	0.000546957	0.0094747
Npr2	-13.1477	3.73112	20.2419	0.000548683	0.00949809
Snx19	-3.57747	5.52654	18.8002	0.000549444	0.00950475
St14	-8.45521	4.35939	18.7734	0.00055292	0.00955832
Raf1	1.51662	7.94552	18.7442	0.000556754	0.00961801
Scamp2	-1.90973	6.39356	18.7156	0.00056052	0.00967645
Sec31a	-2.32647	6.40726	18.6987	0.000562767	0.0097086
Psd3	-12.9242	3.9659	20.0707	0.000568622	0.00980291
Rbm25	1.43183	6.8802	18.6475	0.000569624	0.00981347
Tmco1	-11.8097	3.98507	20.0533	0.000570694	0.00982519
Krt7	-11.4927	3.98625	20.0188	0.000574823	0.00988529
Plvap	-5.79126	4.7628	18.6081	0.000574967	0.00988529
Chic1	-9.97827	3.61006	20.0052	0.000576465	0.00989674
Nav1	-1.96671	6.43124	18.596	0.00057661	0.00989674
Aqp5	-11.0392	3.97835	23.6448	0.000576868	0.00989674
Eif4b	-1.2841	7.20779	18.5917	0.000577202	0.00989674
Tspan7	-11.7817	3.44094	19.9845	0.000578971	0.00992033
Aptx	-10.0117	3.69086	19.9513	0.00058301	0.00998276
Ip6k1	1.13485	7.82003	18.5311	0.000585568	0.0100198
Cdk18	-10.3487	3.55947	19.9227	0.000586524	0.0100244
Dkk3	-7.23867	5.83206	18.5235	0.000586632	0.0100244
Ankfy1	1.11776	8.30522	18.5111	0.000588353	0.010047
Agtpbp1	1.84376	6.09427	18.5057	0.000589118	0.0100479
Plod3	-1.90696	6.53906	18.5051	0.000589202	0.0100479
Htr7	-11.7896	3.99223	19.8956	0.00058987	0.0100525
Kcnj10	-11.8674	3.58113	19.8893	0.000590654	0.0100591
Zfp251	-10.1677	3.56243	19.8517	0.000595342	0.010132
Cbr2	-6.69762	5.46446	20.7772	0.000595948	0.0101355
Trim21	1.68486	6.28819	18.4489	0.000597127	0.0101488
C3	-0.979084	10.7904	18.4353	0.000599066	0.0101748
Vars2	-10.7003	3.62318	19.8183	0.000599542	0.0101761
Egfl7	-5.8744	5.52476	18.4123	0.000602373	0.0102173
S100a11	1.95172	6.43466	18.4043	0.000603521	0.0102299
Gsk3a	2.01671	6.47357	18.3823	0.0006067	0.0102768
Tjp2	-7.91296	4.40849	18.3674	0.000608853	0.0103064
Smo	-9.62423	4.06411	18.3388	0.000613037	0.0103703
Mthfsl	1.94918	5.99469	18.327	0.000614772	0.0103927
Igfbp7	-4.9793	6.9922	18.3199	0.000615815	0.0104033
Tnpo2	-1.69863	6.4903	18.3124	0.000616921	0.0104146
Pard3	-12.6807	3.63078	19.68	0.000617306	0.0104146
Mcm3	-11.8665	3.84103	19.6479	0.000621516	0.0104786
Tram1	-2.47823	6.41475	18.2782	0.000621986	0.0104795
Decr1	-10.3267	3.50399	19.6373	0.000622918	0.0104882
Atp5d	-4.18114	4.68608	18.2503	0.000626166	0.0105359
Prpf8	-1.31935	7.43017	18.2442	0.000627076	0.0105442
Alkbh3	-10.1934	3.76403	19.5873	0.000629556	0.0105788
Adamts15	-11.5315	3.84157	23.0806	0.000631372	0.0106023
P3h1	-11.7379	3.73659	19.5603	0.000633176	0.0106255
Rgs12	-3.26105	5.06563	18.1641	0.000639247	0.0107202
Lpcat1	-7.14882	6.42195	18.1451	0.000642181	0.0107623
Fat1	-4.38587	6.23648	18.1315	0.000644284	0.0107904
Trim26	1.56587	6.41914	18.0461	0.000657686	0.0110075
Smoc1	-12.9006	3.62889	19.3708	0.000659258	0.0110206
Wipf1	1.18225	7.43207	18.0357	0.000659339	0.0110206
Adamts4	-7.31	4.196	18.0131	0.000662948	0.0110736
Gch1	1.94833	5.92695	18.0077	0.000663809	0.0110806
Tug1	1.43338	7.05743	18.0045	0.000664318	0.0110818
Ctps	-8.70293	4.30225	17.9895	0.000666738	0.0111148
Ppp1r3d	2.20483	5.76241	17.9861	0.000667281	0.0111165
Fcgr1	1.7938	7.29004	17.9356	0.000675497	0.011246
E030024N20Rik	1.76329	6.7946	17.9266	0.000676971	0.0112631
Lemd3	1.56067	6.31974	17.9122	0.000679325	0.0112948
Tspyl1	1.40219	6.79925	17.9086	0.000679931	0.0112973
Pmepa1	-3.51804	5.58037	17.9037	0.00068073	0.0112973
Bnc2	-12.4975	3.49112	19.2206	0.000680821	0.0112973
Gbf1	-1.94949	6.02729	17.8877	0.000683384	0.0113286
Tm2d2	-10.3823	3.44758	19.2016	0.000683601	0.0113286
Eno1b	1.12297	7.66634	17.88	0.000684662	0.0113338
Ppme1	1.94101	6.02616	17.879	0.000684814	0.0113338
Stt3b	-1.46708	6.85546	17.8691	0.000686477	0.0113536
Sema6a	-12.3098	3.67398	19.1792	0.00068691	0.0113536
Slc25a37	1.0491	8.28368	17.8582	0.000688287	0.0113689
Smim3	2.14887	6.41226	17.8336	0.000692415	0.0114296
Csf1r	-1.77669	7.88461	17.7888	0.000700005	0.0115473
Nr1d1	-11.8024	3.76564	19.0778	0.000702072	0.0115739
Mmp9	1.5506	6.63741	17.7649	0.000704081	0.0115994
Gm11166	4.42993	4.3998	17.7546	0.000705854	0.011621
Slc4a11	-10.4671	3.47029	19.0467	0.000706804	0.0116291
Cuta	-10.5394	3.41496	19.0371	0.000708277	0.0116457
Trip12	1.02361	8.58292	17.7271	0.000710601	0.0116738
Ano1	-11.0821	4.03346	19.0199	0.000710912	0.0116738
Mid2	-12.2268	3.70582	19.0083	0.000712691	0.0116955
Etl4	-12.5231	3.76607	18.9996	0.000714045	0.0117101
Ints3	-4.98694	4.79307	17.6808	0.000718665	0.0117782
Fbxo30	2.65477	6.36514	17.6734	0.000719969	0.0117878
Abcd1	-3.62615	5.40558	17.6722	0.000720187	0.0117878
Tmcc3	-4.39896	5.41809	17.6594	0.000722438	0.0118121
Spns2	-13.4815	3.86826	18.9445	0.000722609	0.0118121
Setd7	-1.98496	6.38337	17.6531	0.000723551	0.0118199
Parp8	-1.57026	6.37082	17.6353	0.000726704	0.0118637
Tfdp2	-12.0168	3.60746	18.9097	0.000728078	0.0118718
Pum2	1.15182	8.4289	17.6272	0.00072814	0.0118718
Magi1	-12.7088	3.62752	18.9061	0.000728654	0.0118725
Ptpn6	1.30493	7.42728	17.6161	0.000730125	0.0118888
Skap2	1.43705	6.76415	17.6009	0.000732853	0.0119255
Rufy2	-7.69309	3.74833	17.5972	0.000733521	0.0119287
Glis2	-13.671	3.61	18.857	0.000736462	0.0119688
Jcad	-4.84166	5.07526	17.5598	0.00074026	0.0120228
Gas1	-11.735	4.13062	18.7885	0.000747528	0.012133
Farp1	-7.77161	4.55771	17.5147	0.000748492	0.0121409
Itga2	-11.4734	3.81546	18.7472	0.000754284	0.012227
Heatr3	-10.0604	3.52287	18.7208	0.000758646	0.0122852
H2-Q1	1.24786	9.29469	17.4588	0.00075885	0.0122852
Large1	-3.49207	5.16175	17.4531	0.000759921	0.0122947
Nr2f2	-11.8828	3.52038	18.704	0.000761423	0.012311
Pou2af1	-12.0337	3.72268	18.6714	0.000766882	0.0123914
Elk3	-2.36154	5.81747	17.4127	0.00076751	0.0123936
Arhgap32	-12.3536	3.69449	18.6225	0.000775133	0.0125087
Dchs1	-12.2233	3.62204	18.6158	0.000776256	0.0125112
Sirpb1b	5.49681	4.11571	17.3666	0.000776279	0.0125112
Bcl9l	-3.05324	5.33928	17.3442	0.000780582	0.0125725
Col23a1	-12.1018	3.55937	18.5864	0.000781279	0.0125757
Xiap	1.11434	7.48018	17.3314	0.000783055	0.0125963
Sidt2	1.07264	8.42408	17.3288	0.000783562	0.0125964
Parm1	-10.7277	3.61422	18.5691	0.000784251	0.0125994
Syngr2	-3.09709	5.43106	17.3026	0.000788657	0.0126622
Nckipsd	-10.6413	3.4173	18.5295	0.000791101	0.0126933
Gm5150	5.26288	4.40714	17.2696	0.000795126	0.0127498
Scarb2	-1.25675	7.68202	17.2636	0.000796292	0.0127603
F830016B08Rik	-2.42924	6.17906	17.2611	0.000796792	0.0127603
Dock6	-2.73195	5.32447	17.2437	0.000800226	0.0128072
Rab22a	1.69285	6.12261	17.2251	0.000803938	0.0128584
Mlph	-12.6515	3.57148	18.4435	0.000806215	0.0128867
Med22	-3.83133	5.04777	17.207	0.000807543	0.0128997
Gucy1b1	-12.4358	3.53332	18.429	0.000808801	0.0129115
Hacd3	-5.09678	4.99727	17.1983	0.000809301	0.0129115
Plxna1	-1.352	8.98011	17.1809	0.000812799	0.0129591
Aph1c	2.07842	5.83466	17.1706	0.000814884	0.0129841
Plce1	-11.5398	3.3704	18.3907	0.000815662	0.0129883
Safb	1.77727	5.94043	17.1472	0.000819635	0.0130434
Fzd7	-1.80362	6.77561	17.1439	0.000820299	0.0130457
Dmbt1	-13.3393	4.44951	18.356	0.000821936	0.0130633
Ephx1	-10.3452	3.36975	18.3516	0.000822731	0.0130633
Tanc2	-5.88295	4.79562	17.1289	0.000823363	0.0130633
Tmed5	1.99084	6.65488	17.1283	0.000823476	0.0130633
Cmtm4	-6.60398	4.54654	17.1236	0.000824457	0.0130707
Colgalt1	-1.66308	6.49985	17.1163	0.000825952	0.013082
Stom	1.18446	7.20882	17.1147	0.000826277	0.013082
Stat3	1.06661	8.82879	17.1125	0.00082673	0.013082
Ubash3b	1.67119	6.20314	17.1031	0.000828653	0.0131042
Man2a1	1.02773	9.33863	17.0985	0.00082961	0.0131112
Sra1	2.94236	5.24463	17.0906	0.000831242	0.0131287
Zdhhc8	-11.7326	3.79066	18.2911	0.000833813	0.0131555
Setbp1	-11.5419	3.55197	18.2902	0.000833979	0.0131555
Gypc	-10.0369	3.4331	18.2841	0.000835116	0.0131652
Rab5a	1.78156	6.22991	17.0439	0.000840974	0.0132493
Cpeb4	1.07203	7.7054	17.0304	0.000843805	0.0132856
Zkscan8	-11.5661	3.92649	18.2308	0.000845038	0.0132967
Gpr132	1.56984	6.83423	17.0128	0.00084752	0.0133275
Tmem132a	-11.7298	3.51655	18.1738	0.000855819	0.0134496
Arf4	1.47376	6.82497	16.9663	0.000857418	0.0134663
Cav1	-2.27306	5.58609	16.9483	0.000861294	0.0135188
Nfatc4	-12.145	3.48991	18.1421	0.000861876	0.0135195
Nckap5l	-11.7155	3.55425	18.1162	0.000866858	0.0135842
Nid1	-5.41509	5.93202	16.9216	0.000867074	0.0135842
Rab6a	1.23607	7.18032	16.9145	0.000868606	0.0135997
9330175E14Rik	3.08682	4.84933	16.9037	0.000870964	0.0136214
Rreb1	-1.58204	6.93846	16.9032	0.00087107	0.0136214
Depp1	-14.4213	3.61485	18.0838	0.000873141	0.0136453
Steap2	-12.7235	3.77281	18.0762	0.00087461	0.0136598
Osbpl3	-1.53933	6.3555	16.8835	0.000875394	0.0136636
Zmynd19	-10.5496	3.32168	18.0474	0.000880257	0.0137275
Atp13a1	-2.44085	5.80862	16.8599	0.000880575	0.0137275
Tmcc2	-10.9202	3.26365	18.0418	0.000881367	0.0137314
Plbd2	-3.29944	5.51894	16.8394	0.000885121	0.0137814
Tm4sf1	-12.6784	3.68811	18.0196	0.000885735	0.0137824
Nectin2	-7.67167	4.40984	16.8149	0.000890589	0.0138494
Pwwp3a	-10.7827	3.43354	17.9868	0.000892273	0.0138589
Lgi3	-7.33352	4.53914	16.8073	0.000892299	0.0138589
Zfp777	-10.2791	3.45235	17.979	0.000893813	0.0138739
Pik3r2	-11.5794	3.79357	17.9714	0.000895343	0.0138891
Fads1	-7.98481	5.25924	16.7832	0.000897705	0.0139172
Eaf1	1.31481	7.48383	16.7787	0.000898721	0.0139244
Elovl1	-2.61163	5.48883	16.774	0.00089979	0.0139324
Arhgap21	-6.40251	4.7256	16.7709	0.00090049	0.0139328
Ccnt1	1.63183	7.03022	16.769	0.000900923	0.0139328
Dhcr7	-9.89053	3.5065	17.9296	0.000903765	0.0139682
Ccl7	3.09836	5.31204	16.7021	0.000916252	0.0141526
Tab2	1.12122	7.56697	16.6993	0.000916897	0.0141539
AA986860	-11.1007	3.79026	20.8374	0.000919039	0.0141783
Tcf7	-13.2247	3.53772	17.8508	0.000919893	0.0141828
Cry1	2.54497	5.5688	16.6689	0.000923961	0.0142368
Ccnd1	-3.61387	5.20189	16.6556	0.000927055	0.0142757
H2-DMb2	-4.41094	6.23884	16.6363	0.000931593	0.0143369
Myef2	-10.3469	3.34139	17.785	0.000933631	0.0143595
Irf9	1.50918	7.19617	16.614	0.000936872	0.0144006
Rnf115	1.45314	6.56939	16.5887	0.000942891	0.0144843
Pcyt1a	1.31892	7.21312	16.5835	0.000944118	0.0144943
Phlda3	-10.8928	3.40942	17.7149	0.000948503	0.0145527
Tbc1d16	-12.6063	3.67575	17.6771	0.000956641	0.0146628
Zfp521	-11.4622	3.69819	20.6061	0.000956838	0.0146628
Cebpg	-1.94614	5.89143	16.4862	0.000967707	0.0148173
Utp25	-9.94471	3.4588	17.624	0.000968217	0.0148173
Fbxw9	-10.4418	3.2826	17.6219	0.000968679	0.0148173
Ifi207	1.62092	7.05959	16.4741	0.000970684	0.0148389
Ism1	-11.3757	3.70731	20.5133	0.000972531	0.0148582
Itga1	-4.51211	5.9347	16.4496	0.000976758	0.0149137
Tmem129	-9.89075	3.43493	17.5713	0.000979853	0.0149519
Telo2	-10.3754	3.36995	17.5534	0.000983851	0.0150039
Slc44a2	-1.05298	7.74883	16.4062	0.000987624	0.0150523
Igfbp3	-6.85061	4.65432	16.3969	0.000989955	0.0150704
Pkd2	-7.62282	4.78934	16.3967	0.000990004	0.0150704
Prkcd	1.02696	8.04998	16.39	0.000991689	0.0150869
Mat1a	-11.0883	3.76029	20.3952	0.00099294	0.0150938
5330417C22Rik	-12.6081	3.5495	17.5112	0.000993336	0.0150938
C2	-4.46696	5.2607	16.3795	0.000994368	0.0151004
Tep1	-2.16136	6.62876	16.3607	0.000999127	0.0151635
Atp13a3	-1.35846	7.29198	16.3576	0.000999934	0.0151667
Adcy6	-7.58499	4.78932	18.2274	0.00100059	0.0151676
Cd151	-5.32449	5.3029	16.3523	0.00100129	0.015169
Cdc42ep1	-12.8845	3.4918	17.4706	0.00100254	0.0151707
Abca1	1.00633	10.4582	16.3471	0.0010026	0.0151707
Epha4	-11.6948	3.66376	17.4484	0.00100764	0.0152378
Zscan26	-4.03981	5.14951	16.3245	0.00100841	0.0152383
Cdk17	1.70395	7.03229	16.3227	0.00100888	0.0152383
Top2a	-12.7652	3.43661	17.4368	0.0010103	0.0152455
Spcs3	-1.91408	5.97253	16.3161	0.00101057	0.0152455
Chil1	-1.54696	8.11806	16.2896	0.00101746	0.0153403
Actn1	-1.38512	6.67379	16.2676	0.00102321	0.0154177
Rbp1	-12.297	3.54599	17.3776	0.00102406	0.0154208
Sun2	1.15951	7.26433	16.2621	0.00102463	0.0154208
Dnajc13	1.05351	7.9738	16.2539	0.0010268	0.0154442
Sin3b	1.38298	6.83956	16.2421	0.00102991	0.0154818
Lamc1	-1.34908	7.12771	16.21	0.0010384	0.0156001
Fam120a	-1.8619	7.42034	16.2074	0.00103911	0.0156015
Epn3	-11.1715	3.72413	20.0623	0.00105328	0.0158048
Ank3	-11.842	3.46808	17.2465	0.00105526	0.0158251
Podn	-7.18257	4.89006	16.126	0.00106107	0.0159023
Nfrkb	-3.82297	4.9047	16.1238	0.00106167	0.0159023
Nedd4	-5.12399	7.35238	16.0602	0.00107919	0.0161393
BC005537	1.15494	8.9422	16.0597	0.00107932	0.0161393
Ttll5	-9.99137	3.51124	17.1481	0.0010794	0.0161393
Wls	-1.96294	6.361	16.0436	0.00108383	0.0161958
Wrnip1	-6.52327	4.0624	16.0363	0.00108586	0.0162106
Nrcam	-12.5263	3.4504	17.1193	0.00108659	0.0162106
2700081O15Rik	-13.9584	3.48419	17.1187	0.00108674	0.0162106
Lama5	-5.90622	6.26025	16.0278	0.00108825	0.0162235
Plxna2	-7.62536	5.30211	16.0147	0.00109193	0.0162687
Dnah3	-13.0574	3.72239	17.0928	0.00109327	0.0162791
Serinc2	-12.3483	3.54802	17.0883	0.00109441	0.0162865
Eno2	1.3476	7.152	16.0036	0.00109506	0.0162866
Atp5g2	-5.66981	4.31498	15.9788	0.00110211	0.0163818
Lpcat2	1.34761	7.2882	15.966	0.00110576	0.0164263
Hyou1	-1.5137	6.94665	15.9368	0.00111414	0.0165411
Mtss2	-12.4255	3.56138	16.9974	0.00111764	0.0165833
Npdc1	-12.0884	3.37452	16.9938	0.00111857	0.0165873
Fbxl20	-1.46011	6.52126	15.9182	0.00111952	0.0165917
Bach1	1.2085	7.89084	15.9091	0.00112217	0.0166212
Lrrc58	-0.973007	8.43696	15.8931	0.00112683	0.0166804
Il6st	-3.78694	6.80067	15.8492	0.00113976	0.0168619
Bcl6b	-12.2751	3.40874	16.876	0.00114957	0.0169971
Dock4	-1.63409	6.28105	15.806	0.00115262	0.0170322
Acbd3	1.49608	6.71342	15.7801	0.00116042	0.0171338
4931406B18Rik	11.9629	3.01402	17.5354	0.00116085	0.0171338
Rpsa	-2.2471	6.84979	15.7591	0.00116677	0.017211
Cfdp1	-9.9307	3.40217	16.8026	0.0011694	0.0172398
Mecp2	-1.85021	5.92453	15.7443	0.00117128	0.0172575
Kcnj15	-8.86385	4.19764	15.7379	0.00117324	0.017269
Dad1	-11.3359	3.72141	16.7846	0.00117432	0.017269
Zfp651	-11.6893	3.42279	16.7833	0.00117469	0.017269
Plekhf2	1.2683	6.95742	15.7328	0.00117481	0.017269
Ptch1	-2.26582	5.81189	15.729	0.00117595	0.0172758
Kras	1.60885	6.5691	15.6532	0.00119947	0.0176111
C1ra	-6.40516	5.66314	15.6384	0.00120413	0.0176691
Arhgap42	-12.6177	3.73946	16.6709	0.00120597	0.017686
Tc2n	-11.2896	3.6502	19.3084	0.00120689	0.0176892
Nnt	-6.11939	4.41579	15.626	0.00120803	0.0176955
Ror1	-12.1819	3.3619	16.6564	0.00121006	0.017715
Icam1	1.14382	9.32337	15.5894	0.00121969	0.0178456
Tanc1	-4.40078	5.31715	15.5831	0.00122169	0.0178646
Dele1	-10.133	3.24753	16.6011	0.00122586	0.0179152
H2-Q4	1.07825	8.28631	15.5663	0.00122708	0.0179227
Srxn1	1.35006	6.64999	15.5615	0.00122864	0.0179351
Adgrl3	-11.6542	3.50783	16.5842	0.00123074	0.0179553
Shoc2	1.30048	6.66409	15.5476	0.0012331	0.0179794
Dicer1	-2.86884	5.67297	15.5438	0.00123435	0.0179871
Tbx3	-11.3812	3.62723	16.5355	0.00124492	0.0181262
Akt1	-1.30655	6.76665	15.5101	0.00124533	0.0181262
Rn4.5s	-11.7525	3.47777	16.5253	0.00124791	0.0181533
St8sia4	1.62656	6.09918	15.4983	0.0012492	0.0181617
Rab3d	-7.0938	4.49013	15.4942	0.00125055	0.0181707
Txlna	-2.16701	5.67269	15.4848	0.00125365	0.0182053
Rcn3	-13.1085	3.38012	16.4846	0.00125996	0.0182865
Adgrf5	-5.4394	6.36432	15.458	0.00126252	0.018313
Zfp322a	-10.0921	3.3185	16.4708	0.00126406	0.0183248
Cyth1	1.13472	7.10798	15.4458	0.00126657	0.0183508
Stradb	-9.71778	3.38604	16.4055	0.00128372	0.0185886
Rnf215	-11.448	3.68024	16.3906	0.00128824	0.0186362
Srcap	-1.1557	7.58615	15.3807	0.00128849	0.0186362
Pias1	1.46728	6.47922	15.3735	0.00129097	0.0186614
Mapk1ip1l	1.28571	7.59803	15.358	0.00129625	0.018727
Cavin1	-6.09265	4.84117	15.3214	0.00130887	0.0188985
Cul9	-4.82806	5.01723	15.2836	0.00132203	0.0190776
Prkar1b	-11.7302	3.41053	16.2598	0.00132883	0.0191648
Scn7a	-11.2113	3.61631	18.7773	0.00133134	0.0191839
Serpine1	-2.4549	6.98916	15.2561	0.00133168	0.0191839
Herc2	-1.56853	7.57864	15.2523	0.00133303	0.0191925
Maged1	-2.19517	5.88236	15.2415	0.00133685	0.0192365
Map2k4	1.47058	6.43165	15.2278	0.00134172	0.0192955
Sgcb	-10.1933	3.20741	16.205	0.00134627	0.0193436
Ikzf1	-1.18299	6.98229	15.2142	0.00134659	0.0193436
Mxd4	-12.2546	3.5333	16.1944	0.0013497	0.0193705
Rfc2	-5.89736	4.33354	15.2046	0.00135001	0.0193705
Draxin	-12.2861	3.24548	16.1794	0.00135453	0.0194244
Tmsb4x	0.888665	10.5492	15.1785	0.00135943	0.0194836
Aldh18a1	-10.6283	3.7624	16.1499	0.0013641	0.0195235
Arhgap28	-10.347	3.2876	16.1487	0.0013645	0.0195235
Erbb2	-12.2577	3.64151	16.1486	0.00136453	0.0195235
Rnf170	-9.83566	3.29785	16.1404	0.00136719	0.0195504
Myh9	-0.924073	9.40802	15.1486	0.00137026	0.0195832
Plcl2	1.45428	6.38721	15.1423	0.00137259	0.0196054
Tm9sf1	-3.30847	5.24355	15.1385	0.00137395	0.0196138
Serpinf1	-11.5841	3.44144	16.115	0.00137553	0.0196252
Foxn2	1.19666	7.08652	15.1205	0.00138058	0.0196862
Rbm7	1.57879	6.69396	15.1013	0.00138765	0.0197757
Bmp5	-12.2739	3.3548	16.0685	0.00139092	0.0198076
Pde3a	-12.139	3.32034	16.0669	0.00139145	0.0198076
H2-DMa	-3.65891	6.46598	15.0849	0.00139374	0.0198117
Cd8a	-10.5506	3.19325	16.0599	0.00139377	0.0198117
Ankrd39	-10.3258	3.25213	16.0589	0.0013941	0.0198117
Lrrc32	-11.3829	3.36884	16.0544	0.00139562	0.0198222
Ganab	-3.7713	6.341	15.0748	0.00139749	0.0198376
4933434E20Rik	1.8965	5.81389	15.0594	0.00140327	0.0198965
Npr1	-12.759	3.392	16.0307	0.00140357	0.0198965
Tmem259	-2.11633	5.67325	15.0555	0.00140472	0.0198965
Cdcp1	-11.1265	3.65923	16.027	0.00140479	0.0198965
Cxcl13	-10.9693	3.63776	18.4844	0.00140649	0.0198983
Abcb10	-11.4043	3.63466	16.0195	0.00140733	0.0198983
Dpp4	-12.7157	3.47101	16.0185	0.00140767	0.0198983
Hspg2	-7.20067	7.68897	15.0466	0.00140807	0.0198983
Pafah2	-10.1504	3.2756	16.0109	0.00141024	0.0199177
Ptpn2	1.60487	6.11029	15.0245	0.0014164	0.0199935
Pdcd10	2.48829	5.42173	15.02	0.00141811	0.0200065
Pip4p2	-11.1393	3.43703	15.9747	0.00142254	0.0200447
Mrgpra2a	4.27616	6.46464	15.0075	0.00142287	0.0200447
Cst7	-10.8666	3.5232	15.9728	0.0014232	0.0200447
BC017158	-9.74782	3.29874	15.9594	0.00142778	0.020098
Ccn5	-11.3258	3.55052	18.3985	0.00142951	0.0201111
Adam15	-2.76117	6.04287	14.9843	0.00143172	0.020131
Gatm	-3.70113	5.43432	14.9675	0.00143818	0.0202106
Prmt3	-9.94548	3.29171	15.9232	0.00144027	0.0202214
Xist	-0.899307	11.2528	14.9598	0.00144117	0.0202214
Zfp706	-4.48112	4.82601	14.9593	0.00144135	0.0202214
Slc20a1	1.72585	7.56714	14.9541	0.00144337	0.0202384
Tm9sf3	-1.04574	7.83123	14.9434	0.00144752	0.0202853
Gspt1	-3.33443	6.11508	14.9396	0.00144896	0.0202942
Plxdc2	-7.67145	4.67225	14.9364	0.00145021	0.0203006
Eif4a1	0.977279	8.43493	14.9185	0.00145721	0.0203872
Heyl	-8.98485	3.44359	14.8909	0.00146804	0.0205197
Smad6	-12.8498	3.31581	15.8433	0.00146831	0.0205197
Trak1	-1.57576	6.55741	14.877	0.00147352	0.0205812
Mvp	1.20925	7.28772	14.8704	0.00147615	0.020599
Mfap5	-12.2638	3.27909	15.8191	0.00147689	0.020599
Eif3b	-1.66349	6.2922	14.8668	0.00147757	0.020599
S100a16	-11.9228	3.40073	15.8159	0.00147806	0.020599
Mmp13	1.77093	6.68461	14.8572	0.0014814	0.0206341
Timm10b	-10.1675	3.22917	15.8015	0.00148318	0.0206476
Ifi44	1.15746	7.52708	14.8473	0.00148535	0.0206664
Tspan9	-6.90702	5.14456	14.8344	0.00149054	0.0207186
Palld	-4.9384	4.89374	14.8338	0.00149075	0.0207186
Mta1	-6.26769	4.6014	14.8272	0.00149341	0.0207442
Dhx15	-1.60191	6.21775	14.8091	0.00150072	0.0208343
Socs1	1.36242	6.77051	14.8015	0.0015038	0.0208655
Gna12	-3.85073	5.2991	14.777	0.00151376	0.0209922
Itga3	-4.48613	5.47328	14.7557	0.00152248	0.0211015
Spint1	-10.658	3.58578	15.6903	0.00152371	0.021107
Znrf3	-11.8669	3.30553	15.6574	0.00153594	0.0212648
Cltb	-11.3766	3.63493	15.6329	0.00154511	0.02138
Prrc2a	-1.00332	8.02222	14.6833	0.00155258	0.0214716
Calcrl	-5.57406	5.08925	14.6643	0.00156057	0.0215702
Zfp422	-9.8646	3.29204	15.5699	0.00156903	0.0216753
Parva	-5.97908	5.137	14.6418	0.00157013	0.0216787
Dmwd	-11.239	3.33835	15.5641	0.00157123	0.0216819
Apaf1	1.00516	7.74834	14.6171	0.00158067	0.0218003
Dusp4	1.7619	6.86335	14.6125	0.00158267	0.0218159
Prr13	1.35034	6.80325	14.5842	0.00159486	0.021972
Fam91a1	-1.79395	6.46149	14.5781	0.00159751	0.0219964
Ehf	-11.9178	4.13674	15.4889	0.00160035	0.0220125
Hs2st1	-3.5385	5.27894	14.5704	0.00160088	0.0220125
Rpph1	0.878035	10.7603	14.5694	0.00160131	0.0220125
Snord17	1.63013	5.91579	14.5674	0.00160216	0.0220125
Smarca4	-1.58785	6.36129	14.5348	0.00161646	0.0221968
Mbp	-2.09399	5.73879	14.5224	0.0016219	0.0222542
Inpp5j	-11.6715	3.29555	15.4331	0.0016224	0.0222542
Pnp	1.39143	6.6706	14.5085	0.00162804	0.0223195
Hmgn1	-6.9629	3.79289	14.5032	0.0016304	0.0223396
Entpd6	-9.94261	3.19783	15.4065	0.00163303	0.0223635
Anxa11	1.77185	5.81178	14.4777	0.00164178	0.0224711
Nckap1l	0.925717	9.01568	14.4747	0.00164315	0.0224777
Cgn	-10.6058	3.74274	15.3738	0.00164616	0.0225068
Tuft1	-10.3075	3.21582	15.3642	0.00165005	0.0225427
Abcb1a	-9.87861	3.22484	15.3629	0.00165058	0.0225427
Synj1	1.02117	7.56729	14.4547	0.00165214	0.0225519
Aox3	-10.6225	3.64296	17.6409	0.00165305	0.022552
Nfatc2ip	-9.60078	3.38962	15.3519	0.00165507	0.0225675
Slfn10-ps	1.83808	5.97385	14.4383	0.00165952	0.0226159
Cracr2b	-10.0615	3.32134	15.3344	0.0016622	0.0226401
Tlr12	-13.0297	3.62031	15.3165	0.00166956	0.0227236
Fam107b	1.65342	6.65503	14.415	0.00167013	0.0227236
Isoc1	-4.01108	5.15977	14.4001	0.00167697	0.0228044
Irf2bpl	-2.58568	5.66405	14.3888	0.00168216	0.0228626
Lgalsl	-10.4309	3.18068	15.2829	0.00168342	0.0228675
Rsrp1	1.08167	8.06611	14.3822	0.00168521	0.0228795
Fblim1	-6.9534	3.70438	14.3771	0.00168755	0.0228918
Rnf123	-6.07583	4.67955	14.3763	0.00168793	0.0228918
Alox5ap	1.9242	5.9274	14.3666	0.0016924	0.0229401
Ctu2	-10.4285	3.1229	15.2494	0.00169739	0.0229862
Apobr	1.66945	5.89329	14.3554	0.00169762	0.0229862
Adssl1	2.39966	5.33433	14.3426	0.00170359	0.0230546
Tfpi	-11.3954	3.38354	15.2234	0.00170832	0.0231063
Rpl13a	-1.38871	7.11977	14.3285	0.00171018	0.023119
Mtmr6	1.38664	7.43919	14.3258	0.00171145	0.0231239
Ilf3	1.54309	6.42027	14.3128	0.00171756	0.0231939
Myo5b	-11.908	3.21163	15.1947	0.00172048	0.0232209
Fbxo11	1.49262	6.78233	14.3006	0.00172331	0.0232467
Tmem106b	-1.70642	6.01869	14.296	0.00172548	0.0232636
Ncoa3	1.02485	7.58354	14.2882	0.0017292	0.0233013
Mier2	-10.0333	3.15923	15.1696	0.00173123	0.0233161
St7	-9.93194	3.4024	15.1638	0.00173372	0.0233373
Il2rb	-3.20252	5.48065	14.2688	0.00173845	0.0233884
Bbx	1.51137	7.49863	14.2587	0.00174324	0.0234284
Rab24	1.69304	5.93953	14.2587	0.00174327	0.0234284
Lrrfip1	1.08177	7.67441	14.2498	0.00174755	0.0234734
P3h3	-12.3786	3.36562	15.1291	0.00174869	0.0234762
B2m	0.839686	10.4921	14.2399	0.00175229	0.023512
Kif26b	-6.12766	6.07109	14.2275	0.0017583	0.0235801
Endod1	-4.1376	5.41006	14.2206	0.00176165	0.0236125
Tspan4	-6.18814	4.74308	14.2094	0.00176707	0.0236626
Tnfaip1	-3.72754	6.08638	14.209	0.00176727	0.0236626
Rmrp	-1.60872	8.4302	14.204	0.00176971	0.0236828
Sinhcaf	-10.1803	3.15144	15.0697	0.00177466	0.0237364
Mrpl50	-9.4588	3.32006	15.0637	0.00177731	0.0237593
Meg3	-11.3748	3.44452	17.2595	0.00178133	0.0238005
Rnf26	-5.92946	4.66955	14.1662	0.00178825	0.0238802
Adamts10	-3.35823	5.50131	14.1633	0.00178968	0.0238867
Vav2	-4.12677	5.20721	14.1608	0.00179093	0.0238907
Cbx5	-3.4862	6.32527	14.1564	0.0017931	0.0239071
Cygb	-11.2024	3.47884	17.213	0.00179777	0.0239532
Cyp2f2	-10.4225	3.66047	17.2111	0.00179846	0.0239532
Mink1	-1.94474	6.80397	14.1209	0.00181075	0.0241042
Col24a1	-10.1598	3.21861	14.9745	0.00181723	0.0241776
Igf2r	1.05756	7.96367	14.0971	0.00182274	0.0242383
Slc1a3	-12.374	3.16428	14.9485	0.00182904	0.0243092
Klhl36	-10.1479	3.13862	14.9417	0.00183218	0.0243382
Sh3pxd2a	-4.26868	5.8188	14.057	0.00184309	0.0244681
Pdgfrb	-6.8485	6.57131	14.0554	0.0018439	0.0244681
Zyg11b	-1.7264	5.95624	14.0443	0.00184958	0.0245305
Dennd5b	-11.2876	3.30741	14.9001	0.00185133	0.0245408
Klhdc10	-4.51415	5.16233	14.0375	0.00185304	0.0245506
Dcaf7	-1.47769	6.87458	14.0336	0.00185505	0.0245528
Galnt1	-3.42987	6.19175	14.0322	0.00185579	0.0245528
Sntb2	1.21147	7.76248	14.0315	0.00185613	0.0245528
Lrrk1	-3.90775	6.60774	14.0265	0.0018587	0.024564
Dync1h1	-0.910487	9.47688	14.0254	0.00185926	0.024564
Cpox	-11.1386	3.67798	14.8812	0.00186011	0.024564
Hdac2	-9.48797	3.23833	14.8795	0.00186086	0.024564
Sirt2	1.8198	6.36705	14.0176	0.0018633	0.0245832
Spi1	1.31337	6.54404	14.0134	0.00186547	0.0245991
Acad8	-11.0232	3.56125	14.8459	0.0018766	0.02471
Tpm4	0.96762	8.44922	13.9916	0.00187682	0.02471
Hhip	-8.36056	3.61232	15.4081	0.00187761	0.02471
Oxa1l	-11.3122	3.48568	14.8434	0.0018778	0.02471
Ctdsp1	-2.53067	5.60497	13.9728	0.00188664	0.0248134
Patl1	1.15923	7.07645	13.9672	0.00188959	0.0248393
Slit3	-6.88048	4.99568	13.9445	0.00190156	0.0249836
Mospd4	9.87566	2.72349	13.9359	0.00190607	0.0249974
Erlin2	-2.77273	5.04465	13.9359	0.0019061	0.0249974
Rpl6	-1.54947	6.44399	13.9346	0.00190678	0.0249974
Limd2	-1.76642	6.32399	13.9338	0.0019072	0.0249974
Rpl8	-2.15784	7.00209	13.9331	0.00190756	0.0249974
Ushbp1	-11.1761	3.47456	16.8969	0.00191448	0.025075
Cnot6	-1.56406	6.67031	13.899	0.00192578	0.02521
Lst1	3.17962	5.05151	13.8776	0.00193734	0.0253481
Cdca7l	-10.275	3.04623	14.7145	0.00193963	0.0253607
Kazn	-11.8854	3.23371	14.7131	0.00194031	0.0253607
Ypel2	-11.1408	3.46147	14.69	0.00195163	0.0254855
Cd82	1.14584	7.5905	13.8508	0.00195188	0.0254855
Arhgef15	-11.5801	3.18834	14.671	0.00196105	0.025592
Xpo1	1.26572	7.15484	13.828	0.00196432	0.0256214
Zfp369	-10.1752	3.1313	14.6398	0.00197652	0.0257672
Synj2	-2.69443	5.36525	13.7702	0.00199632	0.0260119
Cenpt	-9.65506	3.23702	14.5949	0.00199911	0.0260349
Sox18	-11.9724	3.17904	14.567	0.0020133	0.0262061
Cep128	-9.6361	3.24832	14.5634	0.0020151	0.0262161
Ikbip	-10.3135	3.19913	14.5564	0.00201873	0.0262497
Lamb2	-7.03851	4.59532	13.7186	0.00202542	0.0263019
Rnf150	-8.19835	4.26336	13.7164	0.00202666	0.0263019
A930007A09Rik	-9.79913	3.2552	14.5397	0.00202726	0.0263019
Dcaf8	-1.60544	6.15139	13.7148	0.00202758	0.0263019
Xpo5	-3.13951	4.7758	13.7131	0.00202857	0.0263019
Zfp467	-11.219	3.45698	14.5364	0.00202899	0.0263019
Sel1l	-1.35626	6.90212	13.7076	0.00203167	0.026313
Slc36a1	-1.43018	6.50955	13.7072	0.00203193	0.026313
Calu	-2.05641	6.22205	13.7014	0.00203523	0.0263421
Tarbp2	-9.57114	3.21719	14.5142	0.00204043	0.0263886
Tln2	-11.3251	3.30444	14.5133	0.00204091	0.0263886
Abcd3	-2.33228	5.31287	13.6824	0.00204613	0.0264425
Myh10	-11.5211	3.10092	14.4986	0.00204853	0.02646
Vamp4	1.8008	6.73496	13.6641	0.00205668	0.0265517
Epn2	-6.76678	4.66558	13.6502	0.00206476	0.0266423
Ivns1abp	-2.0262	6.21837	13.6418	0.0020696	0.0266912
C77080	-3.98514	5.50745	13.6368	0.00207253	0.0267153
Abcc1	1.14673	7.21077	13.6213	0.0020816	0.0268185
Rasl12	-11.5585	3.11139	14.4332	0.00208288	0.0268214
Slc4a4	-12.7682	3.08193	14.4232	0.0020882	0.0268762
Nrg4	7.97928	3.23908	13.9701	0.00209419	0.0269395
Klhl17	-5.46283	4.20694	13.5809	0.00210547	0.0270707
Pla2g2d	-10.2687	3.37881	14.3878	0.00210718	0.0270789
Fbn1	-4.08573	7.57552	13.5681	0.00211304	0.0271405
Tead1	-6.22663	5.43332	13.5597	0.0021181	0.0271916
Ap5b1	-3.34844	4.98525	13.5457	0.00212648	0.0272715
Atp6v0e2	-9.69161	3.32603	14.3521	0.00212648	0.0272715
Pcdh1	-11.7506	3.08765	14.3443	0.0021307	0.0273117
Zw10	-9.79807	3.15629	14.3369	0.00213475	0.0273435
Cyb5r3	-2.83666	5.76289	13.5309	0.00213535	0.0273435
Aff4	0.967774	7.88828	13.5275	0.00213744	0.0273565
Sec14l1	1.01753	7.81998	13.5186	0.00214279	0.027411
Dbn1	-11.5594	3.04032	14.3106	0.00214913	0.0274782
Cd248	-12.9235	3.06793	14.3021	0.00215381	0.0275241
Rbms1	1.10085	7.15586	13.4983	0.00215515	0.0275272
Man2a2	-6.73493	5.69554	13.4912	0.00215952	0.0275691
Neurl3	1.09505	7.83231	13.4799	0.00216638	0.0276428
Pank3	-2.01367	5.76908	13.4764	0.00216857	0.0276567
Tusc2	-9.89902	3.12444	14.2718	0.00217063	0.0276689
Rgs1	1.52233	6.02248	13.4524	0.00218335	0.0278171
Rnf43	-9.93655	3.14244	14.2349	0.00219126	0.0279037
Amer1	-6.14842	4.30317	13.4188	0.00220427	0.0280459
Mthfd1	-10.3456	3.52985	14.2112	0.00220465	0.0280459
Scarb1	-6.21532	4.73146	13.3983	0.00221716	0.0281816
Ttc38	-10.081	3.05237	14.1875	0.00221811	0.0281816
Dock1	-3.77921	5.95612	13.3959	0.00221866	0.0281816
P2ry10	-10.6896	3.4028	14.1773	0.00222392	0.0282312
Slc12a4	-3.80679	5.39288	13.3861	0.00222481	0.0282312
Nek7	-3.28198	5.97228	13.3825	0.00222712	0.0282463
Cldn3	-13.5001	3.19772	14.1609	0.00223336	0.0283087
Mettl9	1.83995	5.72079	13.3712	0.00223428	0.0283087
E230025N22Rik	6.42933	3.39458	13.368	0.0022363	0.0283201
Tgtp2	1.14957	8.88039	13.366	0.00223758	0.0283221
Cmip	0.856482	8.36414	13.3618	0.00224025	0.0283417
Lsm14a	1.30696	6.72904	13.3556	0.0022442	0.0283774
Txndc11	-5.01385	4.36083	13.3456	0.00225062	0.0284444
Plat	-13.1349	3.40188	14.1229	0.00225533	0.0284896
Eri3	-6.55258	4.08206	13.3301	0.00226055	0.0285413
[truncated: 23,240 more rows]

## Sheet: Rim.Caseum
ID	logFC	logCPM	F	PValue	FDR
Mmp2	10.5833	6.74159	184.474	3.02615e-09	7.6377e-05
H2-Ab1	3.17234	9.44074	128.807	6.61703e-09	8.35037e-05
Amotl1	8.56109	5.70231	95.3047	5.19305e-08	0.000332702
Retnlg	-2.58408	7.9284	94.8053	5.37949e-08	0.000332702
C1qb	10.4485	6.52498	108.829	7.90876e-08	0.000332702
Nrp1	11.2398	5.57151	108.828	7.90924e-08	0.000332702
Firre	11.0042	5.46423	87.569	2.89506e-07	0.0009273
Hvcn1	3.12765	7.06218	73.0027	3.00998e-07	0.0009273
Ltbp3	10.1469	5.73634	84.3814	3.60053e-07	0.0009273
F3	-2.74385	7.81441	70.7782	3.67407e-07	0.0009273
Sh3pxd2b	2.49245	8.15355	68.1521	4.68088e-07	0.00107401
S100a9	-2.64144	9.39067	66.3857	5.5332e-07	0.00116377
Pon3	10.9308	5.33892	75.1108	7.0903e-07	0.00122515
Pfkfb2	7.6237	5.57934	63.6203	7.244e-07	0.00122515
Src	3.23886	7.01603	62.9923	7.71124e-07	0.00122515
Ppp1r3b	-2.36081	9.27307	62.9206	7.76672e-07	0.00122515
Zdhhc7	11.8821	4.94363	72.6997	8.55706e-07	0.00127042
C1qc	9.28174	5.90088	71.152	9.6822e-07	0.00132261
Kcnq1ot1	2.75801	6.96367	60.1713	1.0277e-06	0.00132261
Thbs1	-2.23371	8.73157	59.9824	1.04807e-06	0.00132261
Trib1	-1.94697	8.44174	56.4427	1.5283e-06	0.00181684
Capn15	8.72599	5.17214	56.1176	1.58368e-06	0.00181684
Rtp4	-1.94201	8.37779	54.9702	1.79801e-06	0.00197305
Axl	3.02952	7.77692	54.5598	1.88248e-06	0.00197966
Zfp36	-1.76845	9.93246	50.9021	2.87012e-06	0.002488
Isg15	-2.19578	8.87708	50.8976	2.87166e-06	0.002488
Il1b	-2.02367	11.6838	50.8529	2.88692e-06	0.002488
Sell	-2.01133	8.87728	50.7447	2.92424e-06	0.002488
Hdc	-1.77275	9.91987	50.6787	2.94725e-06	0.002488
Plxna1	2.37667	8.98011	50.5206	3.00328e-06	0.002488
Pgap1	11.5454	4.75354	57.79	3.12892e-06	0.002488
Ppp1r15a	-2.03856	7.53019	50.1099	3.15449e-06	0.002488
H2-DMb1	3.41381	6.51354	49.8452	3.25649e-06	0.00249063
Kdm6b	-1.88296	9.25932	49.1966	3.52257e-06	0.00257183
H2-M2	6.50925	6.36663	49.0949	3.56647e-06	0.00257183
Atp13a2	2.39738	7.25034	48.5629	3.80651e-06	0.00261062
Lyz2	2.15331	11.3828	48.5189	3.82714e-06	0.00261062
Sorl1	-1.70473	9.95407	46.9931	4.62824e-06	0.00280355
H2-Eb1	5.53628	8.91324	46.7771	4.75625e-06	0.00280355
Osm	-2.02794	7.85785	46.6849	4.81213e-06	0.00280355
Ddost	7.7545	4.99779	46.6472	4.83518e-06	0.00280355
Heg1	9.05665	5.8389	53.3409	4.86264e-06	0.00280355
6820431F20Rik	1.79155	7.68654	46.4614	4.95063e-06	0.00280355
Ifitm1	-1.83837	7.98758	46.2099	5.11192e-06	0.00280355
H2-Ea	1.82888	8.39016	46.1179	5.17242e-06	0.00280355
Sulf1	9.85054	5.48635	52.7072	5.19033e-06	0.00280355
Gnb4	9.613	5.0625	52.6507	5.22077e-06	0.00280355
Csrnp1	-1.9492	10.2305	45.4742	5.61894e-06	0.00288445
Fzd1	2.55222	6.87776	45.3688	5.69608e-06	0.00288445
Pltp	6.74077	5.81356	45.3442	5.71427e-06	0.00288445
Srgn	-1.97634	10.2294	44.9658	6.00243e-06	0.0029705
Gbp4	-2.0522	10.785	44.3562	6.50196e-06	0.00313779
Lat2	2.56179	6.81842	44.2115	6.6273e-06	0.00313779
Smim10l1	11.15	4.60143	50.2662	6.71345e-06	0.00313779
Csf3r	-1.46524	9.50665	43.7391	7.05595e-06	0.00319029
Nckap1	9.74985	5.0747	49.6295	7.19141e-06	0.00319029
Ggcx	10.6368	4.80277	49.6121	7.20498e-06	0.00319029
Slc6a8	2.50646	7.2789	43.2082	7.57553e-06	0.003281
Lmnb1	-2.0585	8.58351	43.0311	7.75835e-06	0.003281
Nfkbiz	-2.13438	9.02725	42.9915	7.79982e-06	0.003281
Rab44	-2.56717	7.54763	42.7492	8.05969e-06	0.00333473
Pnrc1	-2.39433	9.41231	41.8615	9.09879e-06	0.00367448
Themis2	-1.6194	8.51075	41.7138	9.28595e-06	0.00367448
Tbc1d8b	11.2203	4.57938	47.2892	9.3176e-06	0.00367448
Rgs5	9.20118	5.08975	47.1506	9.46465e-06	0.00367505
Gbp2	-1.57486	10.5468	41.2814	9.85944e-06	0.00377034
Retreg1	-1.89555	8.2055	40.4268	1.11147e-05	0.00410558
Vat1	2.22791	8.22315	40.3944	1.11657e-05	0.00410558
Emc1	2.74774	6.99714	40.3575	1.12241e-05	0.00410558
Cxcl10	-1.54455	9.13895	39.8188	1.21177e-05	0.00436911
Plaur	-1.806	9.01673	39.087	1.34634e-05	0.00463266
Crem	-2.26662	6.95838	39.0716	1.34935e-05	0.00463266
Uhmk1	1.91446	7.69256	39.0315	1.35721e-05	0.00463266
Casp4	-1.89069	7.8719	39.0261	1.35828e-05	0.00463266
Gaa	2.43968	6.48305	38.8016	1.40334e-05	0.00472251
Rnasel	-1.81087	8.26006	38.1323	1.54801e-05	0.00506132
Trp53i11	6.73684	5.2556	38.0738	1.56145e-05	0.00506132
Irf8	2.34909	7.86808	38.0161	1.5748e-05	0.00506132
Ccl3	-2.59559	7.28214	37.9758	1.58423e-05	0.00506132
Creg1	1.92623	7.34345	37.8364	1.61729e-05	0.00510234
Cd74	2.29431	10.8323	37.5199	1.69531e-05	0.00528245
Ccdc126	-2.43475	6.72541	37.4113	1.72306e-05	0.00530346
Samhd1	-1.47832	10.6734	37.2989	1.75231e-05	0.00532851
Ctsa	1.76005	8.23024	37.1654	1.78778e-05	0.00537164
Dedd2	-2.10896	7.00624	36.9145	1.85667e-05	0.005513
Phlpp1	2.69031	6.16223	36.8021	1.88852e-05	0.00554237
Nrp2	2.14473	8.91703	36.2107	2.06651e-05	0.00592477
Gbp2b	-1.52972	10.4557	36.1651	2.081e-05	0.00592477
Irf1	-1.47495	10.7318	36.1393	2.08924e-05	0.00592477
Litaf	-1.75632	9.70111	35.9997	2.13456e-05	0.00598602
Ifitm3	-1.38091	9.54499	35.7667	2.21264e-05	0.00610272
Mxd1	-1.4242	11.1174	35.6855	2.24061e-05	0.00610272
G0s2	-3.50635	7.14319	35.6472	2.25393e-05	0.00610272
Trim56	-1.59662	7.42207	35.5536	2.28691e-05	0.00610272
Igsf8	3.04899	5.94184	35.525	2.29707e-05	0.00610272
Plekha1	2.8322	6.82232	35.2594	2.39411e-05	0.00622996
Junb	-1.55264	8.42452	35.2242	2.40729e-05	0.00622996
Cxcr2	-1.47826	8.44887	35.1931	2.41902e-05	0.00622996
Agpat3	9.61345	4.61202	38.9656	2.5631e-05	0.00640236
Stx11	-1.87083	8.48445	34.8181	2.56569e-05	0.00640236
Steap4	-1.50451	8.32977	34.8085	2.5696e-05	0.00640236
Dgat2	-1.76628	7.54451	34.7186	2.60628e-05	0.00640236
Suco	-1.90057	9.43043	34.7028	2.61279e-05	0.00640236
Itpr1	1.96572	6.99295	34.5836	2.66252e-05	0.00642807
Osbpl9	-1.4887	8.47996	34.5199	2.68952e-05	0.00642807
Lhfpl2	1.4927	8.95845	34.4774	2.70774e-05	0.00642807
Prdx1	2.12784	8.73799	34.437	2.72516e-05	0.00642807
Ace	8.11531	5.71127	37.9482	2.93316e-05	0.00681357
Resf1	-1.39459	9.15445	33.9561	2.94259e-05	0.00681357
Polr3a	10.9997	4.30149	37.782	2.99927e-05	0.00686542
Igf1r	-1.79823	8.19975	33.7958	3.01938e-05	0.00686542
Inhbb	8.96652	4.78649	37.5129	3.10997e-05	0.0069555
Mmp14	1.82906	8.49733	33.6042	3.11412e-05	0.0069555
Tiparp	-1.64142	9.34294	33.3612	3.2392e-05	0.00701019
Smad3	-1.92792	7.57334	33.3596	3.24006e-05	0.00701019
Zfp317	11.2866	4.22929	37.1381	3.27211e-05	0.00701019
Pim1	-1.78566	10.7524	33.2359	3.30591e-05	0.00701019
Dusp5	-1.75196	8.09684	33.194	3.32857e-05	0.00701019
Smchd1	-1.57917	8.39084	33.1939	3.32862e-05	0.00701019
4932438A13Rik	-1.43003	9.6077	33.1857	3.33303e-05	0.00701019
Samsn1	-2.59895	7.5717	32.9544	3.46147e-05	0.00719174
Ccnl1	-1.81266	8.07403	32.9283	3.47634e-05	0.00719174
Ccl4	-1.56404	7.79428	32.8215	3.53779e-05	0.00725936
Trpm2	-1.49841	8.85319	32.7113	3.60253e-05	0.0073326
Bhlhe41	2.4891	6.38337	32.5536	3.69747e-05	0.00746564
Nfkbia	-1.50727	9.98845	32.2746	3.87252e-05	0.00775702
Prdx5	-1.47039	8.45722	32.0134	4.04492e-05	0.00801405
H2-Aa	1.99126	9.09884	31.9848	4.06434e-05	0.00801405
Hcar2	-2.10757	10.7128	31.8235	4.17571e-05	0.00816982
Gpnmb	2.0982	9.39747	31.7095	4.25653e-05	0.00826388
Rlf	-1.51778	7.73391	31.3332	4.53606e-05	0.00873937
Il18rap	-1.55012	7.81061	31.0344	4.77287e-05	0.00912595
Ifit3b	-2.03021	8.14583	30.8993	4.8845e-05	0.00926917
Ddx58	-1.44182	8.85236	30.7133	5.04309e-05	0.00948819
Slfn2	-1.46914	8.85003	30.6015	5.14116e-05	0.00948819
Ifi47	-1.39881	9.68121	30.5996	5.14285e-05	0.00948819
Ifitm2	-2.05705	6.51423	30.552	5.18535e-05	0.00948819
E130309D02Rik	10.8551	4.19059	33.8062	5.23316e-05	0.00948819
Trim44	4.84815	5.9086	30.4905	5.24069e-05	0.00948819
Usp18	-1.74611	8.04857	30.4362	5.29024e-05	0.00948819
Trmt1	10.8564	4.14645	33.7185	5.30066e-05	0.00948819
Plac8	-1.84215	7.0336	30.3632	5.3576e-05	0.00952257
Ier5	-1.7145	7.8936	30.1256	5.58362e-05	0.00982834
Nsun4	8.39751	4.27526	30.1012	5.60751e-05	0.00982834
Wwc2	6.65312	5.17602	30.0133	5.69424e-05	0.00991151
Mgam	-1.67293	8.38477	29.9693	5.73822e-05	0.00991966
Slc48a1	2.48725	6.38384	29.6486	6.07087e-05	0.0104233
Slc25a17	7.58093	4.31778	29.4558	6.28131e-05	0.0107118
Isg20	-2.08724	7.79376	29.3703	6.37721e-05	0.0108023
Slc7a2	1.82961	9.05698	29.292	6.46651e-05	0.0108163
Vasp	-1.39977	8.7901	29.268	6.49422e-05	0.0108163
Qdpr	10.7216	4.15294	32.3212	6.52353e-05	0.0108163
Fech	10.8294	4.15122	32.2123	6.6318e-05	0.0108163
Fem1c	-2.1337	8.12093	29.1272	6.65918e-05	0.0108163
Psap	1.48098	13.3001	29.1224	6.66488e-05	0.0108163
Ascc3	-1.56495	8.90191	29.1052	6.68545e-05	0.0108163
Fmnl1	-1.5241	8.53721	28.9637	6.85672e-05	0.0110227
Rplp0	1.96871	7.64855	28.8816	6.95849e-05	0.0111155
Abcc5	1.31281	9.46562	28.5958	7.32609e-05	0.0116124
Ciita	2.35707	7.74633	28.5691	7.36155e-05	0.0116124
Smox	-2.03201	11.0483	28.5228	7.42346e-05	0.0116373
Pea15a	3.17138	5.96325	28.4328	7.54548e-05	0.0117556
Gadd45b	-2.52124	8.08011	28.3863	7.60947e-05	0.0117825
Sgk1	1.39248	8.79917	28.3214	7.69979e-05	0.0118497
Sephs1	10.2416	4.27156	31.1903	7.75462e-05	0.0118617
Myo1d	-2.53771	6.62473	28.1834	7.89587e-05	0.0120051
Ifit3	-1.58464	9.92082	28.1371	7.96282e-05	0.0120344
Cytip	-1.41794	7.57472	27.9634	8.22023e-05	0.0122821
Lgmn	1.71904	7.6603	27.9608	8.22407e-05	0.0122821
Itm2c	1.86333	7.19952	27.8273	8.42832e-05	0.0124173
Zcchc24	2.78771	5.83328	27.8211	8.43805e-05	0.0124173
Bcl2l1	-1.46033	8.66939	27.7352	8.57267e-05	0.0124173
Rasip1	-2.05458	6.51545	27.688	8.6477e-05	0.0124173
Lyst	-1.53165	11.0665	27.6559	8.69915e-05	0.0124173
Mx2	-1.95195	7.14389	27.641	8.72314e-05	0.0124173
Pfkp	-1.60844	8.8055	27.6055	8.78055e-05	0.0124173
Chmp4b	-1.42432	8.14675	27.6026	8.78527e-05	0.0124173
Antxr2	-1.76444	8.03805	27.5964	8.79539e-05	0.0124173
Zfp950	10.3001	4.26628	30.3345	8.86527e-05	0.0124173
Cldn1	-2.20422	6.92261	27.5017	8.95102e-05	0.0124173
Nus1	2.04457	6.93281	27.4849	8.97905e-05	0.0124173
Fzd7	2.34973	6.77561	27.4736	8.99779e-05	0.0124173
Ptk2b	-1.36951	9.48247	27.4698	9.00422e-05	0.0124173
Tmem109	10.3172	4.1167	30.2023	9.05261e-05	0.0124173
Maff	-1.89228	7.49219	27.3618	9.18683e-05	0.0125152
Pcyox1	2.76707	5.95231	27.3406	9.22311e-05	0.0125152
Ccng2	-1.63462	7.73024	27.2893	9.31173e-05	0.0125678
Rreb1	2.00112	6.93846	27.0792	9.68491e-05	0.0129531
Ak3	10.0369	4.23172	29.7689	9.69979e-05	0.0129531
Nfkbid	-1.68921	7.88129	26.8977	0.000100209	0.0133114
Etf1	-1.71969	8.16349	26.841	0.000101284	0.0133806
C4b	1.70994	7.68407	26.8146	0.00010179	0.0133806
Mreg	-2.07023	8.00192	26.6901	0.000104213	0.0135796
Cxcl5	5.13033	5.6962	26.6816	0.00010438	0.0135796
Hectd1	-1.56934	9.75239	26.5912	0.000106185	0.013665
Chid1	10.7166	3.97522	29.2055	0.000106221	0.013665
Lilrb4a	-1.49336	10.9474	26.5676	0.000106661	0.013665
Sh2d3c	-1.86218	8.96667	26.4929	0.000108185	0.0137903
Sf3b1	-1.34984	9.10539	26.3926	0.000110272	0.0138992
H3f3a	-1.76698	8.50464	26.3743	0.000110659	0.0138992
Arl5b	-2.11107	7.52349	26.3476	0.000111222	0.0138992
Ccrl2	-1.66281	10.5061	26.3125	0.000111972	0.0138992
Aco2	2.49681	5.93005	26.3037	0.00011216	0.0138992
Il1rap	-1.94886	7.9226	26.2768	0.000112737	0.0138992
Btg2	-1.44436	8.643	26.2696	0.000112894	0.0138992
Nlrp3	-1.76322	9.49209	26.1448	0.000115625	0.0141247
Cfb	1.84741	8.93645	26.1349	0.000115845	0.0141247
Tbk1	-1.55226	8.63845	26.069	0.000117321	0.0142311
Fau	-1.74615	7.26695	26.02	0.000118432	0.0142311
Per1	-1.30226	8.37378	26.0135	0.000118579	0.0142311
Ddx60	-1.51408	9.79461	25.9963	0.000118973	0.0142311
Sod2	-1.46796	9.23174	25.9054	0.000121075	0.0144142
Ctsl	1.59401	10.0335	25.8379	0.000122666	0.0145351
Ets2	-1.42658	9.89054	25.8023	0.000123513	0.014567
Ddx6	-1.4648	9.71442	25.75	0.000124771	0.0146469
Lsp1	-1.69964	6.76197	25.6826	0.000126412	0.014732
Ptgs2	-1.85174	9.68946	25.6256	0.00012782	0.014732
Tax1bp1	-1.32039	8.21473	25.6212	0.000127928	0.014732
Gbgt1	10.4229	4.06811	28.0693	0.000128067	0.014732
Ostf1	-1.78968	7.12073	25.6017	0.000128414	0.014732
Gbp5	-1.32346	10.5585	25.567	0.000129284	0.0147647
Ifrd1	-2.00676	8.56304	25.5368	0.000130049	0.0147851
Gbp9	-1.42605	10.633	25.4902	0.000131234	0.0148526
Man2b2	2.55872	5.69646	25.4674	0.000131819	0.0148526
Lcn2	-1.79072	8.52261	25.3581	0.000134666	0.0151059
Irgm1	-1.38873	9.58295	25.2756	0.000136861	0.0152783
Clk1	-1.96021	7.8912	25.2252	0.00013822	0.0152783
Plgrkt	-2.28456	6.00954	25.2185	0.000138404	0.0152783
Nucks1	1.7249	6.88261	25.2104	0.000138624	0.0152783
Pik3ap1	-1.55982	10.369	25.1793	0.000139473	0.0153051
Nfkbib	-1.94256	6.34834	25.1449	0.00014042	0.0153371
Tpt1	-1.18529	8.97913	25.1164	0.000141212	0.0153371
Vps37b	-2.06824	7.25084	25.1029	0.000141588	0.0153371
N4bp1	-1.1211	9.31141	25.0741	0.000142394	0.0153584
Rab7	-1.90505	10.5823	24.9915	0.000144733	0.0155123
Tm9sf3	1.38285	7.83123	24.9805	0.000145049	0.0155123
A530032D15Rik	-2.60294	7.2421	24.95	0.000145926	0.0155402
Cd24a	-2.07939	8.50652	24.8288	0.000149472	0.0158509
Ctdsp2	1.50541	7.82454	24.7314	0.000152394	0.0160932
Anapc1	1.55224	7.17356	24.6994	0.000153368	0.0160951
Atp11a	-1.32839	9.5685	24.6792	0.000153986	0.0160951
Basp1	-1.57903	9.39869	24.6681	0.000154326	0.0160951
Cdc27	-2.02388	7.13957	24.5908	0.000156724	0.016278
Nlrc5	-1.18431	10.7514	24.4533	0.000161096	0.0166225
Lyn	-1.3924	9.14747	24.4452	0.000161358	0.0166225
Hexa	1.53089	7.34458	24.3226	0.000165377	0.0169673
Rpph1	-1.11082	10.7603	24.2799	0.000166804	0.0170444
Fam234a	2.90866	5.49056	24.2374	0.00016824	0.017093
S100a8	-1.91202	7.08526	24.2258	0.000168634	0.017093
Dock9	9.31167	5.5483	26.3637	0.000171327	0.0171954
Ccdc88b	-1.28437	8.46766	24.1372	0.000171677	0.0171954
Upp1	-1.61919	8.43456	24.1368	0.000171688	0.0171954
Emc8	10.429	3.97935	26.3077	0.000173008	0.0172303
Gbp3	-1.28183	8.59936	24.0877	0.000173402	0.0172303
Lilr4b	-1.51598	10.7435	24.0174	0.00017589	0.017409
Syne1	-1.60521	8.97768	23.9324	0.00017895	0.0176426
Pdxk	2.6129	5.78136	23.8063	0.0001836	0.0180248
Oasl2	-1.43359	10.3359	23.7889	0.000184255	0.0180248
Tut7	-1.3682	8.76499	23.7215	0.000186809	0.0181373
Lrrc58	1.21522	8.43696	23.6737	0.000188641	0.0181373
Sp140	-1.6956	6.96316	23.668	0.000188862	0.0181373
Herc6	-1.45166	9.20333	23.6478	0.000189642	0.0181373
Ctss	1.11621	10.8594	23.6471	0.000189672	0.0181373
Tnrc6b	-1.4241	9.05245	23.6459	0.000189716	0.0181373
Tbc1d8	-1.68882	7.15829	23.6235	0.000190591	0.0181389
Gm12250	-1.41167	8.29373	23.6087	0.00019117	0.0181389
Emilin2	-1.24706	9.33846	23.569	0.00019273	0.0182184
Cops6	10.3291	3.90461	25.6731	0.000193468	0.0182199
Pde5a	8.64173	5.68245	25.6386	0.000194656	0.0182637
Cacna1c	4.7229	5.53636	23.4848	0.000196094	0.0183106
Dtx3l	-1.17505	8.63106	23.4685	0.000196754	0.0183106
Ccr1	-1.24432	9.12659	23.4542	0.000197333	0.0183106
Pld4	5.1682	6.63663	23.4192	0.000198758	0.0183753
Tgif1	-1.96682	8.58245	23.3823	0.000200277	0.0184481
Fgfr1	7.61263	4.97929	23.3192	0.000202903	0.018593
Gpx3	8.3083	6.4826	25.3944	0.000203323	0.018593
Mtss1	1.59498	7.25672	23.0939	0.000212602	0.0193713
Tulp4	1.72944	7.45534	23.0392	0.000215031	0.0195222
Hspa4l	-1.88016	7.4958	22.9799	0.000217704	0.019694
Vcp	1.46457	7.40908	22.9219	0.000220358	0.0198629
Plod3	2.1283	6.53906	22.8656	0.000222966	0.0200265
Bsg	-1.29176	7.84583	22.8463	0.000223867	0.0200361
Atp11b	-1.1911	8.67826	22.8165	0.000225266	0.0200901
Dnmt3a	1.90559	6.52923	22.7718	0.000227385	0.0202076
Zdhhc3	2.99783	6.42412	22.7185	0.000229943	0.0203632
Hk1	-1.2165	7.72446	22.6257	0.000234477	0.0206922
Npepps	-1.39967	8.47064	22.6052	0.00023549	0.0207092
Gbp7	-1.1751	9.53172	22.5779	0.000236847	0.0207562
Xylt1	-1.61739	7.12444	22.5062	0.000240462	0.0209745
Rab11fip1	-1.21785	8.32772	22.4935	0.000241107	0.0209745
Eif1	-1.37095	8.45658	22.4793	0.000241831	0.0209745
Flnb	1.87243	7.25357	22.4368	0.000244015	0.0210915
Stat6	-1.1774	9.2146	22.4102	0.000245391	0.021138
Kmt2e	-1.32098	8.14994	22.3041	0.000250977	0.0215005
Tsc2	2.39392	6.05965	22.2749	0.000252543	0.0215005
Tspan13	-1.93582	7.10075	22.2633	0.000253166	0.0215005
Trim29	10.9085	3.82989	24.1605	0.000254516	0.0215005
Entpd1	-1.45104	9.07973	22.2364	0.000254619	0.0215005
Snap23	-1.74013	9.57463	22.2347	0.000254711	0.0215005
Tmed9	2.0793	6.31831	22.1709	0.000258196	0.0217046
Tmem51	10.4009	3.87588	24.0427	0.000260137	0.0217046
Eif2ak3	9.79445	3.92406	24.0398	0.000260277	0.0217046
Tnfrsf1a	-1.12896	8.21722	22.1147	0.000261308	0.0217046
Rft1	10.7696	3.7124	24.016	0.000261429	0.0217046
9930111J21Rik1	-1.23973	8.15312	22.0171	0.000266821	0.0220436
Ago1	1.98097	6.16867	22.0095	0.000267259	0.0220436
Zc3h7a	-1.14089	8.69543	21.9595	0.000270137	0.0222084
Parp14	-1.4337	10.9373	21.8745	0.000275115	0.022469
Acaca	5.76472	5.63396	21.837	0.00027734	0.022469
Hspa1b	-2.30018	5.70777	21.8317	0.00027766	0.022469
Galnt7	2.42719	5.7414	21.8155	0.000278631	0.022469
Socs5	10.1684	3.83799	23.6545	0.00027969	0.022469
Tdrd3	10.2869	3.8853	23.6517	0.00027984	0.022469
Abcb8	10.0505	3.84651	23.6483	0.000280015	0.022469
Ctsh	1.39397	7.88639	21.7804	0.000280745	0.022469
Ifit1	-1.77894	9.5748	21.7709	0.000281319	0.022469
Ehd4	-1.35501	7.39518	21.7375	0.000283353	0.0225147
Mapkapk2	-1.25477	9.55556	21.7323	0.000283675	0.0225147
Klhl24	-1.60047	7.90367	21.7094	0.000285079	0.0225374
Esyt1	1.90813	7.0994	21.6986	0.000285747	0.0225374
Zc3hav1	-1.03322	9.24784	21.6083	0.000291383	0.0228882
Ier3	-1.29907	8.46033	21.5984	0.000292009	0.0228882
Znrf1	-1.19117	7.59932	21.5804	0.000293154	0.0229068
Tmem33	-1.64395	8.00951	21.5607	0.000294409	0.0229339
Actg1	-1.05325	11.227	21.5188	0.000297099	0.0230723
Picalm	-1.1921	9.22938	21.501	0.000298249	0.0230905
Rsrc2	-2.03133	6.59151	21.4787	0.000299696	0.0231316
Clns1a	10.7847	3.75114	23.262	0.000301205	0.0231772
Rnf157	10.2994	3.79794	23.238	0.000302582	0.0232124
Hbp1	-1.34264	7.78552	21.4028	0.000304688	0.0233031
Sdc1	1.42295	7.58821	21.2857	0.000312578	0.0238343
Rgl2	1.58595	6.8667	21.2718	0.000313534	0.0238352
Tie1	8.48828	4.58241	23.018	0.000315538	0.0238925
Rab20	-1.67232	7.90704	21.2333	0.000316181	0.0238925
Tyrobp	-1.22389	7.93435	21.1309	0.000323364	0.0243498
Fas	-1.87159	6.72788	21.1197	0.000324163	0.0243498
Nr4a3	-1.90964	7.36484	21.0875	0.000326463	0.0244498
Alkbh3	11.0235	3.76403	22.7863	0.000329878	0.0245794
Scamp5	9.8942	3.97582	22.78	0.000330279	0.0245794
Cd38	2.86115	7.47005	21.018	0.000331503	0.0245794
Usp54	9.68933	3.98044	22.7392	0.000332886	0.0245794
Lrp4	3.08839	5.41006	20.9967	0.000333062	0.0245794
Cmklr1	2.63698	6.8594	20.9626	0.000335573	0.0246925
Ubqln2	9.75072	3.85778	22.6418	0.000339201	0.0248869
Slc2a6	-1.25562	7.33661	20.8802	0.000341738	0.0249953
Cxcl2	-2.01911	10.8969	20.8681	0.000342659	0.0249953
Sp100	-1.43987	9.15259	20.8415	0.000344681	0.0250703
Gm1966	-1.50613	9.0282	20.7936	0.00034836	0.0252651
Lamp2	-1.21803	9.5667	20.7429	0.000352309	0.0254244
Dbndd2	9.83772	3.80229	22.4324	0.000353257	0.0254244
Abtb2	-1.45215	7.63586	20.725	0.000353707	0.0254244
Ist1	-1.16108	8.6158	20.7139	0.000354586	0.0254244
Zbp1	-1.34837	7.29852	20.6912	0.000356381	0.0254808
Cyp4f18	-1.82863	8.00245	20.6581	0.000359016	0.0255966
Chil1	-1.6994	8.11806	20.6247	0.000361692	0.0257148
Il1r2	-1.88203	9.5644	20.5379	0.000368772	0.02606
C9orf72	-1.44225	8.25293	20.5314	0.000369311	0.02606
Cd9	-1.4627	7.44969	20.5273	0.000369645	0.02606
Tpd52	-1.42335	9.4689	20.4751	0.000373989	0.0262532
Mlec	2.3726	6.64433	20.4694	0.000374466	0.0262532
Dennd4c	1.56521	6.98141	20.4258	0.000378143	0.0264376
Ptpn14	9.20407	5.1481	22.0158	0.000383261	0.0267214
Sorbs1	-1.99013	6.10717	20.3503	0.000384604	0.0267397
Arid5b	-1.44455	8.87339	20.3383	0.000385644	0.0267397
Pcnx4	10.6459	3.6401	21.9665	0.000387005	0.0267475
Homer1	-1.50302	7.11201	20.3127	0.000387875	0.0267475
Vps4b	-1.72414	7.89821	20.296	0.000389331	0.0267747
Tgoln1	-1.36691	9.35628	20.2557	0.000392881	0.0268214
Irf2	-1.36229	7.67937	20.2554	0.000392912	0.0268214
Ltf	-2.25228	6.0084	20.2522	0.000393198	0.0268214
Marcksl1	-1.28353	9.16048	20.2025	0.00039763	0.0270506
Get1	10.1219	3.82418	21.7879	0.000400916	0.0272008
Gan	10.1396	3.75961	21.724	0.000406029	0.0274739
Ccng1	2.04594	6.53587	20.0297	0.000413484	0.0279035
Crebrf	-1.47384	7.7978	20.0051	0.000415806	0.0279854
Vps13c	1.31147	7.6631	19.9716	0.000418982	0.0281242
Tmem87b	1.8362	6.90332	19.9377	0.000422219	0.0281617
Kdm3a	-1.52936	8.22504	19.932	0.000422766	0.0281617
Arhgef3	-1.32244	7.26295	19.9308	0.000422889	0.0281617
Dync1h1	1.0869	9.47688	19.858	0.000429963	0.0285226
Clec4e	-1.26838	9.80915	19.8476	0.000430976	0.0285226
N4bp2	-1.66517	8.0139	19.8291	0.000432804	0.0285226
Txn1	-1.44127	7.55565	19.8289	0.000432828	0.0285226
Ncf2	-1.14251	7.99948	19.7901	0.000436676	0.028668
Cand1	2.63132	5.63328	19.7838	0.000437306	0.028668
Cyb5a	7.48227	3.96659	19.7103	0.000444726	0.0290789
Lgals3	1.15138	9.17692	19.6695	0.000448898	0.0292758
Ptp4a2	1.26553	7.23232	19.64	0.000451948	0.0293987
Ddit4	-1.52002	7.99381	19.6147	0.000454583	0.0294598
Mettl4	9.80737	3.71351	21.1531	0.00045522	0.0294598
Cdkn1a	-0.99383	8.61625	19.5884	0.000457344	0.0295215
Hspe1	10.4585	3.76408	21.1005	0.00046009	0.029623
Styx	10.4456	3.56709	21.0859	0.000461456	0.0296353
Kpna4	-1.62626	9.08849	19.5137	0.00046528	0.0297368
Coa5	1.56503	7.37472	19.5119	0.000465472	0.0297368
Dennd1a	2.43784	5.57469	19.5017	0.00046657	0.0297368
Osbpl5	8.18181	4.54717	20.9725	0.000472191	0.0299304
Ppp1r12b	4.03809	6.68583	19.4345	0.000473857	0.0299304
Zfp292	-1.53958	8.19451	19.4322	0.000474115	0.0299304
Slc8a1	3.65666	6.68029	19.43	0.000474352	0.0299304
Apln	9.16181	4.64283	20.9371	0.0004756	0.0299343
Sh3bgrl	1.96656	6.62542	19.3835	0.000479483	0.0301037
Rps9	-2.01934	6.53605	19.3708	0.000480888	0.0301169
Dpagt1	10.0165	3.73869	20.8315	0.00048594	0.0303081
Atl3	1.55116	6.74876	19.3222	0.000486342	0.0303081
9930111J21Rik2	-1.20663	9.91895	19.3045	0.000488337	0.0303167
Pign	2.30073	6.1134	19.2827	0.000490812	0.0303167
Plpp1	9.67706	3.74374	20.7807	0.00049101	0.0303167
Ndufa10	10.0877	3.64971	20.778	0.000491285	0.0303167
Adipor1	-1.08145	8.65936	19.2523	0.000494289	0.0304277
Malat1	-1.25719	14.6087	19.1597	0.000505058	0.0309745
Acod1	-1.54885	12.1722	19.1549	0.000505626	0.0309745
Tnpo2	1.71258	6.4903	19.0972	0.000512476	0.0313181
Chic1	10.2152	3.61006	20.5319	0.000516733	0.031457
Jak2	-1.16069	8.15948	19.0576	0.000517241	0.031457
Dst	2.10802	8.88326	19.0324	0.000520292	0.0315665
Fth1	-1.17248	11.7873	18.9887	0.000525641	0.0317582
Trafd1	-1.08542	9.43757	18.986	0.000525969	0.0317582
Dynll2	3.40583	5.65591	18.9584	0.000529384	0.0318881
Rap2a	2.52908	5.74825	18.9374	0.000531999	0.0319693
Lipa	1.54016	7.35011	18.8985	0.000536887	0.0321153
Ifit2	-1.48607	10.6395	18.8978	0.000536973	0.0321153
Stat2	-1.02071	8.72349	18.8442	0.000543782	0.0323891
Xist	1.0194	11.2528	18.8416	0.000544117	0.0323891
Slc15a3	-0.999512	9.21299	18.8239	0.00054639	0.0324455
Mrc1	8.52401	4.46042	20.2511	0.000547636	0.0324455
Stxbp5	-1.57588	7.3597	18.786	0.00055129	0.0325305
Akr1a1	1.34324	8.32578	18.7832	0.000551649	0.0325305
Plpp3	1.49189	7.41161	18.7624	0.000554358	0.0326141
Ralgapa1	-1.55242	8.15318	18.7236	0.000559461	0.0327253
Ube2b	-1.28633	7.00837	18.7227	0.000559585	0.0327253
Cln8	1.93336	6.03261	18.7185	0.000560138	0.0327253
Zcchc14	8.39792	5.05803	20.0867	0.000566719	0.0330257
Cd53	-1.21278	10.1282	18.6603	0.000567897	0.0330257
Nup98	-1.15782	8.32379	18.6193	0.000573436	0.0332125
Zfp251	10.2452	3.56243	20.0278	0.000573742	0.0332125
Scd2	4.23041	6.86559	18.5887	0.000577621	0.0333606
Washc4	-1.15107	7.89357	18.5465	0.000583428	0.033619
Mib1	1.61454	7.68434	18.5218	0.000586867	0.0337373
Lgals9	-1.16251	7.86669	18.5126	0.000588154	0.0337373
Aptx	10.1706	3.69086	19.8811	0.000591673	0.0338622
Ero1l	-1.24728	9.47385	18.4233	0.000600795	0.0342143
Atp1a1	1.25611	7.75575	18.4215	0.000601043	0.0342143
Nhlrc2	-1.46772	6.70542	18.4156	0.000601891	0.0342143
Csf1	-1.75099	10.3493	18.3836	0.000606507	0.0343992
Pld3	2.23069	6.49041	18.366	0.000609062	0.0344666
Myof	1.43744	9.13271	18.3513	0.000611207	0.0344708
Arg2	-1.89039	7.07176	18.3452	0.00061209	0.0344708
Slc38a10	1.68492	6.62166	18.3374	0.000613232	0.0344708
Rpap1	10.6349	4.43392	19.6671	0.000619	0.0347177
Bhlhe40	-1.10034	8.6235	18.2669	0.000623676	0.0349024
Usp25	-1.06839	7.83046	18.2334	0.000628699	0.0350812
Atp5b	1.64817	7.13403	18.2271	0.000629652	0.0350812
Birc3	-1.10949	8.44415	18.1978	0.000634096	0.035251
Apbb1ip	-1.60873	6.43547	18.1729	0.000637897	0.0353198
Heatr3	10.4411	3.52287	19.5236	0.000638133	0.0353198
Dock4	1.7463	6.28105	18.1253	0.000645256	0.0356359
Ptprk	8.23487	4.22099	19.4523	0.000647897	0.0357036
Serpina3g	1.4719	7.21005	18.0859	0.000651409	0.035819
Arpc3	-2.17675	5.86082	18.0435	0.000658098	0.0361081
Glrx	-1.0667	7.92455	17.9908	0.000666535	0.036408
Dusp16	-1.29072	9.07593	17.9894	0.000666746	0.036408
Itgb6	7.29127	5.60178	19.31	0.000667891	0.036408
6530402F18Rik	-1.78761	6.22931	17.9684	0.000670154	0.0364526
Usp35	9.89849	3.71133	19.2599	0.0006751	0.0366427
Ddx5	-1.18812	9.37536	17.9229	0.000677566	0.0366976
Cd14	-1.21909	10.6871	17.8742	0.000685628	0.0370317
Cd36	2.1201	7.16573	17.8663	0.000686937	0.0370317
Scpep1	1.90515	6.80137	17.8591	0.000688137	0.0370317
Ctdspl	4.36978	5.27219	17.8309	0.000692875	0.0372074
Emc10	5.74896	4.47858	17.8096	0.00069646	0.0373205
Mapkapk5	7.44624	3.83815	17.7539	0.000705966	0.0377001
Hdgf	1.90092	5.91303	17.7506	0.000706531	0.0377001
Plxnd1	1.50996	8.5029	17.7402	0.000708328	0.0377105
Jun	-1.20277	7.60602	17.7322	0.000709714	0.0377105
Utp25	10.3533	3.4588	19.0113	0.000712239	0.0377651
Slc50a1	9.74466	3.64947	18.9839	0.000716463	0.0379095
Wsb1	-1.30399	9.28002	17.6625	0.000721882	0.0381163
Dhcr7	10.3036	3.5065	18.9292	0.000725015	0.0382018
Samd9l	-1.29185	8.87739	17.6276	0.000728083	0.0382835
Pygl	-1.34058	6.91262	17.5829	0.000736079	0.0386235
Snx19	3.51767	5.52654	17.5598	0.000740274	0.038763
Ranbp2	-1.13387	9.14817	17.5036	0.000750536	0.039219
Slc41a2	2.47602	5.48765	17.4509	0.000760321	0.0395943
Degs1	2.29735	5.98482	17.4481	0.000760856	0.0395943
Ankrd33b	-1.64702	9.04911	17.4117	0.000767707	0.039807
Stac2	6.57794	4.43357	17.4096	0.000768098	0.039807
Efemp2	9.03875	3.94674	18.652	0.000770142	0.0398312
Col6a2	7.62281	5.1412	18.6149	0.000776413	0.0400359
Fscn1	8.05564	5.05824	18.6099	0.000777273	0.0400359
Lbp	9.01109	5.07398	18.5942	0.000779946	0.0400918
Gypc	10.1394	3.4331	18.5475	0.000787989	0.0404229
Pdia4	2.77783	5.62568	17.292	0.000790729	0.0404812
Mertk	4.2436	6.18554	17.2338	0.000802203	0.0409854
Gm4759	-1.74586	7.31326	17.1863	0.000811696	0.0413866
Pnpla7	-1.32267	7.92259	17.1553	0.00081797	0.0415667
Decr1	9.96554	3.50399	18.3748	0.00081852	0.0415667
Rhoh	-1.45269	7.65472	17.1239	0.000824396	0.041781
Pi4k2a	1.61779	7.06675	17.0992	0.000829458	0.0419533
Tmcc3	4.32496	5.41809	17.0883	0.000831727	0.0419839
Slc36a4	1.87078	5.97762	17.0469	0.000840344	0.0421837
Ccni	-1.16247	7.86515	17.0469	0.000840344	0.0421837
Slc4a11	10.0698	3.47029	18.254	0.0008407	0.0421837
Ccdc50	2.48774	6.92895	17.0243	0.000845094	0.0423201
Nfil3	-1.36717	7.78305	17.007	0.000848757	0.0424194
Fxyd5	-1.27672	7.7762	16.9902	0.000852327	0.0425136
Myo5a	1.18611	7.76724	16.9601	0.000858767	0.0426679
Rfc2	6.37536	4.33354	16.9565	0.000859526	0.0426679
Slc27a1	2.45402	6.15872	16.9347	0.000864242	0.0426679
Stradb	10.3761	3.38604	18.1276	0.000864646	0.0426679
Prkce	-1.45058	6.61511	16.9325	0.000864698	0.0426679
Clk4	-1.48695	6.87957	16.9285	0.000865564	0.0426679
Tmem129	10.0618	3.43493	18.0899	0.000871957	0.0428765
Parp8	1.54564	6.37082	16.8935	0.000873194	0.0428765
Dapk1	2.19039	6.64528	16.8829	0.000875521	0.0428866
Chpf2	1.62831	6.32584	16.8768	0.000876848	0.0428866
Rhog	-1.26158	7.12924	16.8694	0.000878496	0.0428866
Plxnb2	1.61206	8.03255	16.8568	0.000881266	0.0429388
Bmpr1a	-2.01983	6.61977	16.8179	0.000889923	0.0432424
Fndc3b	-1.22995	8.81725	16.8095	0.000891792	0.0432424
Asah2	9.3885	3.60173	17.9814	0.000893344	0.0432424
Zfhx3	1.75725	6.07913	16.7981	0.000894352	0.0432424
Wrnip1	6.73156	4.0624	16.7872	0.000896814	0.0432786
Atf3	-1.33991	9.25494	16.6967	0.000917484	0.0441916
AA467197	-1.51871	7.97028	16.6653	0.000924787	0.0444585
Cdk18	9.74674	3.55947	17.817	0.000926918	0.044475
Nsd3	-1.15594	8.68734	16.6488	0.000928655	0.044475
Fmr1	-1.60175	6.12302	16.6393	0.000930893	0.0444977
Rap1gap2	-1.29305	7.50332	16.6296	0.000933169	0.0445222
Msrb1	-1.15839	8.54483	16.6044	0.000939134	0.0447223
Mafk	-1.62953	7.89109	16.5741	0.000946383	0.0449826
Nudt4	-1.77212	7.67184	16.554	0.00095121	0.0451003
Jmjd1c	-1.08364	7.69344	16.5489	0.000952434	0.0451003
Atp8b4	-1.14393	7.81553	16.521	0.000959201	0.0453357
Tm2d2	9.86191	3.44758	17.5984	0.000973841	0.0459416
Cuta	9.91477	3.41496	17.5592	0.000982556	0.0462663
Il1a	-1.48382	10.0665	16.4157	0.000985221	0.0463054
Tnfrsf26	-1.21577	7.16821	16.4073	0.000987348	0.0463091
Sqle	9.40138	3.55913	17.5305	0.00098897	0.0463091
Cmpk2	-1.74113	10.8533	16.3691	0.000997007	0.0464716
Pls3	9.23288	4.57173	17.4835	0.000999608	0.0464716
Slc30a4	8.53958	4.19235	17.4668	0.00100343	0.0464716
Olr1	-2.02187	6.30841	16.3418	0.00100398	0.0464716
Arhgap29	7.57731	5.28108	17.4636	0.00100416	0.0464716
Ankib1	1.73596	6.33796	16.332	0.00100648	0.0464716
Scarb2	1.22468	7.68202	16.3311	0.00100672	0.0464716
Lman1	2.85806	5.76141	16.3293	0.00100717	0.0464716
Ly6a	1.34708	9.00864	16.2327	0.00103238	0.0474789
Ciapin1	-1.35716	6.87858	16.2313	0.00103276	0.0474789
Ifi27l2a	-1.52495	6.52011	16.1986	0.00104144	0.0477907
Tifab	1.70368	6.30624	16.1793	0.00104663	0.0479416
Ndst1	1.33233	7.95421	16.1349	0.00105864	0.0484038
Myd88	-1.20183	7.23461	16.1207	0.00106251	0.0484929
Pros1	8.72864	4.08416	17.1947	0.0010679	0.0486513
Marcks	-1.10429	8.43872	16.0834	0.00107276	0.0487843
Mbnl1	1.11842	7.49092	16.0758	0.00107485	0.0487918
Relb	-1.41109	6.54248	16.0175	0.00109114	0.0494071
Htr7	10.4232	3.99223	17.0965	0.00109232	0.0494071
Stt3b	1.39288	6.85546	16.0049	0.00109469	0.0494252
Snx10	-1.24368	8.17278	15.998	0.00109664	0.0494252
Asprv1	-1.79954	8.11752	15.8977	0.0011255	0.0506354
Spag9	-1.29347	9.54753	15.8846	0.00112932	0.0507167
Slc12a2	8.16452	5.41536	16.9382	0.00113308	0.0507956
H2-Q5	-1.34857	6.91878	15.8573	0.00113735	0.0508149
Tra2a	-1.89368	7.60724	15.8567	0.00113754	0.0508149
Ncln	5.46039	5.00416	15.8354	0.00114383	0.0510056
Ttll5	10.041	3.51124	16.8699	0.00115122	0.0512446
Gadd45a	-2.54727	5.5623	15.7972	0.00115525	0.0513332
Mfsd12	1.69503	7.08035	15.763	0.00116559	0.0517018
Akap11	3.61523	5.95286	15.7491	0.00116981	0.0517979
Irak2	-1.34487	9.95281	15.7347	0.00117422	0.0518593
Neat1	-1.41881	13.9545	15.7312	0.0011753	0.0518593
Pid1	2.22893	6.12135	15.7182	0.00117928	0.051944
Sidt2	-1.02093	8.42408	15.6707	0.00119399	0.0524285
Cndp2	0.995637	9.1034	15.6693	0.00119444	0.0524285
Herc1	-0.983558	8.75807	15.65	0.00120047	0.0525933
LOC108167347	-1.87289	6.90319	15.644	0.00120236	0.0525933
Zfp777	9.82696	3.45235	16.6556	0.00121028	0.0528037
Prmt3	10.1189	3.29171	16.6519	0.00121135	0.0528037
Thrap3	1.60903	6.31488	15.5793	0.00122291	0.0532155
Tmco1	10.1834	3.98507	16.5979	0.00122679	0.0532923
Plbd1	-1.74878	6.20015	15.4885	0.00125242	0.0543122
Adamts1	8.32278	4.60267	16.5008	0.00125514	0.0543369
Rnf170	9.99406	3.29785	16.4704	0.00126418	0.0545203
Tarbp2	10.3548	3.21719	16.4678	0.00126496	0.0545203
Canx	1.14012	7.88843	15.4479	0.00126585	0.0545203
Cldn18	-7.21425	6.83955	17.1099	0.00127423	0.0547063
Nfkb2	-1.06008	7.69256	15.4221	0.00127451	0.0547063
Tnrc18	-0.955625	8.43951	15.4018	0.00128135	0.0548575
Macf1	1.02113	9.86604	15.3988	0.00128238	0.0548575
Nfatc2ip	10.1663	3.38962	16.3978	0.00128604	0.0549212
Gna11	8.69392	4.32823	16.3896	0.00128856	0.0549356
Fam129b	1.41898	8.36985	15.3647	0.00129395	0.0550726
Carhsp1	-1.28008	7.10692	15.3549	0.00129731	0.0550739
Pag1	-1.17303	8.69329	15.3519	0.00129835	0.0550739
Zmynd19	9.87948	3.32168	16.345	0.00130224	0.0551462
Tpcn2	1.45968	6.86093	15.328	0.00130656	0.0551464
Clec2d	-1.12363	7.74595	15.3222	0.00130859	0.0551464
Ap5b1	3.45229	4.98525	15.3216	0.0013088	0.0551464
Dpysl3	8.55159	4.55961	16.2123	0.00134394	0.056338
Il13ra1	-1.14248	7.90895	15.2211	0.00134411	0.056338
Tgtp1	-1.11187	9.04667	15.2087	0.00134854	0.056338
Arih2	-1.40648	7.39292	15.2074	0.00134903	0.056338
Rufy2	7.03584	3.74833	15.2071	0.00134911	0.056338
Ctsk	1.58635	8.05322	15.2033	0.00135047	0.056338
Agtrap	1.62544	6.17326	15.1897	0.00135537	0.056449
Gpr137b	1.73226	6.96806	15.1661	0.00136389	0.0567105
Parp10	-1.19517	9.60713	15.1446	0.00137174	0.0569432
Klf2	-1.69781	6.35898	15.1314	0.00137657	0.0570495
Nudt3	5.46793	4.83774	15.1182	0.0013814	0.0571561
Cfdp1	9.8155	3.40217	16.066	0.00139174	0.0574895
Psd4	-1.18438	8.85998	15.072	0.00139853	0.0575968
Mapk6	-1.18502	8.23318	15.071	0.0013989	0.0575968
Larp1	1.04811	7.73006	15.0056	0.00142359	0.0585181
Tmem189	-1.12499	7.67613	14.9959	0.0014273	0.0585288
AW011738	-1.69641	6.60527	14.9927	0.00142849	0.0585288
Scarf2	7.97227	4.67129	15.9385	0.00143499	0.058687
Cebpb	-0.915763	9.21647	14.9705	0.00143701	0.058687
Vars2	9.50825	3.62318	15.8974	0.00144925	0.0590356
Tnfaip3	-1.01549	10.0954	14.9364	0.00145022	0.0590356
Dusp4	1.77472	6.86335	14.9244	0.00145489	0.0591303
Taldo1	-1.21403	6.76076	14.9048	0.00146258	0.0593472
Telo2	9.72392	3.36995	15.8118	0.00147953	0.0599026
Tmem176a	7.42012	6.00889	15.7948	0.00148561	0.0599026
Rnd1	-1.40824	6.53404	14.844	0.00148667	0.0599026
Cdk6	1.3803	6.60676	14.8432	0.00148697	0.0599026
Gabarap	-1.08105	7.46509	14.8404	0.00148813	0.0599026
Ints3	4.32202	4.79307	14.7942	0.00150677	0.0605562
Amotl2	-2.229	5.60769	14.7773	0.00151363	0.0607352
Nedd9	-1.14941	8.12356	14.7398	0.00152904	0.0611061
Psme3	1.72362	5.90376	14.7346	0.00153118	0.0611061
Hsd11b1	-2.03789	6.5709	14.7344	0.00153127	0.0611061
Ube2h	-1.13128	7.33886	14.7313	0.00153255	0.0611061
Baz2b	-1.36041	7.78425	14.7114	0.00154081	0.0612761
Serinc3	-0.940355	9.49712	14.7093	0.00154167	0.0612761
Zfp322a	9.83421	3.3185	15.6334	0.00154493	0.0613089
Trem1	-1.40467	8.593	14.6773	0.00155509	0.0616153
Rpl15	2.26159	5.98193	14.6569	0.00156373	0.0616896
Stk17b	-1.08031	7.78913	14.6543	0.0015648	0.0616896
Txnip	1.18431	8.38853	14.6521	0.00156575	0.0616896
Pafah2	9.83197	3.2756	15.5758	0.00156674	0.0616896
H2-Q4	-1.02942	8.28631	14.632	0.0015743	0.0618907
Twsg1	1.96426	6.15548	14.5856	0.00159428	0.0625107
Atg2a	-1.2499	7.97498	14.5838	0.00159503	0.0625107
Ptprc	-0.931922	10.1472	14.5535	0.00160825	0.0627945
Hdac2	9.77666	3.23833	15.467	0.00160898	0.0627945
Sat1	-1.3586	8.34302	14.5467	0.0016112	0.0627945
Rnf24	-1.26611	7.11926	14.5444	0.00161222	0.0627945
Slc2a3	-1.53888	7.03556	14.5325	0.00161747	0.0629019
Ptafr	-1.11125	10.7879	14.5192	0.0016233	0.0629597
Myef2	9.48059	3.34139	15.427	0.00162481	0.0629597
Eif3b	1.67186	6.2922	14.505	0.0016296	0.0629597
Dock2	-1.03337	8.32465	14.5046	0.00162978	0.0629597
Rbpj	-1.34089	8.354	14.5009	0.00163143	0.0629597
Atp6v0e2	9.96041	3.32603	15.3971	0.00163679	0.0630703
Msr1	1.38945	8.02976	14.483	0.00163939	0.0630742
Nfe2l2	-1.08267	7.74761	14.4383	0.00165952	0.0637514
Cenpt	10.078	3.23702	15.3153	0.00167002	0.0639648
Ncf1	-1.1953	8.56684	14.4131	0.001671	0.0639648
Pias1	-1.39858	6.47922	14.4046	0.00167491	0.0639648
Erbin	-1.39304	9.7231	14.4039	0.00167521	0.0639648
Snx30	2.4427	5.75742	14.3823	0.00168516	0.0642475
Nckipsd	9.43551	3.4173	15.2651	0.00169084	0.0643508
Nfkb1	-1.22538	8.39157	14.3594	0.00169576	0.0643508
Sik3	-1.25184	8.57401	14.3531	0.00169866	0.0643508
Tm9sf4	2.29029	5.70003	14.348	0.00170104	0.0643508
Kcnj2	-1.75896	6.57596	14.3362	0.00170657	0.0643508
BC017158	9.49276	3.29874	15.2263	0.0017071	0.0643508
Mbd2	-1.60787	6.1549	14.3315	0.00170876	0.0643508
B4galt1	1.11276	7.64465	14.3288	0.00171004	0.0643508
Zswim4	-1.14296	8.42479	14.3271	0.00171082	0.0643508
Il15	-1.6858	6.16082	14.291	0.00172784	0.0648944
Btbd3	8.96502	4.2091	15.1322	0.00174734	0.0655292
Gk	-1.14483	8.01342	14.2362	0.00175411	0.0655841
Hyou1	1.41697	6.94665	14.2356	0.00175439	0.0655841
Rybp	-1.50466	7.57921	14.2274	0.00175837	0.0655841
Tagap	-1.21221	8.94527	14.2256	0.0017592	0.0655841
Ogfr	-1.13424	6.93359	14.2192	0.00176232	0.0656036
Tubb5	2.16129	7.43615	14.1984	0.00177244	0.0658448
Stat1	-0.828761	9.87354	14.1952	0.00177402	0.0658448
Ryk	8.82228	4.14548	15.0494	0.00178364	0.0661049
Plbd2	2.94359	5.51894	14.1618	0.00179042	0.0662587
Rnf19a	-1.41785	7.69648	14.1479	0.00179731	0.0663224
Nampt	-1.2177	10.4943	14.1437	0.00179942	0.0663224
Prickle2	8.31993	3.96024	15.0049	0.0018035	0.0663224
Sorbs3	7.77554	4.17882	15.0041	0.00180388	0.0663224
Sec24b	-1.0745	7.16454	14.1319	0.00180528	0.0663224
Abcg1	1.16314	8.47382	14.1029	0.00181982	0.0666284
Sgcb	9.74587	3.20741	14.9671	0.00182058	0.0666284
Sipa1l2	-1.30497	6.76078	14.0995	0.00182153	0.0666284
Pik3r2	10.0067	3.79357	14.9585	0.0018245	0.0666404
Atp2a2	1.30754	7.68177	14.0624	0.00184033	0.0671214
Snn	8.24322	3.72451	14.916	0.00184396	0.0671568
Skil	-1.25758	8.33204	14.0286	0.00185762	0.067493
Gcn1	1.82549	6.62141	14.0268	0.00185854	0.067493
Cln3	-1.12547	7.34355	14.0079	0.00186834	0.0676949
Irak3	-1.40761	6.55997	14.0006	0.00187211	0.0676949
Entpd6	9.7093	3.19783	14.8538	0.00187293	0.0676949
Zfp281	-1.31722	7.4614	13.9947	0.00187522	0.0676949
Ddx3x	-1.07351	8.89371	13.9903	0.00187751	0.0676949
Slc40a1	-1.2139	8.46263	13.9784	0.0018837	0.0678212
Ilrun	-1.05622	8.82389	13.9707	0.00188773	0.0678696
Rcc1l	10.0749	3.14051	14.7909	0.00190268	0.067999
Bcl2l11	-1.21533	8.89832	13.9416	0.00190308	0.067999
Cd274	-1.34455	12.1767	13.9413	0.00190323	0.067999
D16Ertd472e	-2.3948	5.12282	13.9354	0.00190636	0.067999
Rel	-1.21419	8.12784	13.9346	0.00190676	0.067999
Dele1	9.37869	3.24753	14.7809	0.0019075	0.067999
Myo10	1.54402	6.86072	13.9263	0.00191119	0.0680344
Csnk1e	-1.60281	5.96093	13.9131	0.00191824	0.0681697
Loxl3	9.24081	3.98882	14.7494	0.00192264	0.0681697
Dcaf7	1.46119	6.87458	13.904	0.00192309	0.0681697
Sbno1	-1.04402	8.16033	13.8801	0.00193596	0.0685298
Mrpl50	9.46891	3.32006	14.7037	0.00194491	0.0687501
Mmp12	3.02868	7.1502	13.8526	0.00195085	0.0688638
Furin	-0.84085	8.8834	13.8422	0.00195658	0.0689693
Blcap	-1.26845	8.0271	13.8272	0.00196479	0.0691102
Mtmr4	4.81564	5.56729	13.8215	0.00196787	0.0691102
Cd200	1.42194	7.46614	13.8199	0.00196879	0.0691102
Snx20	-1.23915	6.80469	13.8149	0.00197155	0.0691111
Rnf213	-1.07468	12.9252	13.7997	0.00197996	0.0692728
Igtp	-0.887432	9.3415	13.7966	0.00198165	0.0692728
Rnf128	4.37264	4.80164	13.7831	0.00198917	0.0694394
Neurl3	-1.10327	7.83231	13.7575	0.00200348	0.0697109
Olfm4	-2.25334	6.47549	13.7543	0.00200528	0.0697109
Ifi30	2.09428	5.66454	13.7527	0.00200614	0.0697109
Zw10	9.99101	3.15629	14.5744	0.00200953	0.0697109
Ubd	8.5594	3.56582	14.572	0.00201076	0.0697109
Rap2c	-1.19046	8.10764	13.7292	0.0020194	0.0697612
Slfn4	-1.73916	13.1906	13.726	0.00202124	0.0697612
Rprl3	-1.15861	7.14608	13.725	0.0020218	0.0697612
Mcm3	9.54882	3.84103	14.5475	0.00202327	0.0697612
C5ar1	-1.10958	8.34489	13.6997	0.0020362	0.0701058
Fmn1	2.6392	5.59217	13.6951	0.00203882	0.0701058
Anpep	2.14981	8.03302	13.6846	0.00204484	0.0701882
Mef2c	8.33896	3.98141	14.4977	0.00204901	0.0701882
Zup1	-1.35303	7.3843	13.6764	0.00204956	0.0701882
Lzts2	8.41478	3.63818	14.4759	0.00206039	0.0703785
Trim30a	-1.30778	9.99569	13.6572	0.00206069	0.0703785
Kirrel	9.04423	5.32747	14.4452	0.00207656	0.0708246
Arhgap28	9.68656	3.2876	14.4134	0.00209345	0.0711888
Mier2	9.69027	3.15923	14.4098	0.00209536	0.0711888
Gsap	-1.02572	9.71547	13.5939	0.00209776	0.0711888
Lcp1	-0.870177	10.3303	13.5926	0.00209852	0.0711888
Smim3	-1.77518	6.41226	13.5818	0.00210493	0.0712796
Pxn	-1.11003	7.33647	13.5785	0.00210684	0.0712796
Inpp1	-2.23624	5.69041	13.5549	0.00212093	0.0716603
Pwwp3a	9.35641	3.43354	14.3555	0.00212459	0.0716879
Tusc2	9.88736	3.12444	14.3448	0.00213044	0.0717893
Nod1	-1.02439	8.68641	13.5297	0.00213607	0.0718832
Abcb1a	9.34345	3.22484	14.3183	0.00214491	0.0719889
Cep128	9.66789	3.24832	14.3183	0.00214492	0.0719889
Tmem176b	7.95652	6.492	14.3036	0.00215302	0.0721648
C77080	3.91824	5.50745	13.4905	0.00215991	0.0722998
Ell	-1.13173	7.35416	13.4851	0.00216319	0.0723136
Large1	2.95422	5.16175	13.4658	0.00217505	0.0726139
Fosl2	-0.883344	9.87608	13.4579	0.00217994	0.072681
Arhgap21	5.61793	4.7256	13.4505	0.00218452	0.0727375
Stimate	4.81987	5.06722	13.437	0.00219292	0.0729211
P3h1	9.30506	3.73659	14.2258	0.00219638	0.0729401
Bend4	-1.37313	7.49397	13.4168	0.00220549	0.0731465
Gspt1	3.15916	6.11508	13.3933	0.00222029	0.0735404
Hdac9	6.02143	4.26714	13.3615	0.00224042	0.0739912
Togaram1	1.77586	5.94298	13.3557	0.00224416	0.0739912
Oas2	-1.01911	8.91885	13.355	0.00224457	0.0739912
Pde4b	-0.944903	8.32696	13.3531	0.00224578	0.0739912
Slamf8	4.28562	5.80565	13.3476	0.00224931	0.0739912
Fcgr4	-1.28975	7.56789	13.3442	0.00225148	0.0739912
Cyp51	8.32729	3.55761	14.1188	0.00225771	0.0740994
Zkscan8	9.52764	3.92649	14.0995	0.00226899	0.0743727
Cul9	4.264	5.01723	13.291	0.00228592	0.0748305
Tut1	6.52122	3.85597	13.2802	0.00229295	0.0748927
Napa	-1.24208	6.78447	13.279	0.00229375	0.0748927
Zfp422	9.33222	3.29204	14.0457	0.00230073	0.0749275
Lrp1	1.57009	10.588	13.2683	0.00230076	0.0749275
Fbxw9	9.02981	3.2826	14.0387	0.00230491	0.074966
Fgd3	-1.27195	7.94744	13.2508	0.00231229	0.0751091
Aplp2	1.21992	6.96313	13.2356	0.00232235	0.0752642
Fblim1	6.67105	3.70438	13.2328	0.00232418	0.0752642
5031439G07Rik	2.17045	6.93368	13.2272	0.0023279	0.0752642
Fam120a	1.66573	7.42034	13.2236	0.00233033	0.0752642
Gm21188	-1.28149	8.42035	13.2211	0.00233197	0.0752642
Ide	3.34797	5.26193	13.2094	0.00233979	0.0754201
Usp32	-1.00745	7.8172	13.1973	0.00234793	0.075519
Fkbp9	8.9244	4.32582	13.9659	0.00234884	0.075519
S100a6	-1.58798	6.28418	13.1802	0.00235948	0.075678
Rxylt1	9.88485	3.05605	13.948	0.00235979	0.075678
Clmp	3.33186	6.49019	13.1346	0.00239049	0.0765654
Rab10	1.06623	7.37953	13.116	0.00240327	0.0768177
Sdcbp	-1.09212	10.4886	13.1143	0.00240445	0.0768177
Helz2	-0.791611	10.0075	13.102	0.00241297	0.0769923
Zfp36l1	-1.15481	6.9936	13.0938	0.00241871	0.0770781
Emc7	2.8394	5.49769	13.0777	0.00242991	0.0773372
Tet2	-1.06374	8.32902	13.0413	0.00245547	0.0780444
Raph1	1.40626	6.49114	13.0369	0.00245861	0.0780444
Ptar1	9.64185	3.13273	13.7861	0.0024614	0.0780444
Grina	-0.830165	9.98094	13.0151	0.00247412	0.078147
Zfp369	9.68865	3.1313	13.7644	0.00247546	0.078147
Pip4p2	9.81934	3.43703	13.7639	0.00247576	0.078147
Stard9	1.16002	7.00566	13.0068	0.00248003	0.078147
Cybb	0.829764	10.5072	13.0038	0.00248218	0.078147
Wdfy3	-0.970425	8.6302	12.9999	0.00248494	0.078147
Ifih1	-1.20922	8.99902	12.998	0.00248631	0.078147
Abhd10	-4.2135	4.81076	12.9901	0.00249204	0.0782297
Tuft1	9.69917	3.21582	13.7337	0.00249539	0.0782376
Cd300ld	-1.54473	6.57542	12.956	0.0025167	0.0788076
Timm10b	9.17808	3.22917	13.6842	0.00252804	0.079059
Slc25a10	7.5721	4.35049	13.6774	0.00253255	0.079059
Mtpn	0.903951	7.97521	12.9292	0.00253625	0.079059
Dnaja1	-1.96095	6.30463	12.9278	0.00253726	0.079059
Phka1	8.76301	4.04103	13.6439	0.00255488	0.0794825
Cpox	10.2093	3.67798	13.6364	0.00255992	0.0794825
Spryd7	6.4744	3.94344	12.891	0.00256449	0.0794825
Rtn3	1.00362	7.49456	12.8885	0.00256633	0.0794825
Spred1	1.16684	6.94592	12.8881	0.00256659	0.0794825
Reep5	1.94301	6.17971	12.8787	0.00257364	0.0796032
Phlda3	9.20638	3.40942	13.6033	0.00258236	0.0797264
Synj2	2.55713	5.36525	12.8649	0.00258394	0.0797264
Arid5a	-0.918322	7.66603	12.8543	0.00259189	0.079874
Sinhcaf	9.36463	3.15144	13.5656	0.00260813	0.0802763
Trem2	2.6977	5.10516	12.826	0.00261331	0.0803377
Mgat1	1.32046	6.86573	12.815	0.00262165	0.0804962
Ccnl2	-1.01226	7.94514	12.8013	0.0026321	0.0806731
Hnrnpc	-1.08508	7.20353	12.7991	0.00263381	0.0806731
Fastkd2	9.78823	3.07514	13.5185	0.00264076	0.080788
Ankrd39	9.22251	3.25213	13.478	0.00266922	0.0815598
Esam	6.77208	4.76958	13.4719	0.0026735	0.0815917
Itgb7	1.30141	7.48112	12.7326	0.00268532	0.0818183
Prrc2b	0.976991	7.93763	12.7299	0.0026874	0.0818183
Arfgef2	-1.03176	7.97333	12.7166	0.00269783	0.0820229
Scamp2	1.5514	6.39356	12.7131	0.00270062	0.0820229
Cebpg	1.6695	5.89143	12.7048	0.00270716	0.0821018
Saal1	9.76926	3.09944	13.4211	0.00270973	0.0821018
Tent4b	2.16872	5.77984	12.6919	0.00271736	0.0822343
Psmd2	1.2917	7.25928	12.681	0.00272604	0.0823983
Icam1	-1.02082	9.32337	12.6657	0.00273823	0.0826675
Gatad2a	-0.940157	7.31197	12.6521	0.00274912	0.0828974
Cd69	-1.42858	6.58722	12.6378	0.00276069	0.0831467
Prss23	8.0825	4.9642	13.3311	0.00277536	0.0834891
Snap47	9.66938	3.12393	13.3156	0.00278686	0.0837244
Cdca7l	9.64103	3.04623	13.3116	0.00278982	0.0837244
Gdap10	-0.943383	8.94736	12.5769	0.00281039	0.0842416
Elk3	1.95434	5.81747	12.5728	0.00281373	0.0842418
Mast2	1.86605	6.01183	12.5553	0.0028283	0.0845153
Clec7a	-1.3189	10.4961	12.5537	0.00282957	0.0845153
Arhgap10	2.34484	5.8403	12.5489	0.00283356	0.0845347
Ctu2	9.41637	3.1229	13.2427	0.00284155	0.0845837
Tlr6	-1.54533	6.56026	12.5389	0.00284191	0.0845837
Optn	-1.73954	6.32666	12.5311	0.00284845	0.0846075
Zfp64	9.74202	3.0104	13.2288	0.00285218	0.0846075
Gnptab	1.19521	7.43315	12.5259	0.00285277	0.0846075
Col24a1	9.56898	3.21861	13.1806	0.00288918	0.0855868
Ppil3	9.89119	3.01464	13.1682	0.00289882	0.0856475
Gpat3	-1.29723	7.6468	12.4711	0.00289917	0.0856475
Tmcc2	8.89617	3.26365	13.1602	0.00290502	0.0856475
Mirt1	-1.47349	7.21337	12.4626	0.00290644	0.0856475
Rnf215	9.61987	3.68024	13.1562	0.0029082	0.0856475
Abcb10	9.75114	3.63466	13.1491	0.00291371	0.0857099
Ms4a6d	1.95496	7.2121	12.4425	0.00292372	0.0858551
Afg3l1	2.54922	5.50552	12.4405	0.00292545	0.0858551
Acad8	9.86021	3.56125	13.1029	0.00295004	0.0864762
Tnfaip2	-0.836534	10.3919	12.3722	0.00298509	0.0874022
Slc36a1	1.36253	6.50955	12.3665	0.00299008	0.0874325
Ldlrad4	8.07245	4.02282	13.0474	0.00299448	0.0874325
Cd302	5.59891	4.56161	12.3593	0.00299652	0.0874325
Cd22	2.87485	4.91616	12.321	0.00303067	0.0883267
Plet1	8.20573	4.48885	12.9901	0.00304115	0.0885301
Pfkl	-0.9423	8.58453	12.2954	0.00305379	0.0886948
Slfn1	-1.13875	9.0207	12.2929	0.00305603	0.0886948
Chd7	-0.937557	8.39052	12.2915	0.00305735	0.0886948
Pgpep1	5.81889	4.55089	12.2785	0.0030691	0.0889334
Tbx3	9.42114	3.62723	12.9272	0.00309326	0.0895309
Slamf7	1.17801	7.43181	12.2433	0.00310138	0.089663
Eng	3.61309	5.7562	12.2328	0.00311108	0.0898404
Rpl5	1.40027	6.48946	12.2208	0.00312222	0.090059
Gpam	2.81011	6.3283	12.2033	0.00313854	0.0903687
Dad1	9.29614	3.72141	12.8718	0.00314011	0.0903687
Dmxl1	1.13473	7.04039	12.1808	0.00315963	0.0908268
Rnf26	5.39657	4.66955	12.1692	0.00317057	0.0910375
Slc39a14	1.94446	7.27338	12.1553	0.00318375	0.091312
Sestd1	1.47165	6.3616	12.1147	0.00322262	0.0922639
Acox1	1.4527	6.56834	12.113	0.00322425	0.0922639
Sgms2	-1.57251	9.06111	12.0927	0.00324393	0.0927219
Wdyhv1	9.90352	2.93888	12.7337	0.00326036	0.0930305
Eef1e1	10.197	2.92804	12.7318	0.00326209	0.0930305
Ankmy2	9.24816	3.18873	12.6979	0.00329246	0.0937788
Slc2a1	-0.879796	10.3942	12.0397	0.00329576	0.0937788
Itgb5	4.44029	6.35796	12.0358	0.00329961	0.0937824
Peli1	-1.26549	8.05437	12.0318	0.00330365	0.0937916
Gpr157	2.39717	5.4694	12.0105	0.00332474	0.0942845
F7	2.02744	6.10528	12.0031	0.00333213	0.0942949
Slc49a4	1.35208	6.23346	12.0027	0.00333258	0.0942949
Cxcl16	2.28449	7.82835	11.9864	0.00334898	0.0946527
Mybbp1a	5.27329	5.45731	11.9732	0.0033622	0.0948856
Phf23	-1.60858	5.99204	11.9707	0.00336474	0.0948856
Tmsb4x	-0.800013	10.5492	11.9456	0.00339027	0.0954264
Klhl36	9.20487	3.13862	12.5857	0.00339522	0.0954264
Hacd3	3.89545	4.99727	11.9374	0.00339867	0.0954264
Tgif2	-2.32637	5.28359	11.937	0.00339904	0.0954264
Zdhhc8	8.98862	3.79066	12.5702	0.00340976	0.0955792
Fkbp8	1.15268	6.70834	11.9243	0.00341206	0.0955792
St7	9.09609	3.4024	12.5543	0.0034247	0.095827
2010315B03Rik	9.43132	2.98551	12.547	0.00343157	0.0958696
Epha4	9.17463	3.66376	12.5404	0.00343781	0.0958696
Tram1	1.95989	6.41475	11.8967	0.0034406	0.0958696
Msn	-0.776426	10.2704	11.8959	0.00344141	0.0958696
Ttc38	9.35712	3.05237	12.5325	0.00344534	0.095873
Slit2	-5.02104	4.89921	11.8832	0.00345467	0.096027
Gna13	-0.947838	9.1602	11.8747	0.00346357	0.0961683
Fbxw17	2.32339	5.16354	11.8594	0.00347952	0.0964578
Nsd1	1.2993	7.54812	11.8574	0.00348164	0.0964578
Txn2	5.91916	4.17897	11.841	0.003499	0.0967281
Pglyrp1	-1.71305	5.80848	11.8405	0.00349945	0.0967281
Ptpn9	3.47506	5.47445	11.8373	0.00350289	0.0967281
Rab8b	-0.940684	9.29264	11.83	0.00351059	0.0968347
Impad1	2.36019	5.31314	11.8139	0.0035278	0.0972032
Ltbp1	7.81724	4.18827	12.4153	0.00355863	0.097794
Rfwd3	3.52905	5.13516	11.7847	0.00355914	0.097794
Cpeb2	-1.26979	8.82247	11.7831	0.00356087	0.097794
Heatr5a	1.6903	6.2443	11.7693	0.00357572	0.0980507
A930007A09Rik	8.9808	3.2552	12.3957	0.00357798	0.0980507
Whamm	-1.30136	6.71244	11.7506	0.00359606	0.0982979
Cracr2b	8.99873	3.32134	12.3754	0.00359817	0.0982979
Sumf1	2.31452	5.40554	11.7482	0.00359869	0.0982979
Ifit1bl2	-2.15169	7.36496	11.7351	0.00361308	0.0985842
Snx5	0.904021	7.57251	11.7017	0.00364987	0.0994806
Glud1	1.06447	6.95287	11.6923	0.00366029	0.0996428
Slfn8	-1.25794	7.46263	11.6878	0.00366532	0.0996428
Rbmx	-2.01763	5.74943	11.6857	0.00366766	0.0996428
Pik3c2a	-1.02718	7.87346	11.6695	0.00368587	0.0998252
Mgat2	4.89907	4.36987	11.6694	0.00368593	0.0998252
Ankrd12	-1.17041	6.76801	11.6691	0.00368624	0.0998252
Ndel1	-1.16735	7.63325	11.6524	0.00370506	0.100227
Dgat1	-1.51465	6.54603	11.6415	0.00371742	0.100454
Nr1d1	8.69551	3.76564	12.2527	0.00372302	0.100467
Mcl1	-1.06222	11.4564	11.6334	0.00372661	0.100467
Fam91a1	1.52018	6.46149	11.6306	0.00372983	0.100467
Cbr2	-6.87868	5.46446	12.6372	0.00374235	0.100582
Gpr153	6.48219	4.63039	12.2318	0.00374468	0.100582
Atp2b1	-1.05531	9.01151	11.6147	0.00374787	0.100582
Lmo7	6.54738	5.14263	12.2267	0.00375004	0.100582
Tgds	9.61057	2.9032	12.2052	0.00377261	0.101079
Cd82	-1.06982	7.5905	11.5767	0.00379166	0.101376
A530040E14Rik	-1.36126	6.31475	11.5767	0.00379171	0.101376
Ubl3	1.3203	6.73212	11.5696	0.00379992	0.101488
Mdn1	1.88811	6.40337	11.5297	0.0038466	0.102626
Oip5os1	9.91023	3.34424	12.1225	0.00386093	0.1029
Cap1	-0.877917	8.67612	11.5049	0.00387596	0.103098
Chd2	-1.0061	8.61548	11.5044	0.00387654	0.103098
Cnot6	1.40761	6.67031	11.4887	0.00389527	0.103487
Gpx1	1.32125	7.22227	11.4758	0.00391068	0.103728
Ptgfrn	1.2272	6.63882	11.4742	0.00391255	0.103728
Batf2	-1.46708	6.36729	11.4697	0.00391806	0.103765
Tmem106b	1.50424	6.01869	11.4532	0.00393794	0.104082
Parp9	-0.956444	8.01748	11.4529	0.00393827	0.104082
Nub1	-1.3593	6.51344	11.4386	0.00395557	0.10443
Arrdc4	-1.14641	7.17748	11.4002	0.00400264	0.105445
2510009E07Rik	2.07087	5.30432	11.3983	0.00400494	0.105445
Asap3	7.66571	4.38409	11.989	0.00400863	0.105445
Dennd4a	-1.07111	7.85959	11.3911	0.00401382	0.105445
Fbxl5	-0.857792	10.8447	11.3903	0.00401491	0.105445
Slc34a2	7.53698	8.22517	11.9785	0.00402049	0.105482
Atg5	2.42334	5.23429	11.3556	0.00405803	0.106356
Trf	1.50231	6.98046	11.3518	0.00406275	0.106369
Grk3	3.51209	5.60603	11.3359	0.00408282	0.106784
Rffl	-1.17332	7.42811	11.3309	0.00408912	0.106838
Larp4b	-0.940956	8.08048	11.3258	0.0040956	0.106854
Ogfrl1	-1.56165	5.77318	11.3237	0.0040982	0.106854
Zscan26	3.19682	5.14951	11.3082	0.00411788	0.107148
Cltb	9.24564	3.63493	11.8937	0.00411797	0.107148
Rpl4	1.67198	6.50172	11.2936	0.00413647	0.107518
Lrrfip2	-1.23642	6.84448	11.2841	0.00414871	0.107726
Uprt	5.33551	4.6322	11.2623	0.00417673	0.108336
Me1	7.61368	3.75521	11.8403	0.00418081	0.108336
Ptbp3	-0.876041	10.187	11.25	0.0041927	0.108533
Mrtfb	2.64043	6.00641	11.2393	0.00420666	0.108783
Slc27a4	-1.16502	7.04136	11.2324	0.00421562	0.108903
Sema4d	-0.882159	9.76357	11.2281	0.00422137	0.10894
Pusl1	9.79822	2.81651	11.7898	0.00424123	0.109333
Rbm26	1.79952	5.91759	11.2099	0.00424525	0.109333
Cav1	1.83395	5.58609	11.1896	0.00427207	0.109839
Ndufc1	8.00259	2.91468	11.1872	0.00427526	0.109839
Tbc1d4	7.64208	3.93312	11.7549	0.00428359	0.109839
Gm15501	1.17814	7.75693	11.1788	0.00428643	0.109839
Nt5m	9.69865	2.84594	11.7514	0.00428777	0.109839
Ubap1	-1.40132	8.38441	11.1736	0.00429339	0.109839
Rassf4	1.16834	7.53643	11.1647	0.0043053	0.109839
Fus	-1.05776	6.84906	11.1646	0.00430543	0.109839
Eif2ak2	-1.1102	7.37336	11.1624	0.00430833	0.109839
Dclre1c	-1.2535	8.29132	11.1623	0.00430844	0.109839
Klf6	-0.938906	10.2483	11.158	0.00431431	0.109874
Cd8a	8.64594	3.19325	11.7251	0.00432009	0.109874
Klhl17	4.94305	4.20694	11.1516	0.00432287	0.109874
Nfrkb	2.988	4.9047	11.1107	0.00437824	0.110983
Hace1	9.6552	3.37737	11.6782	0.00437829	0.110983
Nlk	2.9365	5.17139	11.1042	0.00438721	0.110983
Pcbd2	9.57256	2.79404	11.6702	0.00438836	0.110983
Tbc1d15	-1.47162	6.68181	11.1032	0.00438849	0.110983
Tecr	9.39605	3.39785	11.6516	0.00441175	0.111426
Arid4b	-1.60813	6.95091	11.0841	0.00441482	0.111426
Slc39a4	7.99109	4.29077	11.6197	0.00445231	0.11226
Oxa1l	9.34275	3.48568	11.616	0.004457	0.112266
Pik3c2b	6.71543	4.1459	11.6116	0.00446266	0.112296
Dcaf17	5.22146	4.41848	11.0324	0.00448671	0.112772
Cabin1	1.5317	6.21287	11.0296	0.00449052	0.112772
Il1f9	-1.58017	9.08754	11.0113	0.00451644	0.11331
Hmgxb3	1.58849	5.88097	11.0017	0.00452994	0.113471
Ptges	1.28645	7.69876	11.0004	0.00453181	0.113471
4931406P16Rik	1.63025	6.15512	10.9888	0.00454826	0.11376
Il15ra	-1.34031	6.22153	10.986	0.00455239	0.11376
Timm50	9.50242	2.85347	11.528	0.00457102	0.114113
Sumo3	1.82503	6.10318	10.9606	0.00458868	0.114391
Rnf123	5.08758	4.67955	10.9589	0.00459124	0.114391
Arhgap35	3.34679	5.81389	10.9546	0.00459731	0.11443
Ndufb10	9.47266	2.83406	11.4934	0.00461687	0.114803
Itga5	1.1779	7.72629	10.9227	0.00464367	0.115356
Cerk	1.52478	6.46968	10.9187	0.00464949	0.115387
Sdc3	1.31381	9.067	10.9154	0.00465431	0.115393
Egr1	-1.45606	7.30394	10.9089	0.00466385	0.115434
Zfp780b	6.58612	3.5738	10.9078	0.00466551	0.115434
Med23	2.04887	5.82485	10.9049	0.00466968	0.115434
1700017B05Rik	-0.952411	7.45678	10.8983	0.00467948	0.115563
Coasy	6.77654	3.36011	10.8922	0.00468844	0.115671
Trrap	0.979294	7.3569	10.868	0.0047243	0.116442
Ypel2	9.1777	3.46147	11.41	0.00472935	0.116453
Notch2	-0.730398	9.64601	10.8596	0.00473678	0.116522
Mbnl2	-0.904562	8.40139	10.8513	0.00474919	0.116714
Ptpn23	-1.55767	7.65084	10.8454	0.00475812	0.116819
B4galnt1	3.6726	5.53495	10.8389	0.00476783	0.116944
Rptor	1.53408	6.1601	10.8251	0.00478871	0.117333
Knop1	3.74429	5.22759	10.8211	0.00479466	0.117333
Ptpn12	-1.05963	7.93056	10.8192	0.00479764	0.117333
Plekho1	2.14139	5.32124	10.8071	0.0048159	0.117665
Napepld	9.59413	2.71315	11.3415	0.0048242	0.117754
H3f3b	-0.81895	9.25608	10.7951	0.00483425	0.117778
Slc35a3	1.58823	6.02383	10.7936	0.00483647	0.117778
Creb5	1.53806	6.31617	10.7891	0.00484338	0.117778
Cxcr4	-0.90114	7.58369	10.7884	0.00484456	0.117778
Gabpb2	1.43915	6.24275	10.7858	0.00484852	0.117778
Med26	9.25874	2.89106	11.3052	0.00487539	0.118292
Tsc1	1.67381	6.10155	10.7659	0.00487903	0.118292
Mipep	9.18967	2.81746	11.2829	0.00490703	0.118857
Leprot	1.53745	6.18996	10.7373	0.00492341	0.119139
Fbxl3	-1.01321	7.03796	10.7186	0.0049527	0.119662
Pebp1	5.29928	5.01022	10.7175	0.00495449	0.119662
Kank2	8.60697	4.84202	11.2412	0.00496694	0.119737
Azi2	-0.983706	7.63107	10.7067	0.00497154	0.119737
Mbip	9.43408	3.3341	11.2379	0.00497183	0.119737
Dll4	7.28534	4.14142	11.2223	0.00499441	0.120166
D6Wsu163e	9.66022	2.95301	11.2089	0.00501409	0.120524
Clic4	-0.779958	9.57378	10.6689	0.0050316	0.12074
B2m	-0.71604	10.4921	10.6682	0.00503261	0.12074
Slfn5	-0.813555	10.4579	10.6412	0.00507606	0.121666
C1qtnf1	6.95352	5.11339	11.1334	0.00512598	0.122676
Rn45s	2.01209	16.5702	10.6093	0.00512789	0.122676
Tmem101	9.23458	2.97684	11.1101	0.00516115	0.123354
Ube2v1	1.45693	6.1233	10.5754	0.00518362	0.123774
Rbl2	3.93742	5.18951	10.5712	0.00519061	0.123824
Samm50	2.60439	4.80676	10.5614	0.00520684	0.124094
Rdh13	6.12412	3.88715	10.5534	0.00522017	0.124294
Atp5g2	4.46662	4.31498	10.5496	0.00522649	0.124328
Rpl41	0.771962	8.30328	10.5319	0.00525609	0.124914
Cep290	9.73376	3.16723	11.0073	0.00531943	0.126131
Nckap5l	8.32123	3.55425	11.0067	0.00532039	0.126131
Tmem132a	8.29235	3.51655	11.0055	0.00532229	0.126131
Tmem241	8.95165	2.98936	10.9952	0.00533855	0.126397
Zmiz2	2.22849	6.09677	10.4722	0.00535762	0.126678
Numa1	-1.12705	6.68047	10.4705	0.00536044	0.126678
Lipg	-1.15377	6.57892	10.4654	0.00536933	0.12677
Rabgef1	-1.55831	7.66431	10.4544	0.0053882	0.126983
4933427D14Rik	5.5729	4.09181	10.4543	0.00538846	0.126983
Zfp467	9.06848	3.45698	10.9476	0.00541411	0.127396
Ptpn13	7.26968	4.4039	10.9463	0.00541607	0.127396
Upf2	-1.4767	6.10754	10.4113	0.00546329	0.128387
Psen2	2.17143	5.32747	10.3948	0.00549239	0.128951
Ogt	-0.813482	8.04959	10.3871	0.00550607	0.129152
Zranb3	3.62981	5.04501	10.3792	0.00552	0.129359
Cpxm1	7.02319	5.2043	10.8773	0.00552791	0.129424
Irf2bpl	2.11977	5.66405	10.3719	0.00553313	0.129426
Itprip	-1.03319	6.92214	10.3609	0.00555272	0.129764
Nek7	2.86553	5.97228	10.3555	0.00556247	0.129872
Kmt5c	3.98146	4.42137	10.3382	0.00559342	0.130473
Ftsj3	6.48194	3.75098	10.3349	0.00559941	0.130493
Cstf2t	4.27646	4.29991	10.3239	0.00561942	0.130838
Tmco6	-1.63364	6.42922	10.3123	0.00564043	0.131206
Vps26b	4.03436	4.68451	10.2849	0.00569064	0.132252
Sptbn1	1.27353	7.30495	10.2748	0.00570918	0.132561
Lrwd1	6.86579	3.15911	10.2717	0.00571505	0.132575
Dync2h1	5.26747	4.40446	10.2662	0.00572512	0.132682
Arl10	8.9332	3.02065	10.7557	0.00573132	0.132682
Smarca4	1.29642	6.36129	10.2582	0.00573998	0.132682
Celsr1	7.29266	5.25826	10.7486	0.00574354	0.132682
Usp38	-0.965628	7.16472	10.255	0.00574592	0.132682
Lgalsl	8.4833	3.18068	10.7363	0.00576473	0.132994
Tcirg1	0.918128	8.59747	10.2377	0.00577829	0.133151
Ctnnb1	-0.763049	10.0276	10.2324	0.00578812	0.133151
Ganab	2.9472	6.341	10.2302	0.00579221	0.133151
Eri3	5.59582	4.08206	10.23	0.00579263	0.133151
Coq3	9.56395	2.71127	10.7153	0.0058009	0.13322
Mfge8	2.85402	5.24332	10.2155	0.00581998	0.133537
Atp5d	2.87523	4.68608	10.2063	0.00583733	0.133724
Srsf6	1.44967	6.15226	10.2056	0.00583873	0.133724
Mgll	3.71303	5.20442	10.1979	0.00585322	0.133934
Amdhd2	-1.23353	6.70054	10.192	0.00586453	0.134071
Oasl1	-1.0882	9.03428	10.1875	0.00587306	0.134145
Oxsm	10.0447	2.72764	10.6641	0.0058905	0.134422
Trim12c	-1.22199	7.20758	10.1609	0.005924	0.13499
Cd63	1.18017	6.95263	10.1582	0.00592925	0.13499
Cd33	-1.01128	7.93263	10.1565	0.00593245	0.13499
Itfg2	9.09631	2.85568	10.6379	0.00593681	0.13499
Gripap1	-1.36602	7.14481	10.1423	0.00596001	0.13529
Cysltr1	8.99643	3.06438	10.6204	0.00596818	0.13529
Gpr141	-1.33064	6.71591	10.1347	0.00597481	0.13529
Xpo5	2.5988	4.7758	10.1338	0.00597653	0.13529
Mcemp1	-1.45503	6.37105	10.1306	0.00598277	0.13529
Cc2d1a	5.62906	3.89072	10.1266	0.00599054	0.13529
Lrpprc	4.10182	4.77579	10.1266	0.00599059	0.13529
Pcgf5	-0.978837	7.02907	10.1227	0.0059982	0.13529
Ifnar2	-1.03284	7.44146	10.1207	0.00600199	0.13529
Serhl	8.44444	3.1679	10.6007	0.00600358	0.13529
Sparcl1	6.70226	6.14948	10.5954	0.00601313	0.135384
Zfp608	-1.58933	5.69567	10.1056	0.00603159	0.135626
Mrpl1	9.9114	2.97488	10.5835	0.00603463	0.135626
Gid8	1.66991	5.56594	10.092	0.00605844	0.135979
Bloc1s5	9.88061	2.49851	10.5684	0.00606215	0.135979
Adgrl3	8.50032	3.50783	10.566	0.00606648	0.135979
Ptgs1	-4.63664	4.75915	10.0812	0.0060798	0.136074
Txndc11	4.22601	4.36083	10.0804	0.00608151	0.136074
Tacc1	1.21022	7.1452	10.067	0.0061082	0.13655
Mctp2	-1.16249	6.33793	10.063	0.00611604	0.136604
Maz	1.95938	5.63873	10.054	0.00613403	0.136885
Aga	5.95634	3.66109	10.0454	0.00615144	0.137152
Cln6	9.26799	3.22619	10.5156	0.00615926	0.137205
Lysmd3	-1.71194	5.67513	10.0385	0.00616523	0.137217
Clec4d	-1.41943	9.21394	10.0305	0.00618138	0.137455
Bsdc1	-1.64216	5.54689	10.0275	0.00618754	0.137471
Cdc42ep4	-1.19754	6.21863	10.0194	0.00620395	0.137554
Etv5	4.35349	5.30184	10.0187	0.00620534	0.137554
Itga2	8.20281	3.81546	10.4897	0.00620761	0.137554
H2-T23	-0.716011	9.65211	10.0068	0.00622943	0.137916
Gapvd1	1.06988	6.83734	9.99728	0.00624898	0.138228
Tln2	8.87301	3.30444	10.4502	0.00628213	0.138839
Tmem38b	-0.988508	7.02349	9.97421	0.00629642	0.139033
Gtf2ird1	4.80804	3.84744	9.96897	0.00630725	0.139151
Txndc15	5.20528	3.78948	9.96155	0.00632261	0.139368
Setdb1	2.56592	5.42611	9.95602	0.0063341	0.1395
Mrfap1	1.07155	6.98351	9.93528	0.00637737	0.14033
Smyd3	9.28935	2.6927	10.3924	0.00639305	0.140552
Serpinf1	8.52674	3.44144	10.3792	0.00641887	0.140997
Pdcd11	5.33012	4.56043	9.91211	0.00642613	0.141034
Sec63	1.90393	6.0307	9.90876	0.00643322	0.141067
Dgkh	-1.11039	6.59767	9.9008	0.00645009	0.141217
Abcd2	9.53153	2.8436	10.3626	0.00645128	0.141217
Slc7a8	1.33	6.61464	9.89399	0.00646456	0.141386
Tns3	1.43688	8.39622	9.88753	0.00647831	0.141498
Lpl	4.23729	5.9072	9.88631	0.00648092	0.141498
Tep1	1.6083	6.62876	9.88093	0.0064924	0.141626
Ric8a	1.66016	5.55189	9.87541	0.00650423	0.141762
Arhgap26	-1.11012	6.43888	9.86316	0.00653052	0.142212
Ap3m2	5.77901	4.08947	9.84342	0.00657317	0.143018
Pdcd1lg2	-2.50864	5.52909	9.83951	0.00658166	0.143079
Abcd1	2.59314	5.40558	9.83139	0.00659933	0.143308
Ephx1	7.30094	3.36975	10.2841	0.00660712	0.143308
Cadm1	2.92238	5.81793	9.82589	0.0066113	0.143308
Caskin2	7.55559	4.06776	10.2779	0.00661979	0.143308
Gtf2h3	9.10985	2.91439	10.2775	0.0066206	0.143308
Amer1	5.306	4.30317	9.81229	0.00664108	0.143628
Lzts3	9.10368	2.69892	10.2509	0.00667452	0.144154
Tsen34	9.26732	3.15182	10.2484	0.00667958	0.144154
Acad11	6.68525	3.1993	9.79348	0.0066825	0.144154
Ehd1	-0.822025	8.58995	9.7896	0.00669107	0.144215
Uqcrc2	1.73068	5.68129	9.78383	0.00670385	0.144367
Traf1	-1.1186	6.79026	9.77294	0.00672806	0.14473
Tm9sf2	1.73243	5.78054	9.77109	0.00673217	0.14473
Ewsr1	-1.02143	7.7403	9.76043	0.00675599	0.145008
Yif1a	9.40488	3.06102	10.2109	0.0067566	0.145008
Zfp651	8.26048	3.42279	10.1853	0.00680973	0.146024
Senp5	1.65983	5.79164	9.73384	0.00681577	0.14603
Dvl3	2.45319	5.24	9.72943	0.00682574	0.14612
H2-Q10	-1.07045	7.21679	9.72376	0.00683859	0.146271
Hc	-7.59854	4.55498	10.4518	0.00686172	0.146458
Zfp706	3.42884	4.82601	9.71278	0.00686355	0.146458
Trmt61a	9.14377	2.66762	10.1591	0.00686478	0.146458
Dpcd	9.54413	2.65471	10.1539	0.00687575	0.146568
Htra2	4.93903	5.02089	9.68626	0.00692427	0.147478
Ell2	-1.0789	8.09609	9.65874	0.00698792	0.148527
Prok2	-4.00097	4.20981	9.65829	0.00698897	0.148527
Lima1	3.28609	4.66233	9.65734	0.00699118	0.148527
Gabbr1	-1.67256	6.03075	9.65078	0.00700646	0.148727
Nab1	-1.19758	7.25326	9.64184	0.00702735	0.149045
Ube2d3	-0.771446	8.57189	9.63894	0.00703415	0.149064
Tmem35b	10.024	2.60877	10.0708	0.00705367	0.149261
Zbtb38	5.75921	4.43291	9.62992	0.00705531	0.149261
Il11ra1	3.17789	4.70608	9.58764	0.00715549	0.150945
Prune2	8.45059	2.93497	10.024	0.00715616	0.150945
Nbr1	-0.940743	7.79897	9.58576	0.00715999	0.150945
C1s1	3.56332	6.3811	9.58218	0.00716855	0.150945
Tor1aip1	-0.917111	8.07796	9.58125	0.0071708	0.150945
Sdha	1.46967	5.98826	9.58103	0.00717131	0.150945
Lamp1	0.719715	9.09784	9.57876	0.00717676	0.150945
Itsn2	-0.915011	7.36245	9.56571	0.0072081	0.151389
Ankrd44	-1.02011	6.76525	9.56498	0.00720986	0.151389
Fancg	6.08743	3.27184	9.55116	0.00724326	0.151871
Mlf2	1.97693	5.58634	9.5505	0.00724486	0.151871
Eif4g1	0.82983	7.70132	9.53938	0.00727185	0.152311
Grn	0.826206	8.56466	9.53628	0.00727941	0.152335
Map1b	-2.92641	5.44703	9.53188	0.00729012	0.152335
Zmat3	3.43718	5.4954	9.53148	0.00729111	0.152335
Arel1	-0.801546	7.96021	9.52397	0.00730948	0.152592
Rai14	1.51848	6.44757	9.51855	0.00732273	0.152638
Dop1b	-0.872761	7.92541	9.51813	0.00732377	0.152638
Gpd2	1.39836	5.95811	9.51135	0.00734043	0.152845
Cbfa2t2	5.09426	4.79108	9.50915	0.00734584	0.152845
Wdr73	9.62433	2.96143	9.93183	0.00736332	0.153051
Adamts4	4.93763	4.196	9.49948	0.0073697	0.153051
Aph1a	1.48199	6.72739	9.49778	0.0073739	0.153051
Dag1	1.40538	6.67479	9.49517	0.00738033	0.153059
Atp6v0d2	2.65099	5.54806	9.48642	0.00740202	0.153252
Gyg	-1.28156	6.30233	9.48634	0.00740223	0.153252
Glul	0.818826	7.45731	9.48216	0.00741261	0.153252
Pigr	6.04575	6.40878	9.90976	0.00741393	0.153252
Wwtr1	4.21322	5.11374	9.46526	0.00745479	0.15397
Tfpi	8.38106	3.38354	9.88012	0.00748254	0.154199
Inpp5a	-1.31248	6.22408	9.45411	0.00748276	0.154199
Ncapd3	5.37039	4.00942	9.45187	0.00748838	0.154199
Fam20c	1.59449	5.78268	9.45056	0.0074917	0.154199
Socs3	-0.755448	9.10415	9.44869	0.0074964	0.154199
Gmfb	1.44698	6.56045	9.44283	0.00751118	0.154321
Lgals3bp	0.998066	8.55556	9.44148	0.00751459	0.154321
Klhdc10	3.5556	5.16233	9.42734	0.0075504	0.154421
Nr3c1	-0.78359	8.39371	9.42664	0.00755218	0.154421
Tmem123	1.06989	6.7041	9.42657	0.00755235	0.154421
Prickle1	-8.32653	3.20916	10.124	0.00755713	0.154421
Fgd2	-6.06587	3.95813	9.42223	0.00756339	0.154421
Camsap2	2.80236	5.73913	9.4214	0.00756551	0.154421
Marchf7	-1.4634	7.86378	9.41899	0.00757165	0.154421
Pprc1	3.07975	5.23731	9.41798	0.00757421	0.154421
Zbtb41	6.50524	3.94954	9.41786	0.00757452	0.154421
Cd200r4	2.09358	5.28786	9.41243	0.00758838	0.154501
Nmt2	2.61302	4.93773	9.41132	0.00759122	0.154501
Adam17	-0.890581	8.74661	9.40743	0.00760117	0.154501
Gla	-0.920324	8.35164	9.40675	0.00760291	0.154501
Espl1	8.8071	3.17906	9.81347	0.00763954	0.15512
Fgl2	-0.784864	8.69908	9.3843	0.00766063	0.155375
Lama3	6.88779	4.46724	9.80027	0.00767108	0.155375
Pdik1l	6.05462	3.73596	9.37881	0.00767483	0.155375
Qsox1	-1.06175	6.94556	9.37454	0.00768586	0.155375
Slc12a4	3.12619	5.39288	9.37417	0.00768682	0.155375
Ube3a	1.42205	6.49798	9.37332	0.00768903	0.155375
Ate1	1.55986	5.93786	9.36808	0.00770265	0.155526
Plekhm2	-0.903652	7.77015	9.36293	0.00771603	0.155635
P2ry2	-1.22966	7.14513	9.36125	0.00772041	0.155635
Plek	-1.12968	11.1806	9.35845	0.00772771	0.155658
Dusp1	-0.788328	9.70845	9.3534	0.00774089	0.155799
Aldh18a1	8.17498	3.7624	9.76489	0.00775637	0.155986
Itga4	1.03235	6.74031	9.33528	0.00778841	0.156506
Lrrc59	1.42928	6.57879	9.32406	0.007818	0.156976
Nsun3	10.3762	2.70843	9.73637	0.00782592	0.15698
Rnf114	-0.843112	8.16746	9.31927	0.00783066	0.15698
Bag6	1.07993	6.58592	9.31556	0.0078405	0.157006
Chst11	-1.09215	7.73444	9.30865	0.00785885	0.157006
Calr	0.910821	7.35943	9.30769	0.00786139	0.157006
Fam162a	-2.12143	5.21732	9.3058	0.00786642	0.157006
Htt	0.871143	8.31337	9.30501	0.00786852	0.157006
P2ry10	8.68414	3.4028	9.71874	0.00786928	0.157006
Pikfyve	1.04775	6.67122	9.29002	0.00790856	0.157665
Nr1h3	1.78201	5.45176	9.27982	0.00793592	0.158086
Ift122	8.47967	2.78995	9.68613	0.00795023	0.158246
Kcnab2	1.51385	5.80513	9.26992	0.00796257	0.158367
Cstf2	5.64764	3.84978	9.26034	0.00798848	0.158757
Sirpa	0.697468	9.87572	9.25522	0.00800238	0.158908
1810026B05Rik	-1.23367	6.65468	9.251	0.00801383	0.15901
Adamts2	3.65042	5.6374	9.24725	0.00802402	0.159087
Acsf2	8.06691	2.93093	9.65422	0.00803035	0.159088
Gtpbp3	9.00185	3.11351	9.64668	0.00804943	0.159332
Cxcl11	-1.27719	6.67517	9.23579	0.00805531	0.159332
Ankrd54	9.04051	2.866	9.63695	0.00807413	0.159579
Selenoo	8.66509	2.8077	9.63138	0.00808829	0.159734
Usp24	1.01259	7.18901	9.219	0.00810137	0.159865
Srebf1	2.11581	5.458	9.21674	0.00810758	0.159865
Plxnc1	1.33654	6.03173	9.21067	0.00812432	0.159874
Cpne8	9.14647	3.05712	9.61705	0.00812488	0.159874
Hnrnph2	-1.38102	7.96087	9.20969	0.00812702	0.159874
Nnt	4.35231	4.41579	9.2065	0.00813585	0.159923
Zfp788	8.76948	2.68008	9.60968	0.00814377	0.159927
Irf2bp1	5.00681	3.84724	9.20184	0.00814876	0.159927
Gtf3c5	9.0871	2.54898	9.60276	0.00816158	0.160054
Arhgef6	-1.44348	5.8496	9.19146	0.00817758	0.160244
Fndc3a	-0.899125	9.50594	9.18893	0.00818461	0.160257
Ubr4	-0.664441	10.059	9.18377	0.00819899	0.160414
Mrpl19	9.60139	2.98119	9.57765	0.00822648	0.160827
Il16	-1.78059	5.49891	9.16515	0.00825113	0.161185
H2-DMa	2.76589	6.46598	9.16261	0.00825829	0.161199
Inpp5j	8.38165	3.29555	9.55451	0.00828687	0.161512
Trim34a	-1.30081	6.26866	9.15239	0.00828711	0.161512
Casp8	-1.15285	7.78166	9.14847	0.00829818	0.161603
Ifit1bl1	-1.41502	6.72114	9.14606	0.00830501	0.161611
Trim35	1.02437	6.83693	9.13931	0.00832413	0.161664
Zc3h11a	-0.845542	7.80761	9.13845	0.00832657	0.161664
Akap5	-7.69213	5.01455	9.79754	0.00833316	0.161664
B230303A05Rik	-1.89758	5.84608	9.13546	0.00833506	0.161664
Tbl3	6.18062	3.43682	9.13382	0.00833974	0.161664
Stard7	3.57507	5.20662	9.12244	0.00837218	0.162168
Vars	3.02191	5.70102	9.10329	0.00842711	0.163057
Abcd3	1.87805	5.31287	9.1016	0.00843199	0.163057
Stard4	-2.88263	4.99024	9.09972	0.00843741	0.163057
Cux1	-0.794974	7.5074	9.09624	0.00844743	0.163075
Wdsub1	8.98156	2.78582	9.49246	0.00845128	0.163075
Pdlim7	-1.4225	5.90497	9.08849	0.00846985	0.163308
Tars2	6.16739	4.03731	9.073	0.00851484	0.16393
Mfn2	2.94151	5.53459	9.07291	0.00851511	0.16393
L3mbtl2	6.13141	3.44543	9.05989	0.00855314	0.164441
Tbkbp1	-1.06728	7.19053	9.05936	0.00855469	0.164441
Med22	2.56184	5.04777	9.05714	0.00856118	0.164441
Tmem208	9.0431	2.51841	9.44336	0.00858407	0.164697
Lsm6	8.80107	2.63132	9.44208	0.00858757	0.164697
Vkorc1	8.733	2.73256	9.4345	0.00860828	0.164969
Tgtp2	-0.908921	8.88039	9.03792	0.00861776	0.165025
Dnase1l3	4.08491	5.0889	9.02323	0.00866127	0.165609
Laptm4b	6.26383	3.68644	9.02192	0.00866515	0.165609
Cstdc5	-9.51961	2.80751	9.20054	0.0086679	0.165609
Ncf4	-0.794898	7.91293	9.01658	0.00868105	0.165735
Ctsb	0.680445	11.603	9.01272	0.00869255	0.165829
Rtl5	8.91341	3.08835	9.3855	0.00874365	0.166657
Naip5	1.84693	5.85394	8.9938	0.00874919	0.166657
Anxa4	1.57705	7.25239	8.98576	0.0087734	0.166992
Il1bos	-2.91706	4.74057	8.98287	0.00878212	0.167032
Fmo2	7.52731	4.60876	9.36855	0.00879107	0.167077
Osbpl3	1.10216	6.3555	8.97686	0.00880026	0.167125
Gpr171	5.6233	3.94889	8.96575	0.00883394	0.167639
C030006K11Rik	8.84843	2.62694	9.33432	0.00888769	0.16845
Rnf43	7.78598	3.14244	9.3335	0.00889002	0.16845
Timmdc1	8.65328	2.73852	9.31881	0.00893188	0.169013
Tm2d3	9.30216	2.51866	9.31695	0.00893721	0.169013
Car5b	9.43557	2.41433	9.31604	0.00893981	0.169013
Apobec1	1.28929	6.92061	8.92857	0.00894775	0.169036
Pigw	9.82399	2.25523	9.29987	0.00898622	0.169636
Exoc2	1.73222	6.27224	8.91156	0.00900036	0.169776
Lrba	1.58375	6.11207	8.90913	0.0090079	0.169791
Mpi	9.29401	2.80675	9.28597	0.0090263	0.169998
Susd6	-0.710129	8.7083	8.90106	0.00903304	0.169998
Spcs3	1.40005	5.97253	8.89813	0.00904215	0.169998
Ubb	-0.642496	9.60468	8.89695	0.00904583	0.169998
Pdpn	1.55974	7.52348	8.89046	0.00906613	0.170253
Erlin2	2.09752	5.04465	8.88462	0.00908442	0.170388
Prkar1b	8.04733	3.41053	9.26514	0.00908681	0.170388
Fbxo31	8.07631	2.97871	9.25777	0.00910832	0.170664
Ninj1	-0.852193	7.70267	8.87058	0.0091286	0.170917
Gdpd1	9.5678	2.88301	9.24674	0.00914063	0.170957
Tnfrsf1b	-0.773511	10.7312	8.86509	0.00914594	0.170957
Olfml3	7.21111	4.03781	9.24314	0.00915121	0.170957
Rest	-0.93027	7.00408	8.86133	0.00915783	0.170957
Pccb	8.08108	3.18372	9.23219	0.00918344	0.171309
Smpd1	4.75167	4.81394	8.84944	0.00919556	0.171408
Arhgap31	1.27164	6.51311	8.84432	0.00921186	0.171585
Pde7a	4.47215	5.05025	8.84003	0.00922555	0.171714
Nudcd2	10.0905	2.80647	9.20709	0.00925787	0.172042
Nab2	-1.67831	5.44856	8.82963	0.00925883	0.172042
Lbh	1.67332	5.86578	8.82807	0.00926383	0.172042
Zfp943	9.01126	2.70032	9.20287	0.00927046	0.172042
Prpf18	3.2401	5.36496	8.81894	0.00929316	0.172337
Arih1	-0.766222	8.03238	8.79629	0.00936639	0.173496
Kmt5b	-1.17512	6.76034	8.79537	0.00936941	0.173496
Chd9	1.94755	5.80176	8.79023	0.00938613	0.173678
Cyb5r3	2.14606	5.76289	8.78709	0.00939634	0.173739
Prrc1	1.92825	5.3626	8.76545	0.0094672	0.174911
Kif1b	0.919929	7.59563	8.76351	0.00947357	0.174911
St3gal2	4.19004	4.44035	8.75128	0.00951392	0.175255
Hsd17b10	9.29637	2.89935	9.11956	0.00952295	0.175255
Selp	-4.06392	4.31571	8.74832	0.00952372	0.175255
Dnajb11	1.92308	5.35291	8.74658	0.00952947	0.175255
Mtmr1	4.71231	4.74546	8.74649	0.00952978	0.175255
Cbl	0.805145	7.6149	8.74512	0.00953433	0.175255
Prkcq	8.65398	3.05547	9.11377	0.00954079	0.175255
Med29	8.97306	2.45236	9.11066	0.00955039	0.175303
Uggt1	1.14601	6.29752	8.73534	0.00956682	0.175477
Adcy9	4.44892	4.53903	8.73119	0.00958062	0.175603
Nfu1	9.59823	2.81709	9.09519	0.00959831	0.175732
Inafm2	5.1685	4.61249	8.72491	0.00960158	0.175732
Man2c1	2.77998	5.21935	8.72054	0.00961622	0.175872
Wwp2	-0.797814	7.50296	8.71605	0.00963124	0.176019
Il1rn	-1.32206	11.7924	8.70799	0.00965833	0.176387
Ppme1	-1.28199	6.02616	8.69844	0.00969053	0.176847
Mical2	3.8249	5.68562	8.69267	0.00971003	0.177075
Aimp1	9.12758	2.43491	9.05598	0.00972099	0.177147
Sfxn3	2.17664	5.48574	8.68557	0.00973409	0.177257
Cdcp1	8.03586	3.65923	9.03032	0.00980228	0.17837
Zmym5	-1.6944	5.55144	8.65693	0.00983188	0.17878
Bbx	-1.1678	7.49863	8.65361	0.00984329	0.178859
Slc26a6	8.94122	2.5626	9.01031	0.00986621	0.179146
Nucb1	1.38045	6.17875	8.63792	0.0098974	0.179583
Wwox	9.28871	2.5387	8.99349	0.00992035	0.179702
Syap1	-1.64544	5.40814	8.6299	0.00992519	0.179702
Tug1	-1.00604	7.05743	8.62986	0.00992531	0.179702
Mydgf	5.7862	4.15374	8.62746	0.00993364	0.179721
Timm23	3.02113	4.46282	8.62547	0.00994057	0.179721
Tspan4	4.52006	4.74308	8.62183	0.00995323	0.179792
Dhx32	8.42788	3.1403	8.98162	0.00995875	0.179792
Ipcef1	-1.80114	5.47043	8.60689	0.0100054	0.180505
Khnyn	-1.07267	7.47172	8.59986	0.0100301	0.18082
Bnip2	1.36992	6.54674	8.59003	0.0100647	0.181315
Coro1a	-0.927072	7.42014	8.5826	0.0100909	0.181658
Dicer1	2.11179	5.67297	8.58051	0.0100983	0.181662
Fcsk	8.97463	2.88754	8.92912	0.0101307	0.182097
Yy2	9.74706	2.70676	8.92722	0.0101369	0.182097
Hspa5	-0.860226	8.66026	8.56675	0.0101472	0.182151
Ylpm1	2.62669	4.87732	8.5617	0.0101652	0.182344
Dpp9	1.95866	5.74307	8.5587	0.0101759	0.182407
Cmtr2	9.24562	2.41526	8.90456	0.0102123	0.182929
Parp4	-0.843638	7.16132	8.53972	0.0102439	0.183223
Ccdc142	9.23378	2.84775	8.8939	0.0102479	0.183223
Snrk	-1.04144	6.58035	8.5379	0.0102505	0.183223
Rapgef6	-0.939423	6.87834	8.53338	0.0102667	0.183385
Egln3	-1.24898	7.63301	8.52729	0.0102887	0.183578
Ndufa8	5.90828	3.52608	8.5263	0.0102923	0.183578
Mfsd9	9.77394	2.61605	8.87859	0.0102994	0.183578
Epb41	1.12873	6.29389	8.51452	0.010335	0.184021
Sulf2	4.09902	4.15661	8.51348	0.0103388	0.184021
Hsp90ab1	0.966304	7.88837	8.50744	0.0103608	0.184283
Sec31a	1.48383	6.40726	8.50241	0.0103792	0.184479
Sav1	1.56428	5.74109	8.49818	0.0103946	0.184623
Mta1	4.69294	4.6014	8.48029	0.0104603	0.185536
Ptpn2	-1.18455	6.11029	8.47935	0.0104638	0.185536
Yap1	6.58384	4.94905	8.82903	0.0104681	0.185536
Fkbp3	9.63429	2.77018	8.81566	0.0105141	0.186222
Ext1	1.60662	6.40473	8.46357	0.0105222	0.186233
Hmbox1	1.28025	6.34602	8.45977	0.0105363	0.186303
Tmem198b	8.17039	2.74172	8.80736	0.0105428	0.186303
Hmgn1	5.04169	3.79289	8.45656	0.0105482	0.186303
Tanc2	3.92685	4.79562	8.44903	0.0105763	0.186667
Atxn7l3b	1.92455	6.38011	8.43848	0.0106157	0.187014
Sun2	-0.819243	7.26433	8.43812	0.0106171	0.187014
Reep4	8.64193	2.68658	8.7857	0.0106182	0.187014
Atf7ip	-1.05125	7.02047	8.42593	0.0106629	0.187671
Ltbp4	6.59964	4.62178	8.76917	0.0106761	0.187773
Nfix	3.56005	5.49231	8.41944	0.0106874	0.187828
Arl8b	0.939678	7.41279	8.41765	0.0106941	0.187828
Snrnp48	9.19038	2.53262	8.75933	0.0107107	0.187871
Eif2ak4	3.09845	5.019	8.41307	0.0107114	0.187871
Spg21	1.06583	6.45855	8.4075	0.0107326	0.18797
Adcy6	-6.48545	4.78932	8.97456	0.010742	0.18797
Nol12	9.23598	2.44017	8.74947	0.0107456	0.18797
Fance	5.86994	3.51764	8.40371	0.010747	0.18797
Cd300lf	-0.804458	10.2102	8.3983	0.0107676	0.18797
Ikbip	7.71948	3.19913	8.74025	0.0107783	0.18797
Ilvbl	3.91043	4.24816	8.39545	0.0107784	0.18797
Dip2a	1.5266	5.76173	8.3941	0.0107836	0.18797
H2-T-ps	-0.890597	8.65102	8.39395	0.0107842	0.18797
Ighmbp2	8.54351	3.22362	8.72682	0.0108262	0.188439
Dars2	9.19775	2.81397	8.7247	0.0108337	0.188439
Gramd1b	1.00254	6.82129	8.38037	0.0108361	0.188439
E2f6	9.26028	2.80878	8.7227	0.0108409	0.188439
Nudt5	8.86814	3.22273	8.71671	0.0108624	0.188675
Acsl1	0.778178	7.91459	8.3717	0.0108694	0.188675
Rpl3	1.25126	6.15657	8.36912	0.0108794	0.188718
Mfng	8.81452	2.99089	8.70341	0.0109102	0.189025
Slc9a3r2	6.71763	3.82867	8.70289	0.010912	0.189025
Map3k8	-1.19309	6.61586	8.35695	0.0109264	0.189144
Abca1	0.738024	10.4582	8.35431	0.0109366	0.189189
Prps2	8.6659	2.94284	8.69403	0.010944	0.189189
Mvp	-0.877312	7.28772	8.34934	0.0109559	0.189265
Tm9sf1	2.32339	5.24355	8.34571	0.01097	0.189303
Elf1	-0.910366	6.99234	8.34492	0.0109731	0.189303
Sbf2	2.80629	5.89437	8.34205	0.0109843	0.189367
Abcb6	9.29908	2.27575	8.67179	0.0110248	0.189936
Golph3	-0.923196	7.0419	8.32511	0.0110505	0.190249
Septin9	1.33625	6.25337	8.31824	0.0110775	0.190402
Atp5a1	1.06506	6.96863	8.31788	0.011079	0.190402
Cst7	7.6655	3.5232	8.65599	0.0110827	0.190402
Babam1	3.74346	4.30611	8.31517	0.0110896	0.190402
Apba1	1.70479	5.69247	8.31038	0.0111085	0.190597
Trub1	9.41074	2.7828	8.63787	0.0111494	0.191027
Eif5	-0.867057	8.57439	8.2988	0.0111544	0.191027
Tjp1	3.46838	5.251	8.29831	0.0111563	0.191027
Trim26	-1.02843	6.41914	8.29357	0.0111751	0.19122
Tnf	-0.932218	6.89329	8.27044	0.0112675	0.192216
Tmed8	-0.892078	7.30474	8.26842	0.0112756	0.192216
Yod1	5.84917	3.19344	8.26815	0.0112767	0.192216
Fbxl17	1.54949	5.57078	8.26372	0.0112945	0.192216
Fasn	3.25979	7.64452	8.26279	0.0112982	0.192216
Tmem259	1.54433	5.67325	8.26214	0.0113009	0.192216
Cstdc4	-2.2031	6.76119	8.26112	0.011305	0.192216
Crocc	8.82552	2.46143	8.59542	0.0113076	0.192216
Tdrd7	-0.90517	7.27491	8.25787	0.011318	0.192216
Trip6	6.80897	3.34057	8.25732	0.0113203	0.192216
Unc93b1	0.968493	6.99695	8.25694	0.0113218	0.192216
Krt7	7.3889	3.98625	8.59086	0.0113248	0.192216
Gusb	2.99116	6.22603	8.25192	0.0113421	0.192381
Gm8989	-2.08755	5.04584	8.24601	0.011366	0.192657
Cdk13	-0.992519	6.57179	8.23727	0.0114015	0.192965
Zfp267	8.63647	2.85113	8.57006	0.0114034	0.192965
Lrrc32	7.45295	3.36884	8.56908	0.0114071	0.192965
Xpo6	-0.758738	7.89226	8.22099	0.0114679	0.193864
Thbs2	5.83065	5.24533	8.54961	0.0114813	0.19396
Acss1	5.38249	4.21094	8.20152	0.0115479	0.194956
Cmah	-1.65135	5.42367	8.19332	0.0115819	0.195394
Phyhd1	8.16057	2.9236	8.5215	0.0115894	0.195394
Ipo8	1.63117	5.43195	8.1885	0.0116018	0.195473
Coro1b	0.867352	7.40888	8.18088	0.0116335	0.195876
Cast	-0.927142	6.81208	8.17408	0.0116618	0.196134
Prex2	6.48335	5.04407	8.50099	0.011669	0.196134
Mink1	1.43694	6.80397	8.17079	0.0116756	0.196134
Sel1l	1.02131	6.90212	8.16975	0.0116799	0.196134
Casp1	-1.14913	6.76114	8.16107	0.0117163	0.196614
Xaf1	-1.18974	6.03607	8.15781	0.01173	0.196713
Psme2	-0.828384	7.53701	8.15215	0.0117538	0.196875
Tbccd1	8.80029	2.76102	8.47875	0.0117561	0.196875
Echs1	3.96263	4.66341	8.14995	0.0117631	0.196875
Tbc1d9	0.703198	8.54989	8.14383	0.0117889	0.196981
Agps	0.982442	6.68085	8.1435	0.0117903	0.196981
Tlr8	1.35364	6.08206	8.1429	0.0117928	0.196981
Aar2	2.33819	4.82124	8.13955	0.011807	0.197088
Nbeal2	-0.752189	7.53809	8.12509	0.0118683	0.197981
Dhx15	1.17082	6.21775	8.12117	0.0118851	0.198129
Sf3a3	5.72224	3.82607	8.11619	0.0119064	0.198353
Hira	2.21668	4.9585	8.11351	0.0119178	0.198356
Thap12	4.90082	4.36134	8.11064	0.0119301	0.198356
Muc4	6.83258	4.80561	8.43446	0.0119317	0.198356
Pigp	8.77436	2.85945	8.4329	0.011938	0.198356
Gab2	-0.846597	7.73337	8.1067	0.011947	0.198375
Fbxo8	8.55227	3.0571	8.4252	0.0119688	0.198607
Pdhx	8.62411	2.88898	8.42023	0.0119888	0.198808
Smim13	5.02366	4.47328	8.09336	0.0120044	0.198885
Ednra	7.39584	4.28382	8.41436	0.0120124	0.198885
Inip	8.73617	2.8083	8.41192	0.0120223	0.198885
Galnt1	2.65951	6.19175	8.08644	0.0120343	0.198885
Pkd2	4.82677	4.78934	8.08378	0.0120458	0.198885
Dnlz	9.0294	2.84857	8.40554	0.012048	0.198885
Prdm1	1.16778	6.64465	8.08312	0.0120486	0.198885
Ntn3	9.10821	2.37448	8.39881	0.0120753	0.199195
Itgav	-0.751322	8.28572	8.07416	0.0120875	0.199208
Txndc5	1.63196	6.36933	8.07316	0.0120919	0.199208
Kcnk13	8.75073	2.61094	8.39028	0.0121099	0.199271
Isy1	-1.67804	5.28696	8.06865	0.0121115	0.199271
Serpinb6a	4.85138	4.33417	8.06352	0.0121339	0.19951
Fastkd3	8.98228	2.41372	8.38036	0.0121504	0.199566
Gga3	1.60571	5.47825	8.05905	0.0121534	0.199566
Cwf19l1	8.99785	2.66399	8.37674	0.0121652	0.199566
Lcp2	-0.807675	8.71328	8.0555	0.012169	0.199566
Dcun1d4	5.67956	3.77001	8.0412	0.0122318	0.200467
Dcaf10	1.83919	5.52655	8.03924	0.0122404	0.200478
Cct3	3.06178	5.11397	8.03266	0.0122695	0.200824
Eif3a	1.18752	6.26754	8.02892	0.0122861	0.200887
Ganc	4.55301	3.74697	8.02703	0.0122945	0.200887
Mdga1	8.77407	2.55235	8.34466	0.0122972	0.200887
Hspa1a	-2.1053	6.04006	8.01959	0.0123275	0.201175
Flot1	-1.36725	6.12875	8.01885	0.0123308	0.201175
Eny2	8.4301	3.02419	8.33163	0.0123513	0.201379
Col4a1	2.35201	8.26609	8.00103	0.0124104	0.202173
Prkcsh	2.0852	5.33423	7.99977	0.012416	0.202173
Map2k5	5.50553	3.89415	7.99662	0.0124301	0.202255
Rn4.5s	7.55907	3.47777	8.31004	0.0124416	0.202255
Pogk	4.94984	4.96075	7.99157	0.0124528	0.202255
Jak3	-0.900951	6.99568	7.9915	0.0124531	0.202255
Phc3	1.39875	6.78209	7.98734	0.0124719	0.202429
Tdrd9	-8.90641	2.48294	8.48861	0.0125471	0.203519
Surf6	9.02739	2.66537	8.2812	0.0125634	0.203653
Sec62	1.72195	5.71114	7.96022	0.0125948	0.204031
Cyb561	6.61929	4.33523	8.26442	0.0126349	0.20455
Fgfr2	6.48535	4.76116	8.24764	0.0127069	0.205582
Tatdn2	-0.823982	8.32564	7.93279	0.0127205	0.205625
Jchain	-5.33778	5.57643	8.44501	0.0127258	0.205625
Cenpb	1.28074	6.84413	7.91254	0.0128143	0.206875
Atp6v1d	-1.01425	7.14756	7.91005	0.0128259	0.206875
Rsad2	-1.46137	12.5415	7.90965	0.0128277	0.206875
Psme2b	-1.05487	7.39921	7.90091	0.0128685	0.207322
Bmi1	3.67071	4.52027	7.90018	0.0128719	0.207322
Rnf180	8.41251	3.29374	8.17895	0.0130065	0.209357
Ercc8	9.33602	2.62102	8.17412	0.0130279	0.209567
Nlrx1	2.57718	4.8458	7.86399	0.0130423	0.209665
Cldn12	8.64932	3.01572	8.16002	0.0130905	0.210306
Prkacb	2.95282	6.02236	7.85031	0.0131074	0.210443
Socs1	-0.95564	6.77051	7.84734	0.0131215	0.210528
Aup1	1.08713	6.23591	7.84571	0.0131293	0.210528
Clcn6	1.35295	5.98494	7.84369	0.013139	0.210549
Ppp3r1	1.35615	6.77193	7.83539	0.0131787	0.211012
Tmem164	0.825093	7.41756	7.83291	0.0131907	0.211012
Asah1	1.43279	6.47827	7.83244	0.0131929	0.211012
Slc39a7	1.48192	6.67193	7.8277	0.0132157	0.211242
Mycbp2	-0.682334	8.73301	7.82431	0.0132321	0.21129
Erc1	1.72422	5.35703	7.82361	0.0132355	0.21129
Mal2	6.66875	4.86448	8.12521	0.0132467	0.211335
Pisd	2.939	5.54486	7.81674	0.0132686	0.21143
Arl6ip4	8.83525	2.66777	8.1202	0.0132693	0.21143
Dennd5b	7.46903	3.30741	8.10944	0.0133181	0.212043
Cdk5rap1	9.3925	2.58047	8.10801	0.0133246	0.212043
Pip4k2b	1.82956	5.41891	7.80123	0.0133439	0.212216
Ipo9	1.4472	6.05823	7.79528	0.0133729	0.212544
Col23a1	7.12576	3.55937	8.08031	0.0134513	0.213655
Cd151	3.18746	5.3029	7.77533	0.0134707	0.213761
Lrp11	9.10726	2.32199	8.07518	0.0134749	0.213761
Tlr4	-0.955096	7.97591	7.77068	0.0134936	0.213923
Mbtps2	2.93532	4.3536	7.76441	0.0135246	0.21421
Tnks2	1.12584	7.27647	7.76359	0.0135287	0.21421
Ccdc117	4.84319	4.51349	7.75825	0.0135551	0.214494
Pxk	-1.20395	6.34637	7.75339	0.0135793	0.21473
Itga9	2.31829	6.6814	7.75182	0.013587	0.21473
Mettl23	9.50747	2.77998	8.0477	0.0136022	0.214835
Zfp799	8.46976	2.92783	8.04398	0.0136195	0.21496
Srsf1	-1.02193	6.95996	7.74376	0.0136272	0.21496
Zbtb45	8.20426	2.9944	8.02697	0.0136992	0.215961
D830031N03Rik	3.61593	5.0458	7.72588	0.0137167	0.216102
Ric1	-0.689086	8.04463	7.72348	0.0137288	0.216158
Cxcl14	2.55643	5.41825	7.72085	0.013742	0.21619
Stx16	1.67526	6.24081	7.71967	0.013748	0.21619
Nek4	5.97699	3.18161	7.70418	0.0138262	0.217285
Rgl1	1.32224	7.55189	7.70065	0.0138442	0.217362
Slc35f6	1.58508	6.05255	7.69983	0.0138483	0.217362
Morn4	9.59291	2.46568	7.99135	0.0138677	0.21753
Atp13a1	1.54884	5.80862	7.69285	0.0138839	0.217649
Flcn	-1.07331	7.69578	7.67834	0.013958	0.218676
Endod1	2.86657	5.41006	7.6746	0.0139772	0.21884
Tmx1	2.53185	4.65413	7.66745	0.014014	0.219264
Hmcn1	3.83682	5.10012	7.66596	0.0140216	0.219264
Rnaseh2a	8.6249	2.87622	7.95735	0.0140307	0.21927
Gm8979	-1.27613	5.98401	7.66194	0.0140424	0.219317
Spr	8.39769	2.71044	7.94603	0.0140855	0.219698
Actr3	-0.700218	8.12593	7.65232	0.0140922	0.219698
As3mt	9.15815	2.62739	7.94451	0.0140929	0.219698
Gcnt1	-1.00971	6.67748	7.65037	0.0141023	0.219708
Pafah1b3	9.05664	2.59878	7.93336	0.0141471	0.220148
Gng11	8.73935	2.80041	7.93319	0.014148	0.220148
Ten1	9.03318	2.24885	7.92799	0.0141733	0.220376
Hmgcl	-1.25822	6.47773	7.63542	0.0141801	0.220376
Zfp473	-9.89275	1.5074	8.11195	0.0141942	0.220447
Ikzf1	0.826535	6.98229	7.6312	0.0142021	0.220447
Rps6ka2	-1.57009	6.65302	7.62611	0.0142288	0.220632
Mesd	5.28681	3.88603	7.62559	0.0142315	0.220632
Stra6l	1.75219	6.10885	7.62377	0.0142411	0.220645
Elp4	8.38257	3.07311	7.91194	0.014252	0.220679
Sfmbt1	1.50912	6.05083	7.61531	0.0142855	0.221041
Mettl16	8.98978	2.58478	7.90364	0.0142929	0.221041
Slc39a8	6.35572	4.29915	7.89543	0.0143335	0.221533
Rad21	-1.25452	5.96808	7.60286	0.0143513	0.221672
Zcchc2	-0.776969	8.29355	7.60001	0.0143663	0.221768
Daxx	-0.862085	7.77275	7.59145	0.0144118	0.222335
Atrnl1	-0.809616	7.18112	7.57236	0.0145137	0.22377
Pdzd2	6.0351	5.99184	7.85547	0.0145329	0.223929
Setbp1	6.72521	3.55197	7.84958	0.0145626	0.22425
Pcgf6	9.17398	2.60425	7.84778	0.0145717	0.224253
Slc29a3	1.15248	7.18888	7.55737	0.0145944	0.224465
Vps41	2.08051	5.01793	7.55561	0.0146039	0.224475
Thumpd1	8.83547	2.56115	7.83678	0.0146273	0.22459
2510039O18Rik	2.85121	5.64613	7.55003	0.014634	0.22459
Atp8a1	-0.805719	7.36123	7.54928	0.0146381	0.22459
Csf1r	1.0945	7.88461	7.53588	0.0147109	0.22557
Gpat4	1.69433	5.62122	7.53123	0.0147362	0.2257
Ccnf	-1.86431	5.80428	7.53104	0.0147372	0.2257
Hcfc1	2.21685	6.46805	7.52551	0.0147674	0.226025
Agfg2	4.4433	3.96061	7.51758	0.0148109	0.226314
Yars2	8.69773	2.43685	7.7984	0.0148234	0.226314
Xpot	1.72627	5.87912	7.51437	0.0148285	0.226314
Dhx9	2.13427	6.03698	7.51313	0.0148353	0.226314
Vdac1	0.949006	6.847	7.51213	0.0148408	0.226314
Hadh	7.55486	2.98514	7.79426	0.0148447	0.226314
Wfs1	8.20416	3.03358	7.79315	0.0148504	0.226314
Acp6	8.87749	2.1507	7.79081	0.0148625	0.226314
Tmem150a	7.97064	3.06113	7.78993	0.014867	0.226314
Astn2	8.81279	2.80038	7.78695	0.0148824	0.226412
Mef2a	-0.802583	7.42375	7.50139	0.0149	0.226543
Phf1	-1.19262	6.17108	7.49377	0.0149422	0.227048
Arpin	7.62352	2.79152	7.77208	0.0149596	0.227175
Mogs	3.8283	4.08292	7.48123	0.0150119	0.227832
Septin8	1.04308	6.67975	7.47703	0.0150354	0.228051
Uri1	4.437	4.88455	7.46834	0.0150839	0.228651
Tbc1d20	-0.758683	8.22891	7.46429	0.0151067	0.228858
Tmem160	6.0999	3.0751	7.46235	0.0151176	0.228886
Map11	1.38308	5.73918	7.45817	0.015141	0.229104
G530011O06Rik	10.2205	2.57212	7.73303	0.0151644	0.229203
Snrpa1	9.2522	2.52025	7.73146	0.0151727	0.229203
Tbc1d16	7.49334	3.67575	7.73105	0.0151748	0.229203
H2-Ob	6.96606	4.43124	7.72717	0.0151954	0.229376
P4hb	-0.642218	9.62492	7.44073	0.0152396	0.229905
Siglece	-1.25155	5.96927	7.42285	0.0153413	0.231302
Slc39a1	0.937116	6.88964	7.41719	0.0153737	0.231652
Syk	-0.616458	9.63156	7.40563	0.0154401	0.232514
Bcr	3.3499	5.44316	7.40183	0.015462	0.232704
Pank3	1.47286	5.76908	7.39775	0.0154855	0.23292
Anapc10	8.70648	2.39594	7.67096	0.0154967	0.232949
Paqr3	8.50301	2.26641	7.6673	0.0155165	0.233108
Sms	4.5921	4.03687	7.39004	0.0155302	0.233174
Atg4d	4.19757	4.30616	7.38191	0.0155774	0.233553
Pot1b	8.21133	2.87613	7.65543	0.0155811	0.233553
Brd2	0.704106	8.35684	7.38092	0.0155831	0.233553
Kmt2b	0.873794	7.11755	7.37382	0.0156245	0.233903
Acad12	9.01614	2.11527	7.64739	0.015625	0.233903
Ddhd1	1.70439	6.13888	7.36885	0.0156535	0.234105
Hopx	-3.17467	4.33808	7.36823	0.0156571	0.234105
Mmaa	8.82549	2.09438	7.63285	0.0157049	0.234681
Mtdh	1.20435	6.38695	7.35594	0.0157292	0.234905
Zfp672	8.68493	2.67186	7.61746	0.0157899	0.235672
Luzp1	2.61981	6.15321	7.33464	0.015855	0.236452
Plk3	-1.11194	8.75991	7.33365	0.0158609	0.236452
Ptcd3	6.15709	3.75607	7.32578	0.0159077	0.237009
Vps13d	-0.718194	8.88566	7.32227	0.0159286	0.237181
1600014C10Rik	-0.825861	7.33178	7.3206	0.0159386	0.23719
Tmem67	-1.75539	5.5002	7.31498	0.0159721	0.237549
Nt5c3	-1.33387	5.98136	7.30627	0.0160244	0.237907
Tbc1d2b	-0.870992	7.05062	7.30627	0.0160244	0.237907
Mthfd1	7.3773	3.52985	7.57549	0.0160245	0.237907
Adora3	-9.93655	2.25935	7.74102	0.01607	0.238307
Lamb3	-2.40643	5.36101	7.29567	0.0160882	0.238307
Gprc5b	2.03543	6.04131	7.29485	0.0160931	0.238307
Ankrd28	3.13118	4.92907	7.2946	0.0160946	0.238307
Rab3d	4.38342	4.49013	7.2939	0.0160989	0.238307
Dusp3	1.35633	6.06375	7.29065	0.0161185	0.238307
Dync1li2	1.63967	5.68682	7.28897	0.0161287	0.238307
Zfp119a	-8.31363	2.48593	7.72882	0.0161364	0.238307
Ttc39c	-1.53532	5.61647	7.286	0.0161467	0.238307
Naglu	2.24443	5.52607	7.28598	0.0161468	0.238307
Trim65	7.79636	2.85581	7.54945	0.016172	0.238307
Lbr	-1.10858	6.29426	7.28101	0.0161769	0.238307
Tnpo1	0.683941	7.9637	7.28035	0.0161809	0.238307
Soga1	2.62357	5.88392	7.27841	0.0161927	0.238307
Colgalt1	1.07759	6.49985	7.27835	0.0161931	0.238307
Mmp27	7.03421	2.93025	7.27279	0.0162269	0.238666
C130026I21Rik	-2.59879	4.54664	7.26285	0.0162876	0.239419
Klf13	0.941912	7.91749	7.25455	0.0163385	0.239953
Slc11a1	0.770133	7.89506	7.25356	0.0163446	0.239953
Ccdc58	9.41188	2.26312	7.51799	0.0163524	0.239953
Prkci	5.34405	4.65989	7.2391	0.0164337	0.241005
Cep68	7.3944	3.06089	7.49952	0.0164594	0.241243
Tnfrsf23	-1.23314	6.782	7.22927	0.0164946	0.241618
Gtf3c1	1.55873	6.13063	7.22673	0.0165104	0.241709
Zfp90	8.97842	2.13797	7.48287	0.0165566	0.241974
Syngr2	1.9143	5.43106	7.21814	0.0165639	0.241974
Map3k1	0.729466	7.58749	7.2176	0.0165673	0.241974
Prkra	8.68263	2.19683	7.47957	0.0165759	0.241974
St3gal1	0.936526	7.19165	7.21612	0.0165765	0.241974
Tinf2	-1.85979	5.21009	7.21425	0.0165881	0.242005
Sipa1l1	-0.931338	6.48915	7.2021	0.0166643	0.242976
Eif2s3x	0.962178	7.10908	7.19941	0.0166812	0.243081
Med15	1.16924	5.96452	7.19525	0.0167074	0.243322
Shq1	9.36278	2.3885	7.45463	0.016723	0.243354
Gstz1	8.52965	2.61325	7.45357	0.0167292	0.243354
St14	4.54637	4.35939	7.19032	0.0167385	0.243354
Pcdhgc3	6.76977	4.21935	7.44799	0.0167624	0.243543
Rps25	3.21394	4.60022	7.18522	0.0167708	0.243543
Hck	-0.83246	7.2741	7.18109	0.0167969	0.243782
Smc2	8.08796	2.68818	7.43856	0.0168185	0.243931
Atp1b1	6.73182	4.83649	7.43601	0.0168337	0.243931
Plec	0.710365	9.48332	7.17409	0.0168414	0.243931
Tsfm	9.26392	2.33592	7.43398	0.0168458	0.243931
Fh1	5.60056	3.49091	7.15666	0.0169526	0.245336
Nrbp2	7.4037	4.21301	7.41447	0.0169629	0.245345
Ppdpf	5.67333	3.41124	7.1524	0.01698	0.245451
Atp5mpl	7.98031	2.43323	7.40738	0.0170056	0.245681
Ptch1	1.43727	5.81189	7.13925	0.0170646	0.246295
Prmt2	5.73077	3.39183	7.13878	0.0170676	0.246295
Tomm70a	3.48702	4.93307	7.12899	0.017131	0.247068
Nup205	1.47163	5.72671	7.12121	0.0171815	0.24762
Ivns1abp	1.47646	6.21837	7.12008	0.0171889	0.24762
Tsn	3.68189	4.6852	7.11347	0.017232	0.248099
Ccny	0.992484	6.80568	7.11001	0.0172546	0.248283
Shb	7.54201	2.94669	7.36269	0.0172781	0.24842
Ehmt2	2.46686	6.44723	7.10554	0.0172838	0.24842
Tmbim1	1.9462	6.13989	7.10207	0.0173066	0.248472
Spint1	7.06508	3.58578	7.35799	0.0173071	0.248472
Ticam2	3.96827	4.34385	7.09644	0.0173436	0.248854
Sf3a1	2.59586	4.74533	7.09169	0.0173749	0.249161
Tor1b	1.75697	5.25691	7.08841	0.0173965	0.249286
Zfp629	7.63942	3.21842	7.34241	0.0174035	0.249286
Robo1	7.85742	3.15896	7.3397	0.0174203	0.249286
Cep63	7.88528	2.48275	7.33926	0.017423	0.249286
Cenpx	8.86591	2.63965	7.33696	0.0174373	0.249348
Pigq	4.29985	5.05356	7.07858	0.0174615	0.249542
Gm1943	9.88245	2.35184	7.33162	0.0174706	0.249542
Katna1	-1.1699	6.04717	7.07323	0.017497	0.249687
Il18r1	3.46838	5.18438	7.07269	0.0175005	0.249687
Zfp770	8.61579	2.30918	7.32514	0.017511	0.249695
Srp19	9.43952	2.34946	7.31559	0.0175709	0.250407
Top1	-0.933872	6.58895	7.0575	0.0176019	0.250708
Alkbh1	8.58368	2.58814	7.3072	0.0176236	0.250875
Rubcn	2.54718	5.13043	7.04834	0.0176632	0.251298
Pacs2	1.15686	6.28699	7.0418	0.0177073	0.251783
Nphp1	8.15175	2.94253	7.28751	0.0177481	0.252221
Parvb	3.60836	5.27762	7.03138	0.0177776	0.252498
Rhoq	1.00613	6.83194	7.02024	0.0178532	0.253429
Fads3	6.35691	4.22418	7.26711	0.0178782	0.253616
Ndufaf3	8.94007	2.20862	7.26468	0.0178937	0.253616
Slc1a2	3.06494	5.30161	7.01348	0.0178992	0.253616
Tufm	4.98352	3.87959	7.0124	0.0179066	0.253616
2610008E11Rik	8.5423	2.72239	7.25452	0.017959	0.254213
Ssr2	4.32848	4.70415	7.00329	0.0179688	0.254213
Plekhh3	8.0081	2.73641	7.25027	0.0179864	0.254263
Selenok	-1.25001	6.39318	6.99639	0.0180162	0.254263
Gatad2b	1.09184	6.36112	6.99477	0.0180273	0.254263
Slpi	-0.723115	7.89672	6.99367	0.0180349	0.254263
Nos1ap	7.65307	2.97054	7.24018	0.0180516	0.254263
Pparg	8.7066	2.43877	7.23962	0.0180552	0.254263
Kri1	5.21119	3.63758	6.98959	0.018063	0.254263
Ttc19	8.99174	2.51275	7.23835	0.0180635	0.254263
Cmpk1	1.94077	5.87628	6.98899	0.0180671	0.254263
Spns1	3.21948	4.86727	6.98812	0.0180731	0.254263
Srrm2	-0.629173	9.06381	6.98153	0.0181186	0.25476
Llgl2	5.26311	3.67593	6.97672	0.0181519	0.254847
Myh14	5.30522	5.15507	7.22433	0.0181546	0.254847
Herc2	1.05773	7.57864	6.97628	0.018155	0.254847
Lyz1	2.56463	5.42528	6.97143	0.0181886	0.255176
Gnpat	2.03475	4.99295	6.96897	0.0182057	0.255185
Stk35	1.49841	5.5907	6.96843	0.0182094	0.255185
Sdc4	1.60686	7.99978	6.96491	0.018234	0.255278
Mettl2	8.75938	2.61515	7.21183	0.0182363	0.255278
Amacr	8.75699	2.26141	7.19906	0.0183203	0.256235
Ecd	5.06053	3.85715	6.95189	0.018325	0.256235
9330175E14Rik	-1.89853	4.84933	6.94826	0.0183504	0.25633
A430005L14Rik	8.90553	2.13445	7.19423	0.0183521	0.25633
Cdkl2	9.25328	2.44099	7.19105	0.0183731	0.25633
Fnip1	-0.94749	9.23145	6.94125	0.0183997	0.25633
Tnfrsf21	1.04042	7.60286	6.94093	0.0184019	0.25633
Cpsf1	2.58715	5.51452	6.93752	0.0184259	0.25633
Tmbim6	-0.591817	9.82126	6.93523	0.0184421	0.25633
S100a11	-1.2019	6.43466	6.93495	0.0184441	0.25633
Lrrc1	8.2964	2.62844	7.17769	0.0184617	0.25633
Ttc27	8.78479	2.52869	7.177	0.0184663	0.25633
Lpin2	-0.756071	7.78519	6.93108	0.0184714	0.25633
2810047C21Rik1	9.65772	2.75677	7.17597	0.0184731	0.25633
Dhrs4	8.1469	2.59992	7.17588	0.0184737	0.25633
Arhgap42	7.43895	3.73946	7.17431	0.0184842	0.25633
Dtx3	1.57595	5.34856	6.9274	0.0184975	0.25633
Eea1	-0.966416	7.49346	6.92668	0.0185026	0.25633
Adcy7	1.07319	6.83743	6.92642	0.0185044	0.25633
Mansc1	8.47116	2.96425	7.16397	0.0185532	0.256864
Rad1	8.2693	2.33482	7.15742	0.018597	0.256992
Zfp91	1.31642	6.20607	6.91082	0.0186153	0.256992
Ctdspl2	3.3897	5.12243	6.90976	0.0186228	0.256992
Dock1	2.71912	5.95612	6.90874	0.0186302	0.256992
Pnrc2	-1.35475	5.73838	6.90536	0.0186543	0.256992
Gdi1	-0.754526	7.15408	6.90459	0.0186598	0.256992
Arl4c	1.18678	6.02872	6.90419	0.0186627	0.256992
Mrpl36	8.73861	2.35873	7.14547	0.0186774	0.256992
Cpsf2	3.11414	4.92512	6.90032	0.0186904	0.256992
Msh2	8.1436	2.60879	7.14329	0.0186921	0.256992
Ttc21b	9.20863	2.47279	7.14239	0.0186981	0.256992
Fmnl3	-1.21987	6.6793	6.89823	0.0187054	0.256992
Mgat4a	-0.774337	7.63531	6.89803	0.0187068	0.256992
Dhdh	6.22668	2.90392	6.89708	0.0187137	0.256992
Scarb1	4.21484	4.73146	6.89687	0.0187151	0.256992
Treml2	-0.997851	6.32917	6.89363	0.0187384	0.257042
Cox11	8.61559	2.89111	7.13632	0.0187392	0.257042
Gpalpp1	1.61314	5.37302	6.88208	0.0188217	0.257765
Slc38a2	-0.89459	7.12322	6.88168	0.0188246	0.257765
Mmp19	1.62152	6.03145	6.88088	0.0188303	0.257765
Ocel1	8.38415	2.64952	7.12253	0.0188327	0.257765
Spata5l1	8.89129	2.04869	7.11932	0.0188546	0.257857
Lysmd4	9.22712	2.33932	7.1177	0.0188656	0.257857
Rsrp1	-0.751944	8.06611	6.87432	0.0188778	0.257857
Gpd1	8.06817	2.74221	7.11555	0.0188803	0.257857
Steap2	7.17243	3.77281	7.11102	0.0189112	0.25814
Golga3	1.21546	6.04666	6.86331	0.0189578	0.258636
Trio	0.883247	7.76684	6.8583	0.0189944	0.258995
Cmtm4	3.99184	4.54654	6.84932	0.0190601	0.259616
Aprt	1.39985	5.71244	6.84813	0.0190688	0.259616
Txnrd2	8.71229	2.34441	7.0878	0.0190708	0.259616
Rcan1	1.88163	4.91554	6.84496	0.019092	0.259751
Cct4	1.47399	5.46156	6.84145	0.0191178	0.259751
Rims3	9.30812	2.28703	7.08047	0.0191215	0.259751
Ctps	4.72428	4.30225	6.8409	0.0191219	0.259751
Mmp10	4.70985	4.16305	6.83529	0.0191632	0.26012
Mbd6	-1.20481	5.78859	6.83391	0.0191734	0.26012
Cog1	2.94912	4.49481	6.83302	0.01918	0.26012
Chd1	-0.89967	7.50026	6.82971	0.0192044	0.260312
Prdx2	4.53711	4.39489	6.82736	0.0192218	0.260407
Inf2	1.12922	6.90921	6.82418	0.0192454	0.260554
Kctd7	8.90931	2.53573	7.06152	0.0192532	0.260554
Ppcdc	3.84008	3.65633	6.81675	0.0193005	0.260983
Zc3h6	8.68792	2.40277	7.05403	0.0193056	0.260983
B3glct	8.10647	3.05406	7.05114	0.0193259	0.261
Met	0.99818	8.03203	6.81311	0.0193276	0.261
Ipp	8.55629	2.45207	7.04302	0.0193829	0.261608
Frmd4a	1.12402	6.17956	6.8033	0.0194009	0.26171
Sema3f	6.40968	4.5237	7.02711	0.0194953	0.262842
Rbp1	6.98322	3.54599	7.02336	0.0195218	0.262962
Tsen54	7.89825	2.75987	7.02293	0.019525	0.262962
Pex11b	4.8923	4.25164	6.78361	0.0195488	0.263142
Arl5a	1.02842	6.5897	6.78123	0.0195668	0.263245
Marchf8	3.22348	4.98607	6.77798	0.0195914	0.263435
C1d	8.66653	2.2521	7.00658	0.0196414	0.263869
Slc23a2	0.613277	8.78455	6.77095	0.0196446	0.263869
Osgep	8.46656	2.27214	7.00248	0.0196707	0.263914
Tarm1	-1.4476	5.84634	6.76747	0.0196711	0.263914
Tex15	-9.12995	1.95988	7.33497	0.0196882	0.263914
Zhx3	8.16181	3.22839	6.99931	0.0196934	0.263914
Nob1	8.21965	2.31091	6.99823	0.0197012	0.263914
Tead4	8.64951	2.42415	6.9969	0.0197107	0.263914
Fam13b	-0.954414	6.70804	6.7581	0.0197424	0.264199
Ice2	8.60757	2.51142	6.98453	0.0197997	0.264818
H2aw	8.79179	2.40294	6.98315	0.0198096	0.264818
Gps1	4.86321	4.14651	6.74764	0.0198224	0.264848
Pcdh18	7.63475	2.54233	6.9789	0.0198403	0.264947
Slmap	1.17757	6.15839	6.73665	0.019907	0.265696
Dpy19l1	4.12235	5.31416	6.72764	0.0199765	0.26638
Rnf144a	-1.23231	5.74381	6.72728	0.0199793	0.26638
Sirpb1b	-3.10019	4.11571	6.72188	0.0200212	0.266797
Ssbp4	3.57755	4.16684	6.71862	0.0200464	0.266931
2900097C17Rik	0.825437	7.61598	6.71786	0.0200523	0.266931
Atxn7l1	1.46005	5.686	6.71416	0.0200811	0.26699
Rgs10	8.39688	2.62121	6.94437	0.0200919	0.26699
Cxcl3	-1.0226	6.44504	6.71158	0.0201012	0.26699
Card19	-1.00455	6.24689	6.71152	0.0201017	0.26699
Inpp5d	-0.712823	7.74628	6.71049	0.0201097	0.26699
Naa50	1.00181	6.71084	6.7079	0.0201299	0.267118
Sh3d19	5.38762	4.00156	6.93544	0.0201576	0.267302
Rfng	8.27303	2.59823	6.93444	0.0201649	0.267302
Ehd3	7.14604	3.07739	6.9292	0.0202036	0.267636
Agk	8.23751	2.47115	6.92815	0.0202113	0.267636
Asb4	-9.98062	1.63296	7.07439	0.0202285	0.267722
Abcc9	6.79396	3.88123	6.92027	0.0202697	0.26801
Rnf187	2.60023	5.61328	6.68984	0.0202714	0.26801
Magi3	-1.36224	5.60634	6.68471	0.0203119	0.268404
St3gal3	7.41284	3.20863	6.90954	0.0203494	0.268574
Nktr	-0.89529	7.81944	6.6792	0.0203554	0.268574
Guk1	7.80843	2.38015	6.90856	0.0203567	0.268574
Med13	-0.71516	9.09839	6.67606	0.0203802	0.268607
Lgr4	8.34539	2.28535	6.90537	0.0203805	0.268607
5730409E04Rik	8.28256	2.81516	6.895	0.0204581	0.269489
Abca17	-9.20064	1.89643	7.21564	0.0204959	0.269846
Arhgap25	-1.3054	5.62151	6.65795	0.0205241	0.270077
Ahctf1	1.07612	6.19339	6.65544	0.0205442	0.270141
Adsl	5.60565	3.54386	6.65467	0.0205503	0.270141
Faap24	8.87665	2.02909	6.87779	0.0205875	0.270398
Ppp1r12a	-0.783663	7.47109	6.64954	0.0205914	0.270398
Sh3bp2	0.890418	6.74357	6.64359	0.0206391	0.270884
Tmem86a	1.64188	5.20258	6.63913	0.020675	0.271215
Ctbp1	1.27289	6.13556	6.63674	0.0206943	0.271326
Sh2b2	-1.24523	6.11989	6.63401	0.0207163	0.271474
Setd7	1.22477	6.38337	6.63204	0.0207321	0.27154
Bcl2	3.61534	5.30445	6.62729	0.0207706	0.271903
Sdf2l1	3.70327	4.31758	6.62172	0.0208157	0.272227
Capn5	5.17376	3.38937	6.62062	0.0208246	0.272227
Slc35a1	8.2403	2.68037	6.84619	0.0208277	0.272227
Hdhd5	7.68792	2.88727	6.84089	0.0208683	0.272617
Mettl8	9.33539	2.07849	6.83936	0.0208801	0.27263
Smpdl3a	1.77807	5.33629	6.60422	0.0209582	0.273508
Son	-0.589181	8.82412	6.59472	0.021036	0.274232
Piezo1	1.10033	7.58081	6.59455	0.0210375	0.274232
Fggy	8.26329	2.57302	6.8178	0.0210463	0.274232
Snx27	0.926801	6.63125	6.58688	0.0211005	0.274797
Hmgcs1	1.55929	5.62394	6.58397	0.0211245	0.274917
Ctif	5.45131	3.43038	6.58312	0.0211315	0.274917
Tmem106a	0.988956	6.66474	6.57995	0.0211577	0.275022
Tango2	5.61762	3.26868	6.57875	0.0211676	0.275022
Oga	-0.785056	7.9476	6.57818	0.0211723	0.275022
Flt4	4.13023	4.94871	6.57685	0.0211834	0.275024
Rrn3	2.42327	4.62294	6.57521	0.021197	0.275059
Nkain1	8.51991	2.09074	6.79408	0.0212311	0.275303
Nars	1.23728	5.81917	6.57031	0.0212376	0.275303
Nrde2	5.11359	3.84879	6.5625	0.0213025	0.275781
Chchd4	8.94575	2.40562	6.78414	0.021309	0.275781
Dnmt1	1.43273	6.38318	6.5598	0.021325	0.275781
Fbxo33	2.3879	4.49917	6.55913	0.0213306	0.275781
Mrpl10	4.05435	4.44672	6.55836	0.021337	0.275781
Brip1	8.36082	2.33288	6.7802	0.02134	0.275781
Snx18	-0.757884	8.7992	6.55444	0.0213698	0.276024
Jmy	-1.32393	5.68971	6.54843	0.0214201	0.2763
Aox1	7.32957	2.91739	6.76987	0.0214215	0.2763
Cox10	8.52843	2.36891	6.76956	0.0214239	0.2763
H3c6	7.2072	3.20308	6.76356	0.0214715	0.276772
Acsf3	8.39125	2.42061	6.75009	0.0215786	0.27801
Tpm1	2.36059	6.06132	6.52673	0.0216029	0.278181
Stambp	7.96231	2.61488	6.74251	0.0216392	0.278506
Wls	1.23444	6.361	6.51761	0.0216803	0.278867
P3h3	7.44488	3.36562	6.73626	0.0216893	0.278867
Nsf	1.79371	5.20495	6.50838	0.0217589	0.2791
Neurl2	8.56178	1.91517	6.72699	0.0217638	0.2791
Tcp1	2.68923	5.70172	6.50681	0.0217723	0.2791
Ypel5	-0.971927	6.74919	6.50523	0.0217858	0.2791
Ezr	-0.786845	7.37943	6.5041	0.0217955	0.2791
Sap30l	8.53625	2.52863	6.72277	0.0217979	0.2791
Magt1	1.22187	6.03598	6.50262	0.0218081	0.2791
Numbl	7.34038	2.88142	6.72058	0.0218155	0.2791
Slf2	-0.932919	6.4714	6.50171	0.0218159	0.2791
Dcbld2	4.69988	4.6777	6.50146	0.021818	0.2791
Rab34	7.94129	2.60718	6.71648	0.0218487	0.279351
Psmb8	-0.822302	7.01823	6.48948	0.021921	0.280133
Pfas	4.49806	4.69535	6.48181	0.0219871	0.280836
Tmem87a	1.65727	5.23059	6.48011	0.0220018	0.280882
Slc30a7	1.16387	7.0066	6.47599	0.0220374	0.281088
Naa15	1.45948	5.70067	6.47567	0.0220402	0.281088
Hnrnpl	0.910736	6.60151	6.4683	0.0221041	0.281619
Smarcd1	5.22592	3.96085	6.46683	0.022117	0.281619
Aco1	1.68644	5.70453	6.46494	0.0221334	0.281619
Pepd	1.86235	5.07198	6.46477	0.0221349	0.281619
Vcam1	2.14455	5.76906	6.46445	0.0221377	0.281619
Pdgfb	3.56754	4.98163	6.46109	0.0221669	0.281849
Ubc	-0.636081	12.2842	6.45628	0.0222089	0.282194
Blvrb	3.59816	4.25463	6.45542	0.0222164	0.282194
Cntrl	-1.20418	6.04421	6.44591	0.0222998	0.283111
Tmem184b	-0.748504	7.63145	6.44142	0.0223392	0.283349
Cyth3	2.49074	5.87931	6.44122	0.022341	0.283349
Fn3krp	7.67398	2.38107	6.64604	0.0224276	0.284286
Mat2b	-1.23752	5.63855	6.43029	0.0224374	0.284286
Prdx3	4.55405	4.51857	6.42575	0.0224776	0.284602
Plcxd2	-1.23207	5.91673	6.42475	0.0224864	0.284602
Ift52	4.95193	3.96292	6.42294	0.0225025	0.284602
Itgb1bp2	9.08677	2.12731	6.6345	0.0225241	0.284602
Snx32	8.20287	2.12256	6.63403	0.022528	0.284602
Zer1	4.69847	4.06258	6.41746	0.0225512	0.284602
Sh3bp1	2.70656	5.28787	6.4166	0.0225588	0.284602
[truncated: 23,240 more rows]

## Sheet: RIM.Cell
ID	logFC	logCPM	F	PValue	FDR
Ccl4	4.5456	7.79428	254.677	5.04705e-11	1.0449e-06
Sftpb	-15.2968	7.56922	662.528	8.28007e-11	1.0449e-06
Adam8	3.49844	9.82297	220.132	1.46022e-10	1.22849e-06
Hdc	3.47532	9.91987	208.654	2.15231e-10	1.35805e-06
Cxcl2	6.51128	10.8969	192.007	3.92038e-10	1.40305e-06
Muc5b	-14.334	7.14417	487.644	4.01139e-10	1.40305e-06
Ctsl	4.14966	10.0335	187.283	4.68893e-10	1.40305e-06
Osm	4.05242	7.85785	185.895	4.94602e-10	1.40305e-06
Fnip2	3.11121	9.67412	185.598	5.00315e-10	1.40305e-06
Mxd1	2.95699	11.1174	170.168	9.30697e-10	2.34899e-06
Lhfpl2	3.05184	8.95845	167.503	1.04146e-09	2.38959e-06
Il1b	3.4398	11.6838	160.73	1.3965e-09	2.73308e-06
Mgp	-14.2931	6.59388	381.63	1.40774e-09	2.73308e-06
Hcar2	4.55978	10.7128	156.4	1.69472e-09	3.01185e-06
Ccr1	3.08865	9.12659	155.196	1.79e-09	3.01185e-06
Plin2	3.16257	10.0571	151.555	2.11699e-09	3.33628e-06
Il1a	4.39898	10.0665	150.278	2.24719e-09	3.33628e-06
Gdap10	3.09882	8.94736	148.549	2.43832e-09	3.41568e-06
Plaur	3.38921	9.01673	147.433	2.57133e-09	3.41568e-06
S100a9	3.63351	9.39067	141.585	3.41769e-09	4.31295e-06
Tiparp	3.18699	9.34294	140.106	3.67891e-09	4.37254e-06
Dusp5	3.4701	8.09684	138.635	3.96129e-09	4.37254e-06
Sfrp1	-14.0145	6.2959	311.12	3.98464e-09	4.37254e-06
Acod1	4.07306	12.1722	137.459	4.20461e-09	4.42168e-06
Cxcl10	2.697	9.13895	134.571	4.87733e-09	4.92396e-06
Cyp1b1	-13.9596	6.2017	292.259	5.47274e-09	5.0423e-06
Smox	4.21388	11.0483	131.448	5.74543e-09	5.0423e-06
Ccrl2	3.54143	10.5061	130.869	5.92487e-09	5.0423e-06
Srgn	3.16711	10.2294	130.713	5.97431e-09	5.0423e-06
Cxcl3	4.66322	6.44504	130.311	6.10363e-09	5.0423e-06
Ccl3	4.90096	7.28214	130.039	6.19325e-09	5.0423e-06
Lilrb4a	3.11261	10.9474	128.717	6.64929e-09	5.24442e-06
Gla	3.23963	8.35164	125.773	7.80835e-09	5.42154e-06
Lilr4b	3.31368	10.7435	125.055	8.12483e-09	5.42154e-06
Slfn5	2.61703	10.4579	124.788	8.24601e-09	5.42154e-06
Ppp1r3b	3.10019	9.27307	124.617	8.32465e-09	5.42154e-06
Rtp4	2.71992	8.37779	124.279	8.48306e-09	5.42154e-06
Tnfrsf26	3.2404	7.16821	124.2	8.52031e-09	5.42154e-06
Osbpl8	2.63454	8.83646	124.083	8.5761e-09	5.42154e-06
Ltbp2	-4.96314	7.41406	124.049	8.59232e-09	5.42154e-06
Tagap	3.47935	8.94527	122.482	9.3827e-09	5.63476e-06
Zfp36	2.54578	9.93246	122.359	9.44819e-09	5.63476e-06
Clec4e	2.957	9.80915	122.077	9.60002e-09	5.63476e-06
Lcn2	-4.09785	8.52261	121.439	9.95419e-09	5.70986e-06
Hilpda	5.18566	9.28232	115.445	1.41103e-08	7.91397e-06
Clec4n	2.65845	8.2414	114.597	1.48431e-08	8.14404e-06
Cd53	2.77353	10.1282	111.876	1.7503e-08	9.34879e-06
Lmnb1	3.13254	8.58351	111.62	1.77797e-08	9.34879e-06
Ddx60	2.95521	9.79461	111.026	1.84412e-08	9.49873e-06
Cldn1	4.36218	6.92261	110.273	1.93195e-08	9.62176e-06
Cd300lf	2.73176	10.2102	110.171	1.94425e-08	9.62176e-06
Mirt1	4.34211	7.21337	109.746	1.99619e-08	9.68883e-06
Ankrd33b	3.92358	9.04911	108.931	2.10048e-08	9.82549e-06
Basp1	3.10736	9.39869	108.721	2.12844e-08	9.82549e-06
Mgam	2.99122	8.38477	108.626	2.14114e-08	9.82549e-06
Sftpc	-12.227	9.45359	133.284	2.29639e-08	9.87143e-06
Gpat3	3.82948	7.6468	107.318	2.32553e-08	9.87143e-06
Scgb1a1	-13.1927	5.97177	219.139	2.33845e-08	9.87143e-06
Csrnp1	2.7861	10.2305	107.054	2.36498e-08	9.87143e-06
Atf3	3.22228	9.25494	106.971	2.37752e-08	9.87143e-06
Ero1l	2.80322	9.47385	106.569	2.4393e-08	9.87143e-06
Isg15	3.01464	8.87708	106.49	2.45162e-08	9.87143e-06
Tlr13	2.6053	8.30583	106.192	2.49881e-08	9.87143e-06
Il7r	3.8062	8.23362	106.165	2.50316e-08	9.87143e-06
Nfkbia	2.52817	9.98845	105.834	2.55691e-08	9.9283e-06
Lgals3	2.43362	9.17692	104.415	2.80264e-08	1.07175e-05
Fbxl5	2.41005	10.8447	103.943	2.89023e-08	1.08153e-05
Cmpk2	4.39052	10.8533	103.818	2.91391e-08	1.08153e-05
Il1rn	4.48941	11.7924	103.355	3.00365e-08	1.09868e-05
Timp3	-5.18228	7.22098	102.482	3.18163e-08	1.13125e-05
Slc2a1	2.39085	10.3942	102.479	3.18233e-08	1.13125e-05
Ptgs2	3.66222	9.68946	101.872	3.313e-08	1.16135e-05
Trem1	3.49147	8.593	100.311	3.67796e-08	1.27162e-05
Rab44	3.74979	7.54763	99.8298	3.79936e-08	1.29584e-05
Ets2	2.58903	9.89054	99.2646	3.94787e-08	1.32854e-05
Mmp2	-3.90481	6.74159	121.325	4.08686e-08	1.35375e-05
Oas3	2.19043	9.60959	98.6032	4.13007e-08	1.35375e-05
Il1f9	4.66979	9.08754	98.0059	4.30279e-08	1.39228e-05
Mdm2	2.57183	8.51666	97.2074	4.54661e-08	1.45256e-05
Cd14	2.65344	10.6871	96.9407	4.63149e-08	1.46118e-05
Slfn4	4.49023	13.1906	96.3571	4.82355e-08	1.50298e-05
Dusp1	2.34923	9.70845	95.7684	5.02642e-08	1.54156e-05
Ifit2	3.19385	10.6395	95.5592	5.10082e-08	1.54156e-05
Rsad2	5.19032	12.5415	95.4765	5.13058e-08	1.54156e-05
Nfkbid	2.998	7.88129	94.4126	5.5314e-08	1.62998e-05
Ptafr	2.63765	10.7879	94.2743	5.58605e-08	1.62998e-05
Slc40a1	2.96584	8.46263	94.0914	5.65931e-08	1.62998e-05
Ifit3	2.70533	9.92082	94.0322	5.68321e-08	1.62998e-05
Abcc5	2.14461	9.46562	93.667	5.83342e-08	1.63822e-05
Slfn1	2.96526	9.0207	93.647	5.84176e-08	1.63822e-05
Slc15a3	2.06977	9.21299	93.2593	6.00639e-08	1.66588e-05
Irak2	3.04117	9.95281	92.6563	6.27298e-08	1.72091e-05
Ifi202b	2.81282	7.24569	91.8731	6.63935e-08	1.80183e-05
Epas1	-5.30918	7.59268	90.6788	7.24557e-08	1.93568e-05
Cldn18	-15.6403	6.83955	125.048	7.28591e-08	1.93568e-05
Slc28a2	2.67867	8.16241	90.0519	7.58865e-08	1.9951e-05
Cxcr2	2.17297	8.44887	89.6329	7.8282e-08	2.01587e-05
Resf1	2.0886	9.15445	89.5759	7.86144e-08	2.01587e-05
Il1r2	3.70341	9.5644	89.4184	7.95412e-08	2.01587e-05
Ctsb	1.95834	11.603	89.3461	7.99708e-08	2.01587e-05
Herc6	2.60937	9.20333	89.2293	8.06701e-08	2.01587e-05
C5ar1	2.61837	8.34489	88.0969	8.78229e-08	2.17097e-05
Inhba	3.21581	10.0674	87.9806	8.85972e-08	2.17097e-05
Upp1	2.90036	8.43456	87.8404	8.95406e-08	2.173e-05
Sgms2	4.02987	9.06111	87.3679	9.28052e-08	2.22564e-05
Plek	3.22637	11.1806	87.2123	9.39099e-08	2.22564e-05
Gpnmb	3.12404	9.39747	87.1501	9.43553e-08	2.22564e-05
Irf7	2.20046	9.34716	86.3946	9.99632e-08	2.33609e-05
Gde1	2.17032	8.40904	85.1541	1.10007e-07	2.54006e-05
Retnlg	2.22583	7.9284	85.0578	1.10834e-07	2.54006e-05
Chil1	-3.24636	8.11806	84.9565	1.11711e-07	2.54006e-05
Ctsk	3.47388	8.05322	84.7198	1.1379e-07	2.56423e-05
Stx11	2.70234	8.48445	84.5383	1.15414e-07	2.57782e-05
Zcchc2	2.39949	8.29355	84.2945	1.17637e-07	2.58358e-05
Hk3	2.39622	10.0154	84.2855	1.17719e-07	2.58358e-05
Clic5	-3.16123	6.78589	83.7628	1.22654e-07	2.66868e-05
Nampt	2.7315	10.4943	83.6395	1.23852e-07	2.66874e-05
Saa3	-4.54211	8.06417	83.4732	1.25488e-07	2.66874e-05
Cxcl15	-10.3677	6.98944	100.746	1.25829e-07	2.66874e-05
Atp6v1a	2.42228	9.89049	83.1133	1.29114e-07	2.71559e-05
Svep1	-9.85475	5.73771	99.4482	1.35987e-07	2.83651e-05
Slfn2	2.22885	8.85003	82.2867	1.37898e-07	2.8528e-05
Ppp1r15a	2.45662	7.53019	81.8578	1.42721e-07	2.92259e-05
Ccdc126	3.5529	6.72541	81.7824	1.43588e-07	2.92259e-05
Hmox1	2.17949	8.67348	81.5133	1.46732e-07	2.9627e-05
Nebl	-13.1965	5.44871	148.998	1.591e-07	3.18693e-05
Nlrp3	2.86885	9.49209	80.0103	1.65793e-07	3.27026e-05
Atp6v1c1	2.58424	7.73119	80.0059	1.65852e-07	3.27026e-05
Cd84	2.11038	8.51853	79.3087	1.75636e-07	3.43634e-05
Emilin2	2.0951	9.33846	79.0024	1.80139e-07	3.48281e-05
Esd	2.53867	8.195	78.9506	1.80913e-07	3.48281e-05
Trim25	2.16917	9.19502	78.8683	1.82151e-07	3.48281e-05
Eln	-13.1269	5.41209	143.812	1.89359e-07	3.5934e-05
Oasl2	2.37933	10.3359	78.1008	1.9417e-07	3.65033e-05
Spp1	3.03158	8.28043	77.9096	1.97301e-07	3.65033e-05
Zswim4	2.46062	8.42479	77.6433	2.01757e-07	3.65033e-05
Btg1	2.04639	10.9114	77.5922	2.02626e-07	3.65033e-05
Cyp4f18	3.30486	8.00245	77.5643	2.03102e-07	3.65033e-05
Ldha	1.85357	9.3994	77.5475	2.03388e-07	3.65033e-05
Ifit1	3.181	9.5748	77.5385	2.03543e-07	3.65033e-05
Slc16a3	1.97444	8.72607	77.516	2.03929e-07	3.65033e-05
Casp4	2.46347	7.8719	77.3921	2.06066e-07	3.66261e-05
Dennd11	2.62013	7.85131	76.7588	2.17399e-07	3.83702e-05
Cd274	2.91422	12.1767	75.8364	2.35185e-07	4.09718e-05
Trib1	2.06601	8.44174	75.8265	2.35386e-07	4.09718e-05
Sp140	2.85099	6.96316	75.0165	2.52385e-07	4.36298e-05
Sp100	2.51193	9.15259	74.809	2.5696e-07	4.41185e-05
F3	2.54563	7.81441	74.6958	2.59495e-07	4.42527e-05
Daxx	2.5212	7.77275	74.301	2.68563e-07	4.54917e-05
Tnfaip3	2.06487	10.0954	73.7696	2.81336e-07	4.73376e-05
Tns1	-4.34695	7.35818	73.6767	2.83637e-07	4.74088e-05
Plk3	3.27564	8.75991	73.148	2.97157e-07	4.93418e-05
Mcl1	2.43502	11.4564	72.2436	3.22002e-07	5.31177e-05
Ifit1bl2	5.32862	7.36496	71.9747	3.29837e-07	5.40568e-05
Ifrd1	3.11132	8.56304	71.8832	3.32551e-07	5.415e-05
Homer1	2.62735	7.11201	71.4771	3.44907e-07	5.5802e-05
Cdkn1a	1.75237	8.61625	70.9057	3.63183e-07	5.8078e-05
Gas2l3	2.70364	6.7297	70.8937	3.63577e-07	5.8078e-05
Fndc3a	2.28106	9.50594	70.0185	3.93764e-07	6.2373e-05
Olfm4	5.46797	6.47549	69.9731	3.95407e-07	6.2373e-05
Limch1	-12.9999	5.25804	123.027	4.05866e-07	6.34195e-05
Soat1	1.82801	9.37435	69.6566	4.07067e-07	6.34195e-05
Hal	2.43439	7.54937	69.483	4.13629e-07	6.40465e-05
Ifi204	2.19829	7.77732	69.2254	4.23584e-07	6.5188e-05
Dusp4	3.53663	6.86335	68.4032	4.5722e-07	6.99381e-05
Pigr	-8.34495	6.40878	80.8057	4.63867e-07	7.05273e-05
Timp2	-2.36285	7.35741	68.1386	4.68679e-07	7.08322e-05
Lyst	2.2096	11.0665	67.9732	4.76009e-07	7.15118e-05
Ist1	1.93102	8.6158	67.7945	4.84068e-07	7.22923e-05
Lonrf3	3.19071	6.5071	67.6929	4.88725e-07	7.25584e-05
Atp11b	1.87488	8.67826	67.5529	4.95218e-07	7.28097e-05
Cebpb	1.79584	9.21647	67.5322	4.96187e-07	7.28097e-05
Glrx	1.91799	7.92455	67.4199	5.01478e-07	7.31607e-05
Helz2	1.6457	10.0075	66.9169	5.25971e-07	7.6293e-05
Ccng2	2.4613	7.73024	66.7521	5.34291e-07	7.7057e-05
Cd300ld	3.37252	6.57542	66.6512	5.39456e-07	7.73599e-05
Cpeb2	2.7851	8.82247	66.453	5.49772e-07	7.83273e-05
Pgam1	1.73897	9.30334	66.4029	5.52409e-07	7.83273e-05
Klf6	2.10115	10.2483	66.2411	5.61042e-07	7.89868e-05
Tnfrsf1b	1.94138	10.7312	66.1873	5.63948e-07	7.89868e-05
Suco	2.37081	9.43043	66.1188	5.67667e-07	7.89868e-05
Hk2	2.07799	8.73854	66.0346	5.72281e-07	7.89868e-05
Cndp2	1.84188	9.1034	66.0268	5.72708e-07	7.89868e-05
Dusp16	2.25607	9.07593	65.7306	5.89285e-07	8.08313e-05
Clec4d	3.44442	9.21394	65.3583	6.10901e-07	8.33435e-05
Mfap4	-9.48108	5.59805	76.7366	6.26414e-07	8.49952e-05
Tpd52	2.31265	9.4689	65.0456	6.29744e-07	8.49952e-05
Tatdn2	2.17235	8.32564	64.9185	6.37595e-07	8.53811e-05
Sftpa1	-10.0873	7.79314	64.89	6.39369e-07	8.53811e-05
Xylt1	2.60257	7.12444	64.8327	6.42955e-07	8.54081e-05
Grina	1.69154	9.98094	64.7654	6.47192e-07	8.55209e-05
Pgk1	1.85034	8.94371	63.9836	6.98832e-07	9.18637e-05
Msr1	2.64734	8.02976	63.9143	7.03629e-07	9.2015e-05
Cfh	-8.99501	5.35895	74.6712	7.3347e-07	9.54229e-05
F10	2.38423	8.05429	63.3962	7.40696e-07	9.58689e-05
Rab8b	1.99356	9.29264	63.2152	7.54159e-07	9.71134e-05
Plau	2.98356	7.65725	63.1486	7.59185e-07	9.72643e-05
Znfx1	1.71216	9.87271	62.7233	7.92181e-07	0.000100847
Oasl1	2.54328	9.03428	62.686	7.95144e-07	0.000100847
Arg1	5.10167	7.37887	62.573	8.04221e-07	0.000101274
Igfbp4	-7.84106	7.35056	62.5399	8.06901e-07	0.000101274
Bnip3	2.34051	8.58294	62.4951	8.10545e-07	0.000101274
Plekho2	1.98732	9.40302	62.4267	8.16147e-07	0.000101389
C9orf72	2.32495	8.25293	62.3859	8.19504e-07	0.000101389
Pitpnm2	-9.01252	5.34699	73.0843	8.30126e-07	0.000101825
Ier3	2.02865	8.46033	62.2466	8.31093e-07	0.000101825
Mprip	-2.19096	7.15968	61.8526	8.64893e-07	0.000105454
Kpna4	2.62058	9.08849	61.7489	8.74051e-07	0.000105489
Mapk6	2.19035	8.23318	61.7225	8.76393e-07	0.000105489
Syk	1.63256	9.63156	61.7077	8.77718e-07	0.000105489
G0s2	4.54986	7.14319	61.1957	9.24766e-07	0.000110617
Psap	1.89835	13.3001	61.064	9.3732e-07	0.00011159
Tmem38b	2.28458	7.02349	60.8017	9.62915e-07	0.0001137
Jchain	-13.2553	5.57643	78.737	9.64054e-07	0.0001137
Dedd2	2.54174	7.00624	60.7234	9.70701e-07	0.000113951
Kdm6b	1.88521	9.25932	60.3699	1.00678e-06	0.000117122
Oas2	1.98219	8.91885	60.3678	1.00699e-06	0.000117122
Tbk1	2.14569	8.63845	60.3093	1.01311e-06	0.000117293
F13a1	2.94789	8.15104	60.247	1.01966e-06	0.000117513
Zc3hav1	1.57891	9.24784	60.1289	1.03223e-06	0.000118421
Pkm	1.67042	11.2894	59.8702	1.06038e-06	0.000121079
Pik3ap1	2.20498	10.369	59.8285	1.065e-06	0.000121079
Gas6	-12.7522	5.06168	100.485	1.07667e-06	0.000121857
Prdx5	1.8309	8.45722	59.4623	1.10654e-06	0.000124678
Rnf24	2.3949	7.11926	59.2756	1.1284e-06	0.000126158
Pim1	2.15895	10.7524	59.2549	1.13086e-06	0.000126158
Txnrd1	2.05058	8.94173	59.2229	1.13467e-06	0.000126158
Rnf213	2.03467	12.9252	59.0552	1.15487e-06	0.000127484
H3f3b	1.75758	9.25608	59.0401	1.1567e-06	0.000127484
9930111J21Rik2	1.93222	9.91895	58.9712	1.16513e-06	0.000127856
Serpina3n	-10.2737	5.20678	68.531	1.19988e-06	0.000131098
Csf3r	1.54357	9.50665	58.579	1.21446e-06	0.000131903
C1qb	-3.8336	6.52498	68.3492	1.21817e-06	0.000131903
Pfkfb3	1.61531	9.69624	58.5136	1.22292e-06	0.000131903
Slc34a2	-7.90877	8.22517	68.2222	1.23115e-06	0.000132226
Asprv1	3.2864	8.11752	58.3136	1.24917e-06	0.0001334
Ccnl1	2.21403	8.07403	58.2875	1.25266e-06	0.0001334
Parp10	2.13131	9.60713	58.1881	1.26599e-06	0.000134254
B430306N03Rik	2.59388	7.22322	58.0581	1.28366e-06	0.000135558
Cd9	2.24582	7.44969	57.864	1.31058e-06	0.000136761
Slc7a11	2.71755	10.1624	57.8223	1.31645e-06	0.000136761
Csf1	2.84764	10.3493	57.786	1.32157e-06	0.000136761
Abca1	1.74436	10.4582	57.7658	1.32444e-06	0.000136761
Nos2	1.66512	10.8473	57.7631	1.32483e-06	0.000136761
Ifih1	2.33112	8.99902	57.7438	1.32757e-06	0.000136761
Ifit3b	2.55894	8.14583	57.6491	1.34114e-06	0.000137597
Fstl1	-3.30778	7.15396	57.5488	1.35567e-06	0.000138525
Rnasel	2.04005	8.26006	57.4928	1.36386e-06	0.0001388
Mpeg1	1.59437	11.4522	57.0768	1.42649e-06	0.000144591
Itgam	1.85359	9.29225	56.9094	1.4526e-06	0.000146241
Acer2	-9.18566	5.18845	56.8613	1.4602e-06	0.000146241
Retreg1	2.04718	8.2055	56.8575	1.46081e-06	0.000146241
Cflar	1.99404	9.97612	56.7898	1.47159e-06	0.000146241
P4hb	1.61473	9.62492	56.7889	1.47174e-06	0.000146241
Bst1	1.91784	8.01421	56.6569	1.49303e-06	0.000147775
Pla2g7	1.6359	9.07726	56.4931	1.51991e-06	0.000149848
Fmnl2	1.88974	7.90452	56.3406	1.54546e-06	0.000151774
Bend4	2.68398	7.49397	56.1657	1.57534e-06	0.000154109
Usp18	2.18114	8.04857	55.97	1.60956e-06	0.000156848
Ndnf	-12.6934	4.9581	91.7752	1.65796e-06	0.000160401
Plcxd2	3.70354	5.91673	55.6968	1.65873e-06	0.000160401
Oas1a	2.23219	8.295	55.6287	1.67125e-06	0.000160995
Gbp5	1.77364	10.5585	55.4646	1.70187e-06	0.000163322
Fnip1	2.45336	9.23145	55.2275	1.74723e-06	0.000166707
Por	2.09368	7.35293	55.2055	1.75151e-06	0.000166707
Ier5	2.1642	7.8936	55.1775	1.75697e-06	0.000166707
Tpi1	1.82201	9.59507	54.8038	1.83174e-06	0.000172762
Egln3	2.92091	7.63301	54.7905	1.83447e-06	0.000172762
Sgk1	1.73153	8.79917	54.663	1.86083e-06	0.000174593
Gpr137b-ps	2.25556	7.81996	54.6112	1.87167e-06	0.000174959
Atp8b4	1.91092	7.81553	54.5516	1.88423e-06	0.000175484
Crem	2.4463	6.95838	54.249	1.94944e-06	0.000180889
Gpx3	-6.6424	6.4826	62.7997	1.96718e-06	0.000181026
Lat2	2.45556	6.81842	54.1346	1.97476e-06	0.000181026
Gm21188	2.37317	8.42035	54.1057	1.98122e-06	0.000181026
Tnf	2.21533	6.89329	54.0852	1.98583e-06	0.000181026
Adgra2	-10.7653	4.66977	62.689	1.98677e-06	0.000181026
Nabp1	2.03103	7.55525	53.972	2.0114e-06	0.000182611
Col1a1	-5.77235	10.4264	53.9089	2.02582e-06	0.000183261
Gbp2	1.63035	10.5468	53.7623	2.05979e-06	0.000185668
Rasgef1b	2.16383	7.66907	53.5931	2.09979e-06	0.0001886
Sgpl1	1.75661	9.77067	53.5386	2.11285e-06	0.0001891
Rap1b	1.63291	8.74038	53.332	2.16325e-06	0.000192927
Cxcl12	-10.1462	7.5304	52.9412	2.26232e-06	0.000201052
Ciita	-2.77765	7.74633	52.8639	2.2825e-06	0.000202133
Aqp1	-8.85684	6.13934	52.4687	2.38901e-06	0.000210826
Arg2	3.17018	7.07176	52.2953	2.4375e-06	0.000214356
Rab20	2.4271	7.90704	51.9618	2.53392e-06	0.000221097
Il33	-12.5062	4.86323	83.869	2.53688e-06	0.000221097
Pfkp	1.98464	8.8055	51.9398	2.54044e-06	0.000221097
Map2k1	1.70612	7.86541	51.8843	2.55694e-06	0.000221769
Trafd1	1.62641	9.43757	51.8541	2.56596e-06	0.000221789
Shroom3	-8.83277	5.48535	59.8393	2.57784e-06	0.000222055
Cbr2	-13.5763	5.46446	65.4747	2.59807e-06	0.000223037
Slc3a2	1.62634	8.41763	51.5783	2.65015e-06	0.000226211
Id2	2.11899	7.70483	51.5693	2.65298e-06	0.000226211
Ell2	2.27853	8.09609	51.3302	2.72859e-06	0.000231875
Ctsz	1.6122	9.59257	51.2842	2.7434e-06	0.000232351
Parp14	1.99266	10.9373	51.2197	2.76434e-06	0.000233341
Ptprf	-6.99611	6.93504	51.1046	2.80215e-06	0.000235445
Slpi	1.83029	7.89672	51.0872	2.80791e-06	0.000235445
Abr	1.47663	10.0504	50.9478	2.8546e-06	0.000237863
Gk	1.98765	8.01342	50.9449	2.85561e-06	0.000237863
Rhoh	2.34907	7.65472	50.9157	2.8655e-06	0.000237902
Dgat2	1.93993	7.54451	50.8865	2.87542e-06	0.000237943
Sell	1.80357	8.87728	50.722	2.93213e-06	0.000241843
Ifi47	1.63178	9.68121	50.6549	2.95563e-06	0.000242988
Mirt2	3.57853	6.6688	50.5191	3.0038e-06	0.000246146
Cstdc4	5.68015	6.76119	50.4597	3.02517e-06	0.000247095
Irf1	1.5802	10.7318	50.233	3.10827e-06	0.000253063
Wsb1	1.98472	9.28002	50.1622	3.13475e-06	0.000254398
Diaph1	1.51982	9.01584	49.9836	3.20269e-06	0.000259079
Zeb2	1.65087	9.46758	49.8656	3.24851e-06	0.000261946
Samd9l	1.96751	8.87739	49.8131	3.26911e-06	0.000262767
Neat1	2.2779	13.9545	49.7125	3.30901e-06	0.00026513
H2-Aa	-2.13941	9.09884	49.6509	3.33374e-06	0.000266267
Ptk2b	1.66607	9.48247	49.442	3.4191e-06	0.000272223
Sh2d3c	2.31378	8.96667	49.4041	3.43486e-06	0.000272618
Isg20	2.47419	7.79376	49.1955	3.52304e-06	0.00027874
Casp1	2.63459	6.76114	49.0969	3.5656e-06	0.000280498
Chl1	-12.3101	4.66846	49.0926	3.56749e-06	0.000280498
Atp2b1	1.96774	9.01151	48.9371	3.63584e-06	0.000284985
Igf1	-10.2658	4.74968	55.7767	3.80618e-06	0.000297412
Eef1a1	-1.52412	10.1572	48.3451	3.90998e-06	0.000304205
Rnd1	2.37923	6.53404	48.3301	3.91722e-06	0.000304205
C1qc	-3.96522	5.90088	55.3261	3.97997e-06	0.00030813
B230303A05Rik	4.71031	5.84608	47.9958	4.08267e-06	0.000315115
A530040E14Rik	2.58049	6.31475	47.9325	4.1149e-06	0.000315738
Stat2	1.47892	8.72349	47.9308	4.11576e-06	0.000315738
Fth1	1.67954	11.7873	47.8743	4.14473e-06	0.000316997
Mmp8	2.41127	6.51049	47.6143	4.28116e-06	0.000326442
Ace	-5.04911	5.71127	54.5267	4.31116e-06	0.000327739
Sqstm1	1.76529	9.40758	47.4403	4.37532e-06	0.000331618
4932438A13Rik	1.5427	9.6077	47.2802	4.46402e-06	0.000337327
Trim30a	2.23642	9.99569	47.186	4.51717e-06	0.000339372
Snap23	2.29884	9.57463	47.1846	4.51796e-06	0.000339372
Ncf4	1.66172	7.91293	47.1126	4.55904e-06	0.000341441
Lgals8	1.79574	7.68764	46.9759	4.63827e-06	0.000346347
Lrrfip2	2.34493	6.84448	46.844	4.71618e-06	0.000351126
Ascc3	1.78852	8.90191	46.7571	4.76832e-06	0.000353963
Mreg	2.45585	8.00192	46.6876	4.8105e-06	0.000356047
Cd68	1.5999	8.2003	46.5732	4.88082e-06	0.000360196
Fgd3	2.14656	7.94744	46.3634	5.01278e-06	0.000368856
Gadd45b	2.94358	8.08011	46.2888	5.06068e-06	0.000370888
Gbp2b	1.55775	10.4557	46.2747	5.06978e-06	0.000370888
Eaf1	1.97406	7.48383	46.177	5.13346e-06	0.00037446
Sptbn1	-2.36253	7.30495	45.9978	5.25262e-06	0.000382048
Gm1966	2.0636	9.0282	45.9338	5.29591e-06	0.00038409
Fam71f2	8.06439	5.14551	45.8287	5.36786e-06	0.000388193
S100a8	2.39927	7.08526	45.7738	5.40593e-06	0.000389555
Lrp2	-12.3451	4.7111	71.2678	5.41756e-06	0.000389555
Serping1	-5.75331	7.46469	45.7026	5.45566e-06	0.00039118
N4bp2	2.27793	8.0139	45.5828	5.54062e-06	0.000395746
Slamf7	2.03215	7.43181	45.5687	5.5507e-06	0.000395746
Ddx58	1.58253	8.85236	45.3894	5.68095e-06	0.000403891
Rnf149	2.34823	10.1361	45.338	5.71889e-06	0.000405447
Tgif1	2.46839	8.58245	45.2886	5.75563e-06	0.000406908
Sat1	2.14696	8.34302	45.1668	5.8474e-06	0.000412241
Cd69	2.4989	6.58722	44.9245	6.03488e-06	0.000424274
Rhov	4.25847	6.75268	44.8999	6.05429e-06	0.000424456
Itgb6	-6.54515	5.60178	50.7014	6.40775e-06	0.000446851
Washc4	1.62183	7.89357	44.4654	6.40914e-06	0.000446851
Il1rap	2.29062	7.9226	44.3957	6.46822e-06	0.000449509
Sema4d	1.5865	9.76357	44.3785	6.48287e-06	0.000449509
Slc31a1	1.63532	7.94902	44.2895	6.55938e-06	0.000453568
Slc23a2	1.42407	8.78455	44.1659	6.66735e-06	0.000459399
Tes	2.13365	6.8541	44.1514	6.68012e-06	0.000459399
Plk2	2.31604	7.29999	44.0253	6.79266e-06	0.000465869
Il15	2.76406	6.16082	43.9883	6.82603e-06	0.000466889
Pdzd2	-7.48943	5.99184	50.0384	6.88014e-06	0.000469318
Plekhm1	1.59554	7.81755	43.9074	6.89971e-06	0.000469385
Ccl2	3.22501	6.55563	43.7673	7.02947e-06	0.00047691
AA467197	2.22295	7.97028	43.7287	7.06576e-06	0.00047691
Stat6	1.49012	9.2146	43.7273	7.06701e-06	0.00047691
Ifi44	1.82487	7.52708	43.5474	7.23873e-06	0.000487196
Bcl2l1	1.66221	8.66939	43.4598	7.32408e-06	0.000491629
Rabgef1	3.13191	7.66431	43.2662	7.51667e-06	0.000503218
Shank3	-9.72194	5.14423	49.048	7.66239e-06	0.000511616
Usb1	1.90777	7.1404	42.9311	7.86379e-06	0.000523679
Rbm47	1.56078	7.86681	42.8712	7.92765e-06	0.000526542
Ctdsp2	-1.72806	7.82454	42.5629	8.26616e-06	0.000547584
Gsap	1.62773	9.71547	42.289	8.58066e-06	0.00056693
Dclre1c	2.21217	8.29132	42.2055	8.67919e-06	0.000571943
Fhl1	-12.2966	4.59863	64.2661	8.70794e-06	0.000572343
Ptgs1	-9.31332	4.75915	42.0964	8.80979e-06	0.000577533
Slc7a8	2.48414	6.61464	42.0444	8.87287e-06	0.000580162
Ell	1.8388	7.35416	42.0023	8.92428e-06	0.000582015
Tra2a	2.75586	7.60724	41.9415	8.99923e-06	0.000585391
Tmem176a	-6.93473	6.00889	47.5187	9.07984e-06	0.000589116
Sparcl1	-6.971	6.14948	47.3565	9.24713e-06	0.000598431
Slfn8	2.1629	7.46263	41.7141	9.28558e-06	0.000598791
Heg1	-4.27507	5.8389	47.3026	9.30351e-06	0.000598791
Col4a3	-12.2908	4.5753	63.3092	9.32386e-06	0.000598791
Ctss	1.31136	10.8594	41.6364	9.38575e-06	0.000601236
Csf2rb	1.33408	10.7747	41.594	9.44105e-06	0.000603247
Maff	2.11779	7.49219	41.5434	9.50729e-06	0.000605946
Clec7a	2.14062	10.4961	41.5122	9.54852e-06	0.000606288
Gabbr1	-3.45003	6.03075	41.503	9.56071e-06	0.000606288
Eno2	1.99128	7.152	41.4353	9.65086e-06	0.000610353
Atp6v1b2	1.64448	8.56894	41.4187	9.67318e-06	0.000610353
Mapkapk2	1.55568	9.55556	41.3366	9.78409e-06	0.000615812
Zfand2a	2.11048	6.73774	41.3007	9.83305e-06	0.000615909
Oas1g	1.99155	7.34662	41.2752	9.86794e-06	0.000615909
N4bp1	1.30327	9.31141	41.2657	9.88101e-06	0.000615909
Tlr4	1.99225	7.97591	41.2641	9.88324e-06	0.000615909
Txn1	1.88186	7.55565	41.2397	9.91691e-06	0.000616485
Bgn	-5.37986	8.58887	41.1754	1.00061e-05	0.000620499
Cstb	1.8911	7.33009	41.0628	1.01646e-05	0.000627301
Rnh1	1.51217	8.02505	41.0622	1.01655e-05	0.000627301
Nfil3	1.94777	7.78305	40.9367	1.03453e-05	0.000636844
Itgb2	1.32708	9.13924	40.891	1.04118e-05	0.000639373
Sfta3-ps	-12.264	4.55444	61.6084	1.05517e-05	0.000646397
Irgm1	1.5805	9.58295	40.5873	1.08657e-05	0.000663942
Themis2	1.44936	8.51075	40.571	1.08908e-05	0.000663942
Smcr8	1.69038	8.35392	40.5138	1.0979e-05	0.000667708
Hspa1b	3.03117	5.70777	40.4628	1.10582e-05	0.000670909
Met	2.15778	8.03203	40.3685	1.12066e-05	0.000678281
Stom	1.68371	7.20882	40.2706	1.13631e-05	0.000686109
Myh14	-8.11938	5.15507	45.5048	1.14312e-05	0.000688574
Atp6v1d	2.0734	7.14756	40.1825	1.15059e-05	0.000691424
Ubap1	2.37546	8.38441	40.0581	1.17112e-05	0.000702088
Tlr6	2.61092	6.56026	39.9604	1.18752e-05	0.000710235
Sdcbp	1.71952	10.4886	39.7766	1.2191e-05	0.000727398
Ccl8	-12.3586	4.54019	59.5476	1.23078e-05	0.000730487
Adcy6	-14.0704	4.78932	48.4894	1.23098e-05	0.000730487
C3	-1.28904	10.7904	39.6976	1.23296e-05	0.000730487
Trim30d	2.2562	6.53772	39.6512	1.2412e-05	0.000732836
Nr4a3	2.54635	7.36484	39.6425	1.24273e-05	0.000732836
Trf	-2.48895	6.98046	39.5862	1.25282e-05	0.000736578
Ggta1	1.48778	8.08553	39.5615	1.25727e-05	0.000736578
2900026A02Rik	-8.59791	5.07765	39.5575	1.258e-05	0.000736578
Gm12070	1.32225	8.81142	39.529	1.26315e-05	0.000736578
Sparc	-4.50084	8.69663	39.5262	1.26367e-05	0.000736578
Ptbp3	1.48241	10.187	39.5089	1.2668e-05	0.0007367
Psd4	1.72045	8.85998	39.4748	1.27304e-05	0.000738627
Mx2	2.14591	7.14389	39.3762	1.29124e-05	0.000747466
Entpd1	1.73387	9.07973	39.3476	1.29657e-05	0.000748799
Emp1	2.17501	7.94035	39.3321	1.29947e-05	0.000748799
Scd1	-6.4759	9.07736	39.2433	1.31624e-05	0.000756731
Lgi3	-11.0905	4.53914	39.1985	1.32479e-05	0.000759537
Arl8b	1.82551	7.41279	39.1727	1.32973e-05	0.000759537
Iqgap1	1.21559	10.4676	39.1706	1.33015e-05	0.000759537
Eppk1	-6.28004	6.34243	39.0673	1.3502e-05	0.000769246
Ptprb	-7.37298	6.10191	39.0265	1.35819e-05	0.000772057
Npepps	1.65998	8.47064	38.9739	1.3686e-05	0.000776228
Rab7	2.10633	10.5823	38.8927	1.38484e-05	0.000783678
Ndel1	1.93484	7.63325	38.6944	1.42544e-05	0.00080485
Pik3cb	1.94217	6.98506	38.6703	1.43047e-05	0.000805423
Eif1	1.61396	8.45658	38.6589	1.43284e-05	0.000805423
Slit2	-9.24491	4.89921	38.3043	1.50929e-05	0.000846511
Osbpl9	1.40583	8.47996	38.1498	1.54402e-05	0.000864072
Cpeb4	1.45674	7.7054	38.0084	1.5766e-05	0.000880352
Vav3	2.09375	6.5573	37.9684	1.58596e-05	0.000882557
Akap5	-15.2227	5.01455	46.0649	1.59259e-05	0.000882557
Rlf	1.50922	7.73391	37.9337	1.59414e-05	0.000882557
Col3a1	-7.75562	9.96182	37.932	1.59454e-05	0.000882557
Ms4a4c	2.48671	7.01626	37.8281	1.61929e-05	0.000894294
Gucy1a1	-12.1738	4.44083	55.77	1.6523e-05	0.000910532
B3gnt2	1.89411	6.85281	37.6705	1.65767e-05	0.000910964
Apoe	-4.68073	7.08077	37.6492	1.66295e-05	0.000910964
Ablim1	-3.79026	6.21398	37.6453	1.66391e-05	0.000910964
P4ha1	1.54199	7.78241	37.5858	1.67872e-05	0.000917082
Ifi207	2.23278	7.05959	37.5203	1.69521e-05	0.000924088
Metrnl	2.19528	6.80338	37.3799	1.73116e-05	0.000941653
Arhgef12	-2.04487	6.88318	37.3464	1.73986e-05	0.000944353
Capza2	1.52033	7.97897	37.2122	1.77526e-05	0.000961496
Sorcs2	-12.2238	4.4246	54.8009	1.78689e-05	0.000965722
Capg	1.66016	7.73524	37.106	1.80384e-05	0.000972802
H2-T24	1.70967	7.15215	37.0582	1.81685e-05	0.00097773
Dpt	-9.85894	4.29349	41.4847	1.85621e-05	0.000996786
Thbs2	-7.72022	5.24533	41.4358	1.86761e-05	0.00100078
Sftpd	-9.20696	5.35641	41.3519	1.88735e-05	0.00100775
Hectd1	1.64287	9.75239	36.8017	1.88862e-05	0.00100775
Eif4a1	1.4002	8.43493	36.7232	1.91122e-05	0.00101766
Mpp1	2.05723	7.32484	36.6391	1.93578e-05	0.00102857
Csf2rb2	1.39858	9.38261	36.6148	1.94294e-05	0.00103021
Ftl1	1.27423	11.3875	36.5734	1.9552e-05	0.00103454
Atp7a	1.48789	8.31106	36.5427	1.96436e-05	0.00103721
Rgs1	2.32084	6.02248	36.499	1.97748e-05	0.00104196
Morc3	1.56474	7.43435	36.3739	2.01556e-05	0.00105981
Man2a1	1.36116	9.33863	36.2626	2.05016e-05	0.00107297
Sde2	2.4088	6.82493	36.2583	2.0515e-05	0.00107297
Aldh1a1	-11.9245	4.40368	53.1162	2.05334e-05	0.00107297
Chd7	1.45511	8.39052	36.1508	2.08558e-05	0.00108756
Tet2	1.59707	8.32902	36.1237	2.09427e-05	0.00108984
Marcksl1	1.55676	9.16048	36.0887	2.10555e-05	0.00109346
Sik3	1.78864	8.57401	35.9605	2.14748e-05	0.00111294
Usp25	1.37197	7.83046	35.8945	2.16943e-05	0.00112201
Tmem176b	-7.00642	6.492	40.1796	2.18972e-05	0.00113019
Hp	-1.55554	7.24619	35.7498	2.21845e-05	0.00114268
Cxcr4	1.50595	7.58369	35.6225	2.2626e-05	0.00116305
Peli1	1.9488	8.05437	35.5797	2.27766e-05	0.00116841
Zc3h12c	1.66619	7.35802	35.558	2.28535e-05	0.00116998
Rel	1.73553	8.12784	35.318	2.37229e-05	0.00121203
Plekhn1	1.87469	6.64719	35.3017	2.37835e-05	0.00121267
Tmem33	1.87164	8.00951	35.2165	2.41021e-05	0.00122644
Mefv	2.10987	7.18369	35.021	2.48513e-05	0.00126202
Slco2a1	-7.60038	5.83208	34.9451	2.51492e-05	0.00127272
Tlr2	1.73926	8.79455	34.9417	2.51629e-05	0.00127272
Clu	-3.9508	6.51664	34.8485	2.55345e-05	0.00128893
Mocos	1.97207	6.76922	34.7874	2.57817e-05	0.00129881
Slc2a6	1.48102	7.33661	34.6803	2.6221e-05	0.00131831
Tnfaip2	1.27831	10.3919	34.6492	2.63505e-05	0.00132219
Vps35	1.4854	7.39996	34.6257	2.64483e-05	0.00132446
Tut7	1.47899	8.76499	34.5043	2.69618e-05	0.0013475
Clip4	-12.0046	4.33499	49.9025	2.70562e-05	0.00134955
Nckap1l	1.30755	9.01568	34.4358	2.72566e-05	0.00135686
Fap	4.7873	5.9889	34.3436	2.76594e-05	0.0013742
Ndfip2	1.62757	7.11948	34.3026	2.78403e-05	0.00138048
Gcnt1	1.95497	6.67748	34.2821	2.79316e-05	0.00138229
Lamc2	-8.85953	4.68781	38.2929	2.80128e-05	0.00138359
Emp2	-7.04047	6.43539	34.204	2.82816e-05	0.00139414
Rap2c	1.70824	8.10764	34.1871	2.83577e-05	0.00139419
Sppl2a	1.44124	8.96087	34.1793	2.83932e-05	0.00139419
Ncf2	1.36351	7.99948	34.1341	2.85991e-05	0.00140158
Card19	2.12103	6.24689	34.0146	2.91513e-05	0.00142587
Sec14l3	-9.0915	4.89581	37.7791	3.00045e-05	0.00146476
Antxr2	1.75683	8.03805	33.8065	3.01417e-05	0.00146862
Cln5	2.12158	6.63315	33.7062	3.06328e-05	0.00148968
Slc8b1	1.49859	7.56419	33.6561	3.08812e-05	0.00149653
Smchd1	1.42228	8.39084	33.6425	3.09494e-05	0.00149653
Pnrc1	1.87285	9.41231	33.6403	3.09601e-05	0.00149653
Npc2	1.13462	10.0251	33.6302	3.10109e-05	0.00149653
Hk1	1.36163	7.72446	33.5515	3.14077e-05	0.00151278
Tbc1d9	1.28332	8.54989	33.3925	3.22278e-05	0.00154933
Kdm3a	1.76056	8.22504	33.3793	3.22971e-05	0.00154971
Slc25a37	1.30339	8.28368	33.3073	3.26772e-05	0.00156425
Bcl2l11	1.67265	8.89832	33.2984	3.27242e-05	0.00156425
Hc	-13.6207	4.55498	39.7101	3.30679e-05	0.00157679
Fcgr4	1.8605	7.56789	33.2262	3.31113e-05	0.00157679
Prelp	-12.069	4.28677	47.5547	3.34174e-05	0.00158836
Mylk	-5.88306	6.2745	33.0395	3.4136e-05	0.00161888
C1qa	-4.12947	6.13698	33.0302	3.41877e-05	0.00161888
Nedd4	-6.67906	7.35238	32.985	3.44414e-05	0.00162571
Fasn	-5.96186	7.64452	32.9816	3.44607e-05	0.00162571
Chmp4b	1.38932	8.14675	32.6069	3.66507e-05	0.00172579
Dock10	1.50538	8.27572	32.5073	3.72588e-05	0.00175114
Gprc5a	-8.47011	5.36631	32.4962	3.73277e-05	0.00175114
Tor3a	1.27944	7.97714	32.3675	3.81322e-05	0.00178556
Spag9	1.63578	9.54753	32.0399	4.02705e-05	0.0018822
Ago2	1.30422	8.16476	31.9797	4.06779e-05	0.00189773
Lipg	1.86021	6.57892	31.9615	4.08021e-05	0.00190001
Eea1	1.86861	7.49346	31.9475	4.0898e-05	0.00190096
Snx20	1.71294	6.80469	31.7588	4.22138e-05	0.00195852
Adam19	-1.85001	6.70884	31.7415	4.23367e-05	0.00196062
Limd2	-2.34565	6.32399	31.6911	4.2697e-05	0.00197044
Clec5a	1.82976	6.46701	31.69	4.2705e-05	0.00197044
Sort1	-1.55024	6.95149	31.6327	4.31197e-05	0.00198595
Noct	2.9196	5.61976	31.6201	4.32113e-05	0.00198654
Ap3s1	2.24468	6.14124	31.5568	4.36754e-05	0.00200335
Ptpn12	1.64099	7.93056	31.5486	4.37357e-05	0.00200335
Slfn9	1.78674	7.47434	31.5069	4.40451e-05	0.00201386
Gpcpd1	1.93965	7.35782	31.4794	4.42506e-05	0.00201961
Lcp1	1.19067	10.3303	31.4638	4.43677e-05	0.00202129
Mmp12	3.89658	7.1502	31.3682	4.50923e-05	0.0020506
P2ry2	2.03078	7.14513	31.3564	4.51825e-05	0.00205101
Hspa4l	1.94529	7.4958	31.3143	4.55065e-05	0.00206201
Fabp5	2.5549	6.60962	31.3013	4.56074e-05	0.00206288
Prrc2b	-1.38983	7.93763	31.1934	4.64521e-05	0.00209732
Samsn1	2.26368	7.5717	31.0894	4.72827e-05	0.00212428
Malt1	1.50041	8.55939	31.0887	4.7288e-05	0.00212428
Fbln5	-11.8513	4.18175	43.8922	4.73016e-05	0.00212428
Fcgr3	1.46706	8.28489	30.9545	4.83857e-05	0.00216618
Lcp2	1.44097	8.71328	30.952	4.84063e-05	0.00216618
AW011738	2.19919	6.60527	30.9346	4.8551e-05	0.00216881
Sorl1	1.23223	9.95407	30.8556	4.92125e-05	0.00219448
Ctnnb1	1.19406	10.0276	30.8425	4.93235e-05	0.00219555
Eef2	-1.12013	8.87274	30.7752	4.98965e-05	0.00221714
Mtss1	1.61239	7.25672	30.6267	5.11891e-05	0.00227058
Hsp90aa1	1.36296	7.58893	30.5095	5.2235e-05	0.00231229
Tdrd7	1.58355	7.27491	30.501	5.23125e-05	0.00231229
Bhlhe41	2.08877	6.38337	30.4743	5.25546e-05	0.00231892
Ralgds	1.32719	8.21922	30.4031	5.32062e-05	0.00234358
Gbp7	1.22296	9.53172	30.3893	5.33343e-05	0.00234513
Flnb	-1.87594	7.25357	30.2286	5.48434e-05	0.00240729
Blcap	1.66967	8.0271	30.121	5.5881e-05	0.00244858
Spty2d1	1.70135	6.99525	30.0895	5.61894e-05	0.00245782
Pecam1	-1.8878	6.95753	30.0358	5.67188e-05	0.00247669
Ltbp3	-3.06814	5.73634	33.228	5.69715e-05	0.00248232
Vat1	1.61892	8.22315	30.0031	5.70445e-05	0.00248232
Fcgr1	2.29241	7.29004	29.9467	5.76103e-05	0.00250263
Gapdh	1.25208	7.7739	29.9269	5.781e-05	0.00250699
Fam174b	-10.0088	4.04532	33.052	5.84764e-05	0.00253154
Gpr35	1.36491	7.55388	29.8452	5.86443e-05	0.00253446
Tcf4	-2.26255	6.30412	29.782	5.92994e-05	0.00255839
Pam	-2.07743	6.38843	29.7597	5.95319e-05	0.00256047
Abca3	-3.60088	7.46355	29.7579	5.95505e-05	0.00256047
Plekhm2	1.44556	7.77015	29.4458	6.29238e-05	0.00269819
Dhrs3	1.69911	7.12016	29.4419	6.29675e-05	0.00269819
Prex2	-7.72581	5.04407	32.5042	6.3462e-05	0.00271477
Tmem189	1.4317	7.67613	29.309	6.44701e-05	0.00275323
Samhd1	1.17061	10.6734	29.2859	6.4735e-05	0.00275651
Pde5a	-5.2808	5.68245	32.3692	6.47654e-05	0.00275651
Wwp2	1.32884	7.50296	29.2621	6.50106e-05	0.00275727
H2-Ea	-1.25035	8.39016	29.2565	6.50753e-05	0.00275727
Erbin	1.75254	9.7231	29.2534	6.51108e-05	0.00275727
Slc2a3	2.02846	7.03556	29.2411	6.52532e-05	0.00275754
Socs3	1.20805	9.10415	29.234	6.53357e-05	0.00275754
Litaf	1.40227	9.70111	29.206	6.56629e-05	0.00276597
Ncoa4	1.44336	7.63507	29.1981	6.57546e-05	0.00276597
Ptprc	1.18398	10.1472	29.1521	6.62965e-05	0.00278412
Adgrg1	-6.35519	5.47469	29.1101	6.6796e-05	0.00280044
Fn1	-2.90816	8.69723	29.0823	6.7128e-05	0.00280969
Gm4759	2.02312	7.31326	29.0643	6.73444e-05	0.00281408
Dck	1.73944	6.51147	28.9562	6.866e-05	0.00286431
Jak1	1.13008	9.07386	28.9211	6.90927e-05	0.00287761
Impact	1.62629	7.09069	28.8359	7.01576e-05	0.00291715
Amotl2	-3.04023	5.60769	28.8211	7.03454e-05	0.00292014
Slc27a4	1.68405	7.04136	28.7821	7.08405e-05	0.00293587
Apol6	-9.08545	4.19038	28.5889	7.33525e-05	0.00303499
H2-Ab1	-1.21792	9.44074	28.539	7.40166e-05	0.00305746
Gpr137b	2.08254	6.96806	28.5269	7.41795e-05	0.00305918
Cd24a	1.98307	8.50652	28.4977	7.45722e-05	0.00307036
Tarm1	2.75712	5.84634	28.4467	7.52648e-05	0.00309279
Flcn	1.83745	7.69578	28.4396	7.53621e-05	0.00309279
Podxl	-5.85276	5.39062	28.3839	7.61285e-05	0.00311917
Fosl2	1.15839	9.87608	28.3668	7.6365e-05	0.00312379
Rybp	1.88045	7.57921	28.3372	7.67764e-05	0.00313408
Lamp3	-9.25923	4.95006	31.2427	7.69192e-05	0.00313408
Nr3c1	1.22311	8.39371	28.322	7.69893e-05	0.00313408
Zup1	1.7887	7.3843	28.2595	7.78705e-05	0.00316485
Vps26a	1.98619	7.07835	28.1508	7.94302e-05	0.00322305
Gpr153	-6.59211	4.63039	30.9881	8.00181e-05	0.00324113
Eif5	1.42584	8.57439	28.0974	8.02091e-05	0.00324113
Lmo7	-5.89261	5.14263	30.9686	8.02611e-05	0.00324113
Tspan11	-11.7483	4.03762	38.5143	8.24951e-05	0.00332603
Azi2	1.43265	7.63107	27.928	8.27382e-05	0.00333051
Tspan9	-8.13198	5.14456	27.9043	8.30986e-05	0.00333969
Cpxm1	-7.19572	5.2043	30.7193	8.34467e-05	0.00334835
Ephb4	-9.35092	4.35934	30.6571	8.42636e-05	0.00337576
Lbh	-2.63635	5.86578	27.8181	8.44257e-05	0.0033769
Actr2	1.10056	9.44105	27.7974	8.47491e-05	0.00338447
Slc6a6	1.23769	9.6437	27.6038	8.78326e-05	0.00350206
Ces1d	-11.7034	4.01922	37.8327	8.89143e-05	0.0035396
Gramd2	-9.25415	4.42926	30.29	8.92784e-05	0.0035485
Ccdc88b	1.25902	8.46766	27.4986	8.95627e-05	0.0035542
Kif26b	-6.88978	6.07109	27.4792	8.98845e-05	0.00355626
Denn2b	-6.53797	5.26232	27.4759	8.99402e-05	0.00355626
Cacna1c	-3.96352	5.53636	27.4701	9.00372e-05	0.00355626
A530032D15Rik	2.5787	7.2421	27.4198	9.08826e-05	0.00358404
Sema5a	-11.7647	4.00094	37.5684	9.15621e-05	0.0036052
Csmd1	-11.5509	4.0344	37.5324	9.19301e-05	0.00361406
Eif2ak2	1.57813	7.37336	27.3093	9.27706e-05	0.00364143
Actr3	1.2074	8.12593	27.2968	9.29878e-05	0.00364366
Clk4	1.73149	6.87957	27.2894	9.31161e-05	0.00364366
Ager	-8.21321	6.19314	27.2775	9.33234e-05	0.00364611
Arhgap29	-5.94209	5.28108	29.8974	9.50251e-05	0.00370293
Col6a2	-5.83024	5.1412	29.8944	9.50711e-05	0.00370293
Cd74	-1.65115	10.8323	27.1693	9.52275e-05	0.00370331
Loxl1	-9.25411	4.45978	29.8613	9.55753e-05	0.00371111
Podn	-8.56416	4.89006	27.1403	9.57457e-05	0.00371202
Ctdspl	-4.11064	5.27219	27.1198	9.61139e-05	0.00372058
Tgoln1	1.4059	9.35628	27.0866	9.67136e-05	0.00373806
Dmxl2	1.35126	7.90652	27.0391	9.75805e-05	0.0037658
Fem1c	1.80158	8.12093	27.0039	9.82268e-05	0.00378496
Arhgef28	-11.6378	3.97695	36.7617	0.000100245	0.00385684
Bmpr2	-1.63591	7.82602	26.8634	0.000100858	0.0038745
Tle3	1.22464	7.95681	26.7749	0.000102555	0.00392562
Car8	-9.30978	4.24247	29.4221	0.00010256	0.00392562
Tmem140	1.34047	7.32138	26.7698	0.000102655	0.00392562
Pcdh17	-9.36113	3.98	26.7152	0.000103719	0.0039603
Ppp1r9a	-11.6356	3.97057	36.2128	0.000106718	0.00406865
Pcyt1a	1.5032	7.21312	26.5224	0.000107582	0.0040954
Cbx6	-9.22976	4.26249	29.0039	0.000109763	0.00416911
C1qtnf1	-6.90426	5.11339	28.9992	0.000109848	0.00416911
Gm36117	1.81233	7.22532	26.3953	0.000110215	0.00417676
Mthfs	1.85807	6.72105	26.3828	0.000110479	0.00418049
Col1a2	-5.19775	9.75211	26.3633	0.00011089	0.00418974
Aqp5	-11.5421	3.97835	35.7774	0.000112208	0.00423321
Msrb1	1.30148	8.54483	26.2529	0.000113253	0.00426628
Ptpre	1.31218	7.28808	26.2359	0.000113624	0.00427149
Tax1bp1	1.21641	8.21473	26.2215	0.000113937	0.00427149
Alkbh5	1.24014	8.79458	26.2162	0.000114052	0.00427149
Ccdc71l	1.62624	7.02974	26.2155	0.000114069	0.00427149
Ranbp2	1.23903	9.14817	26.1711	0.000115042	0.00430156
Col4a2	-3.95552	7.67988	26.0931	0.000116777	0.00435997
Prrg3	-9.3424	4.37188	28.5952	0.000117371	0.00437567
Ppp1r15b	1.07288	8.68329	25.9473	0.0001201	0.00446581
Fgl2	1.17368	8.69908	25.9455	0.000120143	0.00446581
Cdc42ep2	1.77696	6.36318	25.909	0.000120991	0.00448593
Tgfbr2	-1.24757	7.51935	25.907	0.00012104	0.00448593
Trp53i11	-3.59748	5.2556	25.8426	0.000122554	0.00453541
Ptprg	-12.3739	3.92914	30.0078	0.000123005	0.00454085
Itpr1	-1.46712	6.99295	25.8212	0.000123061	0.00454085
Srxn1	1.6104	6.64999	25.8136	0.000123243	0.00454092
Gsr	1.4903	7.06847	25.773	0.000124217	0.00457012
Parp9	1.28632	8.01748	25.7634	0.000124445	0.00457188
Ifitm1	1.24779	7.98758	25.7526	0.000124707	0.00457482
Fmnl1	1.29226	8.53721	25.6841	0.000126376	0.00462932
Slc6a8	1.61711	7.2789	25.672	0.000126673	0.00463347
Col4a4	-11.6304	3.90676	34.6907	0.000127447	0.00465506
Fmod	-8.4563	4.08611	28.0881	0.000127667	0.00465633
Flrt2	2.46307	6.08018	25.6105	0.000128196	0.0046689
Lasp1	1.05763	9.02808	25.5684	0.000129249	0.00470044
Fam129b	1.59244	8.36985	25.5364	0.000130057	0.00472303
Abcg1	1.3766	8.47382	25.5117	0.000130687	0.00473908
Jup	-6.84186	5.33947	25.4566	0.000132098	0.00478338
Fbln1	-11.6942	3.91105	34.31	0.000133363	0.00481932
Egfl7	-5.81148	5.52476	25.4036	0.000133472	0.00481932
Ccnf	3.40236	5.80428	25.3495	0.000134894	0.00486371
Esam	-6.15567	4.76958	27.6805	0.0001367	0.00492179
Ptgfrn	-1.61314	6.63882	25.2045	0.000138785	0.00498973
Slc37a2	2.00787	6.17965	25.1349	0.000140699	0.00505134
Optn	2.2562	6.32666	25.1258	0.000140949	0.00505314
Naa50	1.71293	6.71084	25.075	0.000142369	0.00509682
Irf2	1.35574	7.67937	25.0506	0.000143055	0.00511413
Hhip	-11.3501	3.61232	28.9907	0.000143676	0.00512907
Actg1	1.02643	11.227	24.9832	0.000144972	0.00516252
Ugp2	1.66194	6.93582	24.9814	0.000145023	0.00516252
9930111J21Rik1	1.19897	8.15312	24.9494	0.000145943	0.00518798
Slc11a1	1.26664	7.89506	24.9169	0.000146884	0.00521408
Pkd1	-2.60317	7.0837	24.8919	0.000147614	0.00523262
Bcl2a1b	1.84043	6.56979	24.8821	0.000147901	0.00523544
Rffl	1.58358	7.42811	24.8487	0.000148883	0.00526283
Cers6	1.22798	8.94139	24.8408	0.000149117	0.00526373
Mrc2	-6.23677	6.01658	24.8085	0.000150075	0.00529016
Slc28a2b	2.49235	6.20618	24.7839	0.000150811	0.00530866
Lyn	1.25069	9.14747	24.7368	0.000152229	0.00534669
Trp53inp2	-1.30993	7.28439	24.734	0.000152315	0.00534669
Tpcn2	1.6268	6.86093	24.726	0.000152557	0.00534774
Zfp292	1.53025	8.19451	24.7087	0.000153083	0.00535876
Gpbp1	1.68797	7.38978	24.6876	0.000153727	0.00537385
Ifi211	1.89563	6.5187	24.6662	0.000154385	0.00538937
Gda	1.33002	8.75442	24.6352	0.000155341	0.00541527
Azin1	1.43344	7.20319	24.6139	0.000156004	0.00543088
Cap1	1.15071	8.67612	24.6054	0.000156269	0.0054326
Slc26a4	-9.17053	4.5544	26.8618	0.00015716	0.00545606
Arid5b	1.41592	8.87339	24.5674	0.000157458	0.00545891
BC005537	1.31939	8.9422	24.5477	0.00015808	0.00547111
Klf10	1.74987	6.43698	24.5425	0.000158244	0.00547111
Vcpip1	1.41265	8.05414	24.5165	0.000159068	0.00548603
Rhbdf2	1.11391	8.35056	24.5152	0.00015911	0.00548603
Notch3	-8.44615	5.22897	24.473	0.00016046	0.00552503
Pdgfra	-3.71622	6.17488	24.465	0.000160718	0.00552636
Mcam	-5.07963	5.03654	24.4517	0.000161145	0.00553352
Tyrobp	1.18115	7.93435	24.356	0.00016427	0.00563315
Zbtb21	1.60764	6.57278	24.2952	0.000166292	0.00568825
Ccnd2	-1.64606	6.68202	24.2941	0.000166327	0.00568825
Wfdc2	-8.97882	4.35965	26.5147	0.000166881	0.00569203
Csta2	4.88102	5.29429	24.2774	0.000166889	0.00569203
Kcnj15	-10.185	4.19764	24.2681	0.000167203	0.00569504
Col4a1	-3.52553	8.26609	24.2316	0.000168435	0.00572088
Cd33	1.41001	7.93263	24.2315	0.000168438	0.00572088
Rasgrp3	-10.3518	3.73073	24.2255	0.000168641	0.00572088
Adamts15	-11.6473	3.84157	32.3424	0.000169702	0.00574913
Iqsec1	1.20203	8.60237	24.1729	0.000170441	0.00576643
Tollip	1.38444	7.61688	24.0485	0.000174782	0.00590539
Nlrc5	1.05579	10.7514	24.036	0.000175228	0.00591253
Pard6b	-10.8319	3.48636	23.9996	0.000176526	0.00594839
Rgs5	-3.59653	5.08975	26.1804	0.000176904	0.00595238
Celsr1	-6.78104	5.25826	26.1736	0.000177116	0.00595238
Spock2	-8.81617	4.49568	26.1394	0.000178181	0.0059802
Col6a1	-6.55873	5.69553	23.9384	0.000178731	0.00599068
Samd8	1.29714	7.51822	23.8619	0.000181533	0.00607654
Arel1	1.14296	7.96021	23.8504	0.00018196	0.00608276
Mafk	1.73778	7.89109	23.8196	0.000183105	0.00611294
Snx10	1.35143	8.17278	23.8026	0.000183738	0.00612599
Cd34	-8.58242	4.879	23.7803	0.000184577	0.00614456
Fgd5	-9.22016	3.77027	25.9326	0.000184782	0.00614456
Fndc1	-7.91015	5.33633	23.7418	0.000186034	0.00617805
Cd200	1.61863	7.46614	23.6714	0.000188732	0.00625939
Jun	1.28512	7.60602	23.6616	0.00018911	0.00626371
Prdx1	1.48938	8.73799	23.5748	0.000192503	0.00636772
Clcn7	1.15928	9.2745	23.5559	0.000193249	0.00638405
Ripk1	1.29741	7.14288	23.5232	0.000194552	0.00641869
Snx1	1.66368	6.55796	23.5156	0.000194856	0.00642031
H19	-11.598	3.87916	31.2193	0.000195733	0.00644081
Vav1	1.55764	8.02508	23.405	0.000199344	0.00655109
Rilpl2	1.78756	6.20197	23.3371	0.000202153	0.00663476
Snx18	1.28918	8.7992	23.2955	0.000203901	0.00668344
AA986860	-11.4586	3.79026	30.8598	0.000205055	0.00671257
Tns2	-8.31032	4.997	23.1504	0.00021012	0.00686946
Amotl1	-2.36977	5.70231	23.1263	0.000211174	0.00689499
Alcam	1.21735	8.39592	23.0375	0.000215108	0.00701436
Cx3cl1	-9.4421	3.73398	25.0455	0.000216487	0.00705021
Ptgr1	2.70486	5.37815	22.9827	0.000217578	0.00707662
Riok3	1.24995	7.73828	22.9657	0.00021835	0.00709259
Abtb2	1.36695	7.63586	22.941	0.000219477	0.00712003
Arhgef17	-4.70296	5.9281	22.8938	0.000221654	0.00718028
Aplnr	-12.3123	3.73776	26.277	0.000221903	0.00718028
Yap1	-7.22863	4.94905	24.8543	0.000224114	0.00723345
Ddx6	1.22437	9.71442	22.8409	0.00022412	0.00723345
Mat1a	-11.4377	3.76029	30.0972	0.00022664	0.00730544
Mal2	-7.42952	4.86448	24.7803	0.000227149	0.00730845
Rtn4	1.24644	8.20415	22.7715	0.000227404	0.00730845
Mbnl2	1.17367	8.40139	22.7673	0.000227602	0.00730845
Zc3h7a	1.05186	8.69543	22.7601	0.000227945	0.00731016
Cxcl14	-3.83522	5.41825	22.7328	0.000229255	0.00733779
Igfbp7	-4.77927	6.9922	22.7301	0.000229388	0.00733779
Rapgef5	-4.14341	5.74945	22.7226	0.000229745	0.00733992
Tmem123	-1.47268	6.7041	22.7145	0.000230139	0.00734321
Ywhag	1.07781	8.13019	22.6928	0.000231191	0.00736745
Itgb7	1.53643	7.48112	22.6834	0.000231645	0.00737263
Mcc	-9.55157	3.53218	24.6571	0.000232309	0.00738443
Slc12a2	-5.7823	5.41536	24.6192	0.000233924	0.00742641
Eno1	1.03676	8.93014	22.5506	0.000238216	0.00755318
Ndrg1	1.11572	8.60355	22.5073	0.000240406	0.00761305
Mbnl1	-1.17147	7.49092	22.4921	0.000241177	0.00762792
Plxnb1	-5.08134	5.19963	22.4857	0.000241502	0.00762863
Bhlhe40	1.0971	8.6235	22.4499	0.00024334	0.00767707
Pag1	1.27463	8.69329	22.4346	0.000244127	0.00769229
Adgrl1	-8.77128	4.67422	24.3445	0.000246015	0.0077421
Epn3	-11.3766	3.72413	29.4352	0.000247607	0.00778249
Trem3	3.10689	5.26835	22.33	0.000249604	0.00783551
Trpm6	-8.82612	4.0445	24.2302	0.000251254	0.00787402
Adipor1	1.04756	8.65936	22.2952	0.000251455	0.00787402
Sulf1	-3.40094	5.48635	24.2088	0.000252253	0.00788775
Ism1	-11.4452	3.70731	29.2898	0.000252518	0.00788775
Suz12	1.38246	7.08447	22.2432	0.00025425	0.00793205
Smo	-9.38219	4.06411	22.2151	0.000255777	0.00796981
Hdac7	-2.45624	5.48593	22.1894	0.000257178	0.0080036
Sod2	1.20334	9.23174	22.119	0.000261069	0.00811469
Zfp521	-11.4429	3.69819	29.0297	0.000261593	0.00812095
Msn	0.953439	10.2704	22.0929	0.000262529	0.00814001
Slc26a9	-7.95195	4.16248	23.9866	0.000262862	0.00814033
Fas	1.69502	6.72788	22.0343	0.000265842	0.00822252
Ppp1r16b	-1.94355	6.06964	21.9959	0.000268036	0.00828025
Plekhm3	1.16025	7.74105	21.9357	0.000271519	0.0083776
Vps4b	1.5971	7.89821	21.9175	0.000272584	0.00840017
Mtm1	1.75299	6.21338	21.8729	0.000275207	0.00846248
A530064D06Rik	5.45551	4.59571	21.8696	0.000275405	0.00846248
Fgfr2	-7.14071	4.76116	23.7246	0.000276038	0.00846248
Cln3	1.26503	7.34355	21.8567	0.000276167	0.00846248
Trpm2	1.09024	8.85319	21.8548	0.000276282	0.00846248
Il13ra1	1.22849	7.90895	21.8441	0.000276918	0.00847167
Atf1	2.09107	6.23371	21.8013	0.000279481	0.00853276
Bcam	-9.18363	4.76951	23.6564	0.000279591	0.00853276
Gpam	-3.10093	6.3283	21.7711	0.000281309	0.00857482
Tox2	-8.99856	3.94447	21.7475	0.000282743	0.00860816
H3f3a	1.41654	8.50464	21.7301	0.000283808	0.00863014
Ptprm	-6.08419	5.4707	21.7016	0.000285561	0.00867303
Dock6	-2.65346	5.32447	21.6684	0.000287616	0.00872493
Cd44	0.945732	9.99732	21.6604	0.000288113	0.00872953
Itga3	-4.62759	5.47328	21.6378	0.000289528	0.00876186
Adamts2	-5.04844	5.6374	21.5879	0.000292676	0.00884452
Nhlrc2	1.4342	6.70542	21.5834	0.00029296	0.00884452
Rab11fip1	1.09135	8.32772	21.5664	0.000294045	0.00886666
Birc3	1.08121	8.44415	21.5142	0.000297395	0.00895698
Rgl1	1.89646	7.55189	21.49	0.000298958	0.00899334
Parp12	1.24587	8.47499	21.4798	0.000299626	0.0090027
Usp32	1.15674	7.8172	21.4678	0.000300408	0.00901546
Dennd4c	1.40037	6.98141	21.3982	0.000304996	0.00914228
Adgrf5	-5.67397	6.36432	21.3503	0.000308199	0.00922734
Tmtc1	-13.3093	3.71795	24.327	0.000309409	0.00925256
Tc2n	-11.2907	3.6502	27.8064	0.000309871	0.00925285
Fxyd5	1.27207	7.7762	21.3214	0.000310151	0.00925285
Hnrnph2	1.85098	7.96087	21.2904	0.000312257	0.00930465
H2-Eb1	-2.69306	8.91324	21.2493	0.000315076	0.00937759
Rpl18a	-1.37089	7.08655	21.1836	0.000319648	0.00950248
Lyz2	-1.21611	11.3828	21.1501	0.000322009	0.00955728
Nod1	1.14411	8.68641	21.1467	0.000322249	0.00955728
Cd163l1	-2.82702	5.54032	21.1254	0.000323756	0.00958312
Agrn	-1.00085	8.16466	21.1237	0.00032388	0.00958312
Gripap1	1.78339	7.14481	21.1083	0.000324976	0.00960431
Vps37b	1.65722	7.25084	21.0699	0.000327731	0.0096707
Chst11	1.47105	7.73444	21.0663	0.000327989	0.0096707
Cxcl13	-11.286	3.63776	27.3739	0.000329438	0.00969092
Atp1b1	-7.56745	4.83649	22.7932	0.000329443	0.00969092
2610507B11Rik	-1.14539	7.68997	20.9888	0.000333644	0.00980307
Nbl1	-8.17555	5.40355	20.931	0.000337924	0.00991727
Scn7a	-11.2938	3.61631	27.1181	0.000341704	0.0100166
Tent5a	1.56935	6.9019	20.8101	0.00034709	0.0101627
Usp38	1.26149	7.16472	20.8031	0.000347628	0.0101666
Whamm	1.5599	6.71244	20.7773	0.000349625	0.0102054
Mx1	2.47351	7.49505	20.7755	0.000349763	0.0102054
Gba	1.45043	6.95134	20.7497	0.000351773	0.0102522
Aox3	-11.1621	3.64296	26.9059	0.000352295	0.0102556
Krt8	-5.06532	5.0211	20.7341	0.000352996	0.0102641
H2-T23	0.927225	9.65211	20.7281	0.000353466	0.010266
Herc1	1.01697	8.75807	20.6802	0.000357251	0.0103559
Fgd2	-9.43912	3.95813	20.6779	0.000357433	0.0103559
Pfkl	1.09939	8.58453	20.6734	0.000357794	0.0103559
Cyp2f2	-11.0098	3.66047	26.7854	0.000358481	0.0103639
Mtpn	1.02052	7.97521	20.5988	0.000363792	0.0105054
Arl6ip1	1.01515	7.89483	20.4809	0.000373502	0.0107735
Dag1	-1.83273	6.67479	20.4495	0.00037614	0.0108372
Myof	1.30636	9.13271	20.4213	0.000378528	0.0108936
Plekhf2	1.33185	6.95742	20.3672	0.000383149	0.011014
Kcnj10	-9.29161	3.58113	21.9838	0.000385688	0.0110563
Cx3cr1	-7.9224	3.88766	21.9825	0.000385786	0.0110563
Ctsd	0.979692	10.7967	20.335	0.000385935	0.0110563
Atp6v0d1	1.48335	6.70344	20.2913	0.000389744	0.0111521
Chd2	1.18936	8.61548	20.2866	0.000390163	0.0111521
Atp6v1g1	2.03223	5.98808	20.2223	0.000395856	0.0113021
Kmt2e	1.13345	8.14994	20.2097	0.000396984	0.0113214
Pde4b	1.04031	8.32696	20.2033	0.000397556	0.011325
Fscn1	-5.23997	5.05824	21.822	0.000398216	0.011331
Tnfrsf23	1.86199	6.782	20.1648	0.000401031	0.0113982
Stfa2l1	4.31169	5.64812	20.0971	0.00040722	0.0115536
Ucp2	-1.26386	7.7974	20.095	0.000407414	0.0115536
Ccn5	-11.2883	3.55052	25.9031	0.000407965	0.0115563
Ccl9	1.32665	6.84901	20.037	0.000412807	0.0116803
Atp6v0b	1.30836	6.83418	20.0157	0.000414803	0.0117237
Fat1	-3.61671	6.23648	20.0049	0.000415823	0.0117393
Pnpla7	1.27888	7.92259	19.9724	0.0004189	0.011813
Plce1	-9.50776	3.3704	21.5514	0.000420224	0.0118371
Col4a3bp	1.26345	7.02582	19.9332	0.000422659	0.0118924
Ifit1bl1	1.97831	6.72114	19.9152	0.000424386	0.0119277
Mxi1	1.82033	6.26588	19.9083	0.000425062	0.0119334
Lrrc8d	1.33855	6.85795	19.895	0.000426351	0.0119563
Gpi1	1.03637	8.79582	19.8425	0.000431478	0.0120866
Pdzrn3	-8.75761	3.8143	21.3675	0.000435986	0.0121994
Ptprd	-8.64341	4.09616	21.2379	0.000447498	0.0125076
Pdpn	2.04492	7.52348	19.6747	0.000448365	0.012518
Cxcl5	-3.25187	5.6962	19.5707	0.000459206	0.0128065
Txndc5	-2.14284	6.36933	19.5425	0.000462204	0.0128759
Phf11b	1.82854	6.15155	19.5247	0.000464095	0.0129143
Plxna4	-5.47686	5.16261	19.5199	0.000464613	0.0129145
Tbc1d20	1.0951	8.22891	19.4891	0.000467924	0.0129922
Mmp13	1.96597	6.68461	19.4788	0.000469033	0.0130087
Ppp4r3b	1.29197	6.99128	19.4712	0.000469865	0.0130175
Nckap5	-8.74363	3.65153	20.9427	0.000475061	0.0131333
Sh3d19	-6.61617	4.00156	20.9424	0.000475088	0.0131333
Tmco6	1.97715	6.42922	19.4184	0.000475626	0.0131338
Rbpj	1.3719	8.354	19.4098	0.000476571	0.0131455
Mlec	-1.92448	6.64433	19.3766	0.000480249	0.0132325
H2-Q10	1.35017	7.21679	19.3462	0.00048364	0.0132993
Ogfr	1.20869	6.93359	19.3454	0.000483725	0.0132993
Ptprj	0.954329	9.34302	19.3127	0.000487404	0.0133858
Slc22a4	2.63736	5.11938	19.2871	0.000490314	0.0134511
Ubc	1.00037	12.2842	19.2685	0.000492435	0.0134946
Picalm	1.01428	9.22938	19.26	0.000493412	0.0135024
Arhgef26	-8.65937	3.89432	20.751	0.000494002	0.0135024
Nfib	-5.51577	5.7344	19.252	0.000494324	0.0135024
Slc31a2	1.47812	7.60856	19.2429	0.000495371	0.0135164
Cygb	-11.1699	3.47884	24.5213	0.0005029	0.013707
Ajuba	-12.0477	3.44284	21.6511	0.000503792	0.0137165
Nav1	-1.74204	6.43124	19.162	0.00050478	0.0137286
Dlc1	-6.18669	5.25933	19.1068	0.000511322	0.0138916
4933432I03Rik	7.764	3.85464	19.0879	0.00051359	0.0139382
Elmod3	2.37388	6.25091	19.0754	0.000515086	0.0139637
Cnn2	-1.81391	6.25221	19.0365	0.000519799	0.0140764
Map3k8	1.62364	6.61586	19.0193	0.000521884	0.0141177
M6pr	0.989592	8.8292	18.9599	0.000529196	0.0142871
Srrm2	-0.941482	9.06381	18.9593	0.000529277	0.0142871
Plxdc2	-7.04311	4.67225	18.9459	0.000530946	0.0143168
Atg2a	1.27201	7.97498	18.8679	0.000540759	0.0145659
Vim	1.23036	9.61984	18.8608	0.000541667	0.0145748
Zdhhc18	1.06217	7.9766	18.8497	0.000543078	0.0145972
Ushbp1	-11.104	3.47456	23.9638	0.000548528	0.014728
Lama5	-4.60409	6.26025	18.8016	0.000549264	0.0147321
Ptges	1.46432	7.69876	18.7864	0.000551236	0.0147564
Igf1r	1.18164	8.19975	18.7825	0.000551746	0.0147564
Nid1	-4.74993	5.93202	18.7811	0.000551926	0.0147564
Lmbrd1	1.33034	7.0756	18.7717	0.000553147	0.0147734
Gadd45a	2.58927	5.5623	18.7394	0.000557376	0.0148706
Itgav	1.02284	8.28572	18.7079	0.000561542	0.0149499
Mecom	-8.77327	3.7723	18.7069	0.000561679	0.0149499
Rnf114	1.07278	8.16746	18.6993	0.000562687	0.0149499
Mthfsl	1.85434	5.99469	18.696	0.000563118	0.0149499
C3ar1	2.15442	7.64426	18.6946	0.000563307	0.0149499
F7	2.13688	6.10528	18.6831	0.000564847	0.014975
Dock9	-4.41756	5.5483	20.0853	0.000566891	0.0150134
Rabgap1l	-2.319	6.06095	18.6338	0.000571475	0.0151189
Dgat1	1.79944	6.54603	18.6058	0.000575278	0.0152036
Nkx2-1	-9.3685	4.60251	18.5893	0.000577538	0.0152474
Mfsd1	1.11827	7.76006	18.5641	0.000580996	0.0153226
Sh3bp2	1.32036	6.74357	18.4897	0.000591356	0.0155796
Zfand5	1.1894	7.23915	18.4714	0.000593941	0.0156314
Stra6l	2.342	6.10885	18.4227	0.000600867	0.0157834
Necap1	1.48391	6.55783	18.4221	0.000600967	0.0157834
Meg3	-11.1604	3.44452	23.3651	0.000603152	0.0158243
Adar	0.975323	8.05323	18.3553	0.000610615	0.0159919
Enpp2	-8.86954	4.01302	19.7301	0.000610808	0.0159919
Gna13	1.05029	9.1602	18.3152	0.000616495	0.0161241
Slc44a2	-0.982581	7.74883	18.3074	0.000617661	0.0161378
Ddit3	3.14996	4.88663	18.2867	0.000620725	0.0162011
Lamp2	1.0143	9.5667	18.2761	0.000622299	0.0162254
Vps18	1.40452	6.71979	18.2705	0.000623142	0.0162306
Rab22a	1.63014	6.12261	18.2423	0.000627362	0.0163237
Ifitm3	0.878542	9.54499	18.2248	0.000630009	0.0163757
Amdhd2	1.52408	6.70054	18.2122	0.000631912	0.0164083
Ctsa	1.06366	8.23024	18.203	0.000633309	0.0164138
Zcchc14	-4.995	5.05803	19.5584	0.000633428	0.0164138
Tbx2	-7.2821	3.84715	19.5277	0.000637572	0.0165043
Col5a2	-3.94511	7.10139	18.1545	0.000640732	0.0165655
Atp6v1h	1.42786	6.57492	18.1511	0.00064125	0.0165655
Xaf1	1.62729	6.03607	18.0928	0.000650325	0.0167733
Tspan7	-8.20145	3.44094	19.4326	0.000650623	0.0167733
Treml2	1.4748	6.32917	18.0866	0.000651298	0.0167736
Crip2	-8.27747	4.39105	18.0076	0.000663823	0.0170787
Chd1	1.31165	7.50026	17.9872	0.000667106	0.0171457
Phldb2	-4.40199	5.7652	17.9725	0.000669489	0.0171894
Uhrf1bp1l	1.13263	7.03883	17.9424	0.000674376	0.0172973
Cdh1	-4.03502	5.9254	17.9302	0.000676383	0.0173312
Atp6v0e	1.25652	6.74478	17.9215	0.000677805	0.01735
Gnb4	-2.98306	5.0625	19.2285	0.000679676	0.0173633
Ccnd3	-2.58083	5.3601	17.91	0.0006797	0.0173633
Rab1a	1.19702	7.624	17.8737	0.000685701	0.0174989
Junb	1.01804	8.42452	17.8692	0.000686457	0.0175005
Myo5c	-8.50916	4.05366	19.158	0.000690049	0.0175743
Tfcp2l1	-11.0521	3.37863	22.511	0.000692758	0.0176255
Med13	1.04257	9.09839	17.7979	0.000698457	0.0177526
Rnf130	1.51374	6.55511	17.7864	0.000700404	0.0177734
Galnt2	-2.00792	6.04303	17.7826	0.000701061	0.0177734
Mmrn2	-11.3338	3.22272	19.9522	0.000701389	0.0177734
Cd55	-9.92423	3.23224	17.7588	0.000705131	0.0178503
Cp	-4.96677	6.12517	17.7505	0.000706558	0.0178643
Gm15056	2.14737	5.9089	17.7474	0.000707097	0.0178643
Aph1c	1.98607	5.83466	17.7265	0.000710706	0.0179375
Myo5a	1.06595	7.76724	17.7067	0.000714139	0.0180061
Pcsk5	-11.0911	3.35848	22.2801	0.000719656	0.0181271
Unc5b	-4.97795	5.05881	17.6506	0.000723992	0.0181885
LOC108167347	1.74298	6.90319	17.6419	0.00072553	0.0181885
Mrgpra2b	2.75972	6.63001	17.6399	0.000725897	0.0181885
Crtc2	1.34522	6.96188	17.6386	0.000726125	0.0181885
Jak3	-1.2375	6.99568	17.6376	0.000726296	0.0181885
Gbp3	0.980452	8.59936	17.6369	0.000726417	0.0181885
Ltbp4	-6.56469	4.62178	18.8983	0.00072989	0.0182422
Adssl1	2.42693	5.33433	17.616	0.000730139	0.0182422
Il1bos	4.13069	4.74057	17.6127	0.000730727	0.0182422
Smg1	0.862263	9.25174	17.5946	0.000733975	0.0183015
Lamb3	-4.0572	5.36101	17.5914	0.000734554	0.0183015
Trim56	1.00728	7.42207	17.5497	0.000742104	0.0184714
Rragc	1.34607	7.04598	17.5442	0.000743111	0.0184782
Myd88	1.13932	7.23461	17.5297	0.000745751	0.0185256
Hmox2	1.86787	6.19884	17.5082	0.000749703	0.0186055
Zfp281	1.30916	7.4614	17.4643	0.000757831	0.0187817
Cxcl11	1.6338	6.67517	17.4618	0.000758291	0.0187817
Nova2	-9.90984	3.27856	17.4226	0.000765646	0.0189452
Rps4x	-1.16753	7.05244	17.3972	0.000770459	0.0190452
Dysf	-7.25176	4.50613	17.3933	0.000771197	0.0190452
Apobec1	1.58141	6.92061	17.3807	0.000773601	0.0190764
Ppic	-6.52133	4.40119	17.3778	0.000774154	0.0190764
Muc1	-7.13273	5.15119	17.3748	0.000774725	0.0190764
Katna1	1.68459	6.04717	17.3672	0.000776172	0.0190934
Atg12	1.6435	5.97307	17.336	0.000782182	0.0191886
Flii	1.08325	7.80333	17.3353	0.000782298	0.0191886
Psmd8	1.35654	6.58635	17.3352	0.000782322	0.0191886
Prkca	-11.9295	3.28546	19.4034	0.000783585	0.0192009
Cast	1.22456	6.81208	17.3178	0.000785705	0.0192237
Dnajc13	0.983598	7.9738	17.3122	0.000786781	0.0192237
Hbp1	1.07791	7.78552	17.3121	0.000786801	0.0192237
Zfhx3	-1.54361	6.07913	17.3013	0.000788918	0.0192568
Slc39a14	-1.92595	7.27338	17.2963	0.000789875	0.0192615
Gm7160	4.31178	4.58741	17.2311	0.000802736	0.0195562
Inhbb	-3.40042	4.78649	18.4142	0.000811448	0.0197494
Scara3	-7.91403	3.93515	18.3962	0.000814668	0.0198087
Mcemp1	1.70622	6.37105	17.1597	0.000817093	0.0198485
Fpr2	1.51167	8.65448	17.1453	0.000820005	0.0199001
Dio2	4.08349	5.44692	17.1152	0.000826166	0.0200304
Hic1	-12.6348	3.27235	19.1113	0.000831885	0.0201497
Slit3	-5.68712	4.99568	17.0732	0.000834855	0.0202022
Atp9a	-5.497	4.74705	17.0193	0.000846151	0.0204559
Arhgap44	-11.0159	3.30657	21.3097	0.000847246	0.0204628
Ciapin1	1.264	6.87858	16.989	0.000852587	0.0205721
Cd81	-4.88247	5.3701	16.9676	0.000857147	0.0206624
Trim34a	1.609	6.26866	16.9318	0.000864854	0.0208283
Hmcn1	-5.25342	5.10012	16.9114	0.000869287	0.0209151
Tjp1	-4.09957	5.251	16.9006	0.000871637	0.0209517
Etf1	1.20216	8.16349	16.896	0.000872647	0.020956
Gm21859	9.15473	3.66831	18.8489	0.000878249	0.0210705
Dkk3	-5.30431	5.83206	16.8617	0.00088018	0.0210967
Cnot4	1.37955	6.46147	16.7973	0.000894539	0.0214206
Parva	-5.10761	5.137	16.7815	0.000898108	0.0214827
Brox	1.27363	6.59124	16.7782	0.000898838	0.0214827
Tnpo1	0.921921	7.9637	16.7543	0.000904267	0.021592
S1pr3	-4.91871	5.23017	16.7338	0.000908956	0.0216835
Tnfrsf1a	0.881212	8.21722	16.7194	0.000912259	0.0217417
Ccl19	-10.6196	3.37834	20.8388	0.000918817	0.0218571
Parm1	-7.63148	3.61422	17.856	0.000918833	0.0218571
Fcgrt	-7.37287	4.11866	17.8121	0.000927937	0.0220529
Cxcl9	-3.29132	7.19154	16.5951	0.000941357	0.0223508
Ildr2	-10.8032	3.27444	20.6815	0.000944311	0.0223959
Thbs3	-10.7712	2.8766	16.577	0.000945678	0.0223959
A530013C23Rik	1.93683	6.12257	16.576	0.00094592	0.0223959
Myrf	-8.59396	3.35222	16.5718	0.000946918	0.0223986
Dop1b	1.02751	7.92541	16.5539	0.000951227	0.0224794
Rab6a	1.12291	7.18032	16.5062	0.000962812	0.0227319
Heyl	-7.64898	3.44359	16.4989	0.00096459	0.0227414
Tbc1d15	1.61562	6.68181	16.4972	0.000965016	0.0227414
Pou2af1	-8.89932	3.72268	17.6254	0.000967899	0.0227881
Stxbp3	1.53023	6.46661	16.4766	0.000970081	0.0228061
Pcgf5	1.14023	7.02907	16.4716	0.00097132	0.0228061
Selp	-5.85163	4.31571	16.4713	0.000971376	0.0228061
Top1	1.29195	6.58895	16.4018	0.000988726	0.0231919
Rusc2	1.21797	6.69835	16.3848	0.000993011	0.0232708
Nfkbiz	1.16039	9.02725	16.3787	0.000994547	0.0232851
Ehd2	-7.37298	5.00717	16.3511	0.00100158	0.0234281
Pcolce	-7.8286	3.79659	16.3177	0.00101017	0.0236071
Rbm7	1.52657	6.69396	16.2938	0.00101635	0.0237297
Slc6a14	-10.8779	3.23771	20.2248	0.0010233	0.0238697
Cald1	-3.55391	5.57782	16.2632	0.00102435	0.0238721
Lamb2	-5.85587	4.59532	16.2488	0.00102812	0.023938
Krt19	-7.32785	3.76823	17.333	0.00103455	0.0240654
Dsp	-12.1604	3.22704	18.0627	0.00103627	0.0240832
Sod3	-6.29655	5.14625	16.2094	0.00103857	0.0241105
Muc4	-6.49448	4.80561	17.3128	0.00103935	0.0241105
Emilin1	-1.99426	5.75513	16.1994	0.00104124	0.024132
Hspa1a	2.78436	6.04006	16.1884	0.00104417	0.0241777
Synpo	-5.98816	5.69614	16.167	0.00104992	0.0242887
Arid4a	1.43614	6.23503	16.1539	0.00105346	0.0243301
Atp6ap2	1.35044	7.39211	16.1533	0.00105364	0.0243301
Nt5c3	1.9477	5.98136	16.1362	0.00105828	0.024415
Cept1	0.979895	7.23458	16.1273	0.00106069	0.0244482
Pik3c2b	-5.54291	4.1459	17.209	0.0010644	0.0245113
Adam17	1.03422	8.74661	16.0863	0.00107195	0.0246627
Adamtsl3	-10.8732	3.20747	19.8631	0.00109147	0.0250889
Pde1b	1.49062	6.74171	16.0078	0.00109387	0.0251109
Abcc1	1.11522	7.21077	16.0059	0.00109442	0.0251109
Serpina3g	-1.20669	7.21005	15.9989	0.00109641	0.0251338
C1s1	-4.12529	6.3811	15.9862	0.00109999	0.0251931
Abi1	0.999888	7.62029	15.9762	0.00110284	0.0252353
Il17a	3.19977	5.04034	15.9707	0.00110442	0.0252486
Pygl	1.15518	6.91262	15.9617	0.001107	0.0252847
Dnm1	-9.93059	2.83772	15.9447	0.00111188	0.0253732
Plgrkt	1.64033	6.00954	15.9153	0.00112037	0.0255229
Scgb3a1	-9.98553	3.56648	19.7174	0.00112046	0.0255229
Creg1	1.06451	7.34345	15.896	0.001126	0.0256259
Magi3	-1.92161	5.60634	15.8762	0.00113178	0.0256857
Chd3	-1.74238	5.98899	15.8746	0.00113226	0.0256857
Cebpd	-3.38071	4.63337	15.8741	0.0011324	0.0256857
Pstpip2	1.4897	6.11965	15.8731	0.0011327	0.0256857
Eno1b	0.946418	7.66634	15.8543	0.00113823	0.0257578
Gch1	1.63831	5.92695	15.8513	0.00113913	0.0257578
Robo4	-7.5997	4.19733	15.8509	0.00113925	0.0257578
Arid5a	0.917656	7.66603	15.8485	0.00113996	0.0257578
Hspg2	-5.2951	7.68897	15.843	0.0011416	0.0257717
Prickle1	-10.7608	3.20916	17.5956	0.00114579	0.0258433
Rack1	-1.55198	7.18288	15.8223	0.00114773	0.0258584
Gtdc1	1.7174	6.19635	15.8197	0.00114851	0.0258584
Prokr1	5.4399	4.10651	15.8052	0.00115286	0.0259156
Ms4a6d	1.83923	7.2121	15.8044	0.00115311	0.0259156
Rsrc2	1.53454	6.59151	15.7979	0.00115505	0.0259363
Tinagl1	-9.34835	2.9754	15.7918	0.00115689	0.0259381
Oser1	2.22216	5.56303	15.7908	0.00115719	0.0259381
Jam2	-10.9084	3.19417	19.5235	0.0011605	0.0259892
Tgfbr3	-9.27918	4.51013	16.8261	0.00116302	0.0260226
Cecr2	-10.9156	3.19255	19.4883	0.00116794	0.0260946
Rab11a	1.23306	6.91934	15.7529	0.00116867	0.0260946
Fam20c	1.79237	5.78268	15.7507	0.00116934	0.0260946
Ttll7	-12.1564	3.18236	17.4862	0.00117334	0.0261607
Pmepa1	-2.75057	5.58037	15.7304	0.00117552	0.0261822
Ccr2	-1.49486	6.27128	15.7276	0.00117638	0.0261822
Scarf2	-5.22559	4.67129	16.7448	0.0011853	0.0263575
Arpc5	0.889541	8.25621	15.676	0.00119234	0.0264908
Kctd12	0.973504	8.2581	15.6676	0.00119497	0.0265259
Gp2	-9.94737	3.57173	19.3347	0.00120112	0.0266388
Pmaip1	1.97434	5.90391	15.6424	0.00120287	0.0266542
Itih4	-10.9689	3.1992	19.3066	0.00120731	0.0267292
Gbp4	1.08754	10.785	15.618	0.00121058	0.0267781
Lum	-7.31932	4.88901	15.5738	0.00122467	0.027066
Atf4	1.40228	6.66365	15.5635	0.001228	0.0271159
Stag2	1.04481	7.77422	15.5458	0.0012337	0.027218
Siglece	1.63142	5.96927	15.5078	0.00124607	0.0274669
Prkx	1.1257	6.8287	15.4955	0.00125012	0.0275273
Gbe1	2.06727	5.74972	15.4923	0.00125116	0.0275273
Lrp12	2.4851	6.12704	15.4895	0.00125209	0.0275273
Rhbdf1	-7.15435	3.72582	16.496	0.00125656	0.0276017
Ghr	-6.74474	4.00153	16.4505	0.00127014	0.0278734
Septin7	1.43155	6.76877	15.4309	0.00127155	0.0278734
Ilrun	0.993978	8.82389	15.4288	0.00127224	0.0278734
Casp8	1.34491	7.78166	15.4145	0.00127708	0.0279551
Myo10	-1.41701	6.86072	15.4037	0.00128069	0.0280098
Cd19	-10.561	3.22596	18.9743	0.00128348	0.0280465
Eps8l1	-10.9528	2.94516	17.0686	0.00128589	0.0280652
Dhx58	1.36441	6.45892	15.3864	0.00128656	0.0280652
Vmp1	1.06514	9.74155	15.3767	0.00128986	0.0281129
Csf2ra	0.956262	7.25352	15.3693	0.00129237	0.0281395
Ak4	1.7915	5.83426	15.3666	0.00129331	0.0281395
Dchs1	-8.00414	3.62204	16.3669	0.00129549	0.0281626
Kdm7a	0.948671	8.01196	15.3386	0.00130293	0.0282999
Il10rb	1.41198	6.96703	15.3326	0.00130499	0.0283204
Tspan15	-10.8133	3.14638	18.864	0.00131001	0.028405
Cyb561	-6.4533	4.33523	16.296	0.00131746	0.0285396
Zfp655	1.41796	6.10221	15.2937	0.00131848	0.0285396
Ncam1	-7.71089	3.85906	15.277	0.00132433	0.0286416
Rgs4	-10.883	3.13849	18.7284	0.00134355	0.0290325
Bnc2	-7.9767	3.49112	16.1914	0.00135067	0.0291613
Itpripl2	0.89041	8.40675	15.192	0.00135454	0.0292066
Rpl6	-1.41007	6.44399	15.1905	0.00135508	0.0292066
Rlim	1.14225	7.94673	15.1863	0.0013566	0.0292143
Eepd1	1.96861	5.71057	15.1683	0.0013631	0.0293293
Itih5	-10.8063	3.11606	18.5969	0.00137704	0.0296041
Sema3b	-10.83	2.9183	16.75	0.00138026	0.029648
Reln	-10.7479	3.11905	18.575	0.00138273	0.0296757
Pard3	-8.45225	3.63078	16.069	0.00139072	0.029822
Fads2	-10.7338	3.13588	18.5162	0.0013981	0.0299547
Gm34746	1.57673	6.10645	15.069	0.00139967	0.0299629
Fads1	-6.09752	5.25924	15.0519	0.00140607	0.0300744
Spib	-10.7279	3.12114	18.4547	0.0014144	0.0302269
Tbx4	-7.218	3.72285	15.99	0.00141733	0.0302641
Fads3	-6.60655	4.22418	15.9745	0.00142262	0.0303318
Eif4e	1.50974	6.39709	15.0074	0.00142291	0.0303318
Exph5	-10.7786	3.09879	18.3757	0.00143567	0.030578
Ccr7	-11.1154	2.92595	16.5556	0.00144183	0.0306832
Dnah5	-8.10315	3.27227	15.9013	0.00144791	0.0307866
5330417C22Rik	-8.594	3.5495	15.8607	0.00146215	0.0310634
Wwtr1	-4.66836	5.11374	14.8951	0.00146638	0.0311269
Mir3058	4.65141	5.13153	14.8886	0.00146895	0.0311554
Ank3	-8.20992	3.46808	15.8253	0.00147471	0.0312512
Sar1a	-1.51287	6.50496	14.8699	0.00147633	0.0312593
Nup98	0.921949	8.32379	14.8644	0.00147853	0.0312797
Csrp1	-3.43281	6.38067	14.8457	0.00148599	0.031411
Igf2bp2	3.28775	5.39263	14.8255	0.00149409	0.031553
Mmp27	9.65981	2.93025	14.8228	0.0014952	0.031553
Klra2	1.52826	6.70777	14.7998	0.0015045	0.0317226
Cd93	0.877285	8.20328	14.7907	0.00150818	0.0317737
Nfkbib	1.35499	6.34834	14.7626	0.00151965	0.0319886
Ddr2	-7.1692	5.43864	14.7471	0.00152602	0.0320959
Adamts5	-7.47072	3.70705	15.6706	0.00153103	0.0321747
Larp4b	0.988815	8.08048	14.7257	0.00153486	0.0322282
Gabarap	0.97694	7.46509	14.7145	0.00153954	0.0322997
Arl8a	1.16312	6.60434	14.691	0.00154934	0.0324781
Dnase1l3	-4.09192	5.0889	14.6848	0.00155196	0.0325061
Cd180	1.8616	6.01478	14.6798	0.00155406	0.0325232
Plxnb2	-1.28794	8.03255	14.6661	0.00155984	0.0326172
Sirpa	0.775734	9.87572	14.652	0.0015658	0.0327145
Ppp1r3d	1.91304	5.76241	14.6412	0.0015704	0.0327418
Galnt18	-10.5887	3.12966	17.9033	0.00157119	0.0327418
Map3k1	0.92888	7.58749	14.6392	0.00157123	0.0327418
Fmo1	-6.96258	3.47379	14.6367	0.00157229	0.0327418
Gucy1b1	-8.33014	3.53332	15.5514	0.00157613	0.0327947
Npr2	-8.38346	3.73112	15.5446	0.00157874	0.0328159
Il18rap	0.944833	7.81061	14.6193	0.00157975	0.0328159
Ehd1	0.898297	8.58995	14.5935	0.00159086	0.0330194
Vnn1	-10.6961	3.13731	17.8328	0.00159269	0.0330304
Hyal1	2.80537	4.81426	14.5837	0.00159511	0.0330533
Rnf150	-6.88859	4.26336	14.5771	0.00159793	0.0330847
Lrrk1	-3.46178	6.60774	14.5685	0.00160167	0.0331349
Cd200r4	2.29421	5.28786	14.5647	0.00160336	0.0331428
Adcy7	-1.36464	6.83743	14.527	0.00161989	0.0334569
Irx1	-10.7704	3.05776	17.7288	0.00162507	0.0335366
5930403L14Rik	-10.5986	3.08292	17.7227	0.001627	0.033549
Adgrd1	-10.7322	3.07492	17.7006	0.00163399	0.0336655
Steap4	0.869893	8.32977	14.4894	0.00163657	0.0336911
Obsl1	-9.15665	3.08139	14.4813	0.00164017	0.0337378
Cybb	0.770929	10.5072	14.4592	0.00165009	0.0339141
9530091C08Rik	-9.03369	3.0092	15.3379	0.00166076	0.0340929
Osbpl5	-4.06932	4.54717	15.3361	0.00166149	0.0340929
Draxin	-8.60528	3.24548	15.3175	0.00166911	0.0342215
Myo5b	-8.60847	3.21163	15.3111	0.00167177	0.0342481
Ankrd12	1.17615	6.76801	14.3834	0.00168466	0.0344842
Islr	-10.7284	3.03739	17.5379	0.00168658	0.0344956
Notch1	-0.979095	7.32963	14.3709	0.00169041	0.0345428
Rnf19a	1.25871	7.69648	14.3681	0.00169173	0.0345428
Cab39	1.09631	7.09724	14.3653	0.00169299	0.0345428
Gnai3	1.07388	7.76859	14.3572	0.00169678	0.0345805
Adgrl4	-9.73436	4.02325	14.3532	0.00169864	0.0345805
Gyg	1.42885	6.30233	14.3509	0.00169969	0.0345805
Atp1a1	-0.973573	7.75575	14.3496	0.00170032	0.0345805
Magi1	-8.35872	3.62752	15.2293	0.00170582	0.0346377
Lgmn	1.05675	7.6603	14.3377	0.00170588	0.0346377
Farp1	-5.28727	4.55771	14.3315	0.00170877	0.0346685
Sowahc	1.2719	6.41276	14.3233	0.00171261	0.0347185
Spint2	-6.17913	4.59797	14.3169	0.00171562	0.0347517
Clec14a	-10.6134	3.15763	17.4303	0.00172249	0.0348628
Dtx4	1.07345	6.96019	14.2966	0.00172523	0.0348698
Rest	1.06252	7.00408	14.2958	0.0017256	0.0348698
Dnajc5	0.919876	8.85191	14.2498	0.00174752	0.0352845
Lyz1	-2.95691	5.42528	14.237	0.00175368	0.0353806
Slco4a1	2.85998	4.90774	14.1961	0.00177356	0.0357531
Scn3b	-10.509	2.69683	15.6244	0.00178483	0.0359516
Clic4	0.809299	9.57378	14.1532	0.0017947	0.0361215
Olfml3	-5.88749	4.03781	14.992	0.00180931	0.0363865
Prnp	-1.86719	5.55067	14.1103	0.00181609	0.0364938
D17H6S56E-5	-4.6837	5.24648	14.0873	0.00182767	0.0366974
Eps8l2	-10.5942	2.78022	15.5145	0.00183129	0.0367407
Irak3	1.26588	6.55997	14.0677	0.00183761	0.0368383
Iqgap2	1.43237	6.01132	14.06	0.00184156	0.0368882
Nrp2	1.11999	8.91703	14.0518	0.00184574	0.0369239
Shc1	-1.33919	6.12429	14.0507	0.00184627	0.0369239
Dhrs9	2.28773	5.47883	14.046	0.00184869	0.0369431
Cyp4b1	-10.6393	3.00186	17.0513	0.00185638	0.0370674
Tgfb1i1	-10.6706	2.99338	17.038	0.00186129	0.037136
Postn	-6.94164	5.15656	14.0156	0.00186434	0.0371676
Rab7b	1.97827	5.77297	14.0085	0.00186804	0.0372119
Fzd1	-1.17002	6.87776	13.9982	0.00187338	0.0372888
Abca9	-11.8343	3.02568	15.3727	0.00189332	0.037656
Krt18	-8.06842	3.46417	13.9442	0.00190172	0.0377801
Npdc1	-8.30636	3.37452	14.7908	0.00190275	0.0377801
Rpsa	-1.75454	6.84979	13.9383	0.00190482	0.0377801
Osmr	-3.75606	5.43622	13.9369	0.00190555	0.0377801
Fmn1	2.17146	5.59217	13.9303	0.00190906	0.0378201
Lox	-4.79534	6.74365	13.9205	0.0019143	0.0378941
Mpdz	-10.65	2.98809	16.8929	0.00191601	0.0378982
Fcgr2b	1.08568	7.26266	13.9054	0.00192234	0.0379937
Glis2	-8.19522	3.61	14.7394	0.0019275	0.0380658
Arap3	-1.569	5.9267	13.8866	0.00193246	0.0380749
Tcirg1	0.940715	8.59747	13.8857	0.00193296	0.0380749
Esrp2	-10.6168	2.97736	16.8451	0.00193444	0.0380749
Cbx5	-2.79723	6.32527	13.8814	0.00193528	0.0380749
Dnah3	-7.62614	3.72239	14.723	0.0019355	0.0380749
Pax5	-10.4412	3.07657	16.8189	0.00194462	0.0381976
Tfrc	1.24579	6.79235	13.8638	0.00194476	0.0381976
Tspan1	-10.4656	2.99265	16.7912	0.0019555	0.0383647
Megf11	-9.57893	2.48835	13.8426	0.00195631	0.0383647
Rgs12	-2.38942	5.06563	13.836	0.00195993	0.0384014
Tmprss4	-10.6193	2.97366	16.7766	0.00196123	0.0384014
Nbea	-6.94308	4.64567	13.8265	0.00196517	0.0384487
Arhgef3	0.981211	7.26295	13.798	0.00198085	0.0387082
Plvap	-3.83405	4.7628	13.7969	0.0019815	0.0387082
Smoc1	-8.42214	3.62889	14.6172	0.00198788	0.038791
Pcdhgc3	-6.60508	4.21935	14.6153	0.00198881	0.038791
Rragd	2.69003	5.24233	13.7752	0.00199358	0.0388539
Foxn2	1.0364	7.08652	13.7624	0.00200071	0.0389629
Nrg4	7.89638	3.23908	14.1248	0.00200907	0.0390955
Il17rc	-10.6683	2.95736	16.6346	0.00201823	0.0392435
Bmp1	-4.41476	6.62882	13.7266	0.0020209	0.0392653
Rasl12	-8.86562	3.11139	14.532	0.00203125	0.0394359
Prr13	1.16884	6.80325	13.6836	0.00204546	0.0396813
Elovl1	-1.99228	5.48883	13.6769	0.00204929	0.0397048
Esrp1	-10.5749	2.9511	16.5579	0.00204982	0.0397048
Ostf1	1.15572	7.12073	13.6594	0.00205937	0.0398593
Epn2	-5.73313	4.66558	13.647	0.00206661	0.0399687
Cd4	-7.25038	4.04013	13.6261	0.00207879	0.0401588
Clec2d	0.948389	7.74595	13.6247	0.00207962	0.0401588
Myo1f	0.894788	7.88125	13.606	0.00209061	0.0403401
Cd164	0.808526	8.96525	13.6017	0.00209312	0.0403576
Col5a1	-4.47493	7.27337	13.5775	0.00210747	0.040603
Scpep1	1.39714	6.80137	13.5722	0.00211062	0.040603
Hcls1	0.913796	7.7853	13.5721	0.00211067	0.040603
Nckap1	-2.69253	5.0747	14.3754	0.00211385	0.0406184
Mctp2	1.24131	6.33793	13.5654	0.00211469	0.0406184
Nfasc	-10.6476	2.95667	16.3322	0.00214631	0.0411944
Cdc42ep1	-8.59837	3.4918	14.2982	0.00215599	0.0413489
Rbfox2	-1.73566	6.08845	13.4764	0.00216858	0.0415586
Epha2	-6.90562	3.90432	14.2622	0.00217595	0.0416683
Cmip	0.781107	8.36414	13.4573	0.00218032	0.0417202
Plxna1	1.02467	8.98011	13.4415	0.00219009	0.0418743
Ccnd1	-2.75285	5.20189	13.439	0.00219168	0.0418743
Vps54	1.00237	7.39287	13.431	0.00219665	0.0419373
Cldn7	-10.5489	2.91306	16.1808	0.00221404	0.0422374
Eml1	-4.6769	4.15027	13.3779	0.00223002	0.0425101
Fbn1	-3.26612	7.57552	13.3667	0.00223712	0.0426132
Snx27	1.16614	6.63125	13.3187	0.0022679	0.043167
Septin3	-9.63519	2.39453	13.3056	0.00227637	0.0432956
Gm8979	1.54338	5.98401	13.2996	0.00228026	0.043337
Igfbp3	-4.88569	4.65432	13.2861	0.00228909	0.043472
Ocln	-10.5312	2.90493	16.0104	0.00229341	0.0435213
Slc25a10	-4.90694	4.35049	14.0198	0.00231623	0.0439214
Ifnar1	0.858581	7.97597	13.2375	0.00232105	0.0439798
Tspan12	-10.4341	2.90588	15.9407	0.00232682	0.044056
Dazap2	0.805793	8.34324	13.2159	0.00233544	0.044186
Syne2	-2.39407	5.76123	13.2042	0.0023433	0.0443014
Ror1	-8.34181	3.3619	13.9627	0.00235079	0.0444099
Snx5	0.847385	7.57251	13.1871	0.00235478	0.0444519
Ttn	-4.21588	4.87855	13.1731	0.00236426	0.0445976
Irx3	-10.4989	2.89189	15.853	0.00236972	0.0446672
Il4ra	-0.84982	8.10216	13.1545	0.00237692	0.0447438
Ube2d3	0.810013	8.57189	13.1539	0.00237733	0.0447438
Gm7609	1.47861	7.14636	13.1337	0.00239113	0.04497
Itga1	-3.14735	5.9347	13.1167	0.00240282	0.0451562
Tor1aip1	0.963766	8.07796	13.1077	0.00240907	0.04524
Cachd1	-10.5799	2.87698	15.7666	0.00241292	0.0452786
Metap1	1.38607	6.02365	13.0749	0.0024319	0.0456008
Tnk1	-10.4399	2.88184	15.7142	0.00243955	0.0456737
Mlc1	-10.552	2.87742	15.7096	0.00244193	0.0456737
Nfix	-3.22661	5.49231	13.0596	0.00244259	0.0456737
Arrdc4	1.09665	7.17748	13.059	0.00244303	0.0456737
Tm4sf19	2.94622	4.69534	13.0525	0.0024476	0.0457138
Tanc1	-3.2527	5.31715	13.0508	0.00244879	0.0457138
Cpeb1	-7.00829	3.33972	13.0444	0.0024533	0.0457516
H2-Ob	-6.45158	4.43124	13.797	0.00245444	0.0457516
Tnrc6b	0.929939	9.05245	13.0328	0.00246151	0.0458283
Ly6c2	1.32492	7.7432	13.0319	0.00246219	0.0458283
Asph	1.63205	6.5658	13.0272	0.00246548	0.0458557
Lbp	-4.73416	5.07398	13.7608	0.00247774	0.0460499
Apaf1	0.865095	7.74834	13.003	0.00248277	0.0461094
Calcrl	-4.34592	5.08925	12.9936	0.00248949	0.0462002
Adamts3	-9.96281	2.56413	12.979	0.00250001	0.0463331
Smg7	0.917595	7.5525	12.978	0.00250071	0.0463331
Dtna	-10.5822	2.86535	15.5938	0.00250216	0.0463331
Zfp36l1	-1.04972	6.9936	12.9726	0.00250462	0.0463447
Slfn10-ps	1.56978	5.97385	12.9595	0.00251413	0.0464865
Nrcam	-8.08498	3.4504	13.698	0.0025189	0.0464882
Traf6	1.15569	6.95143	12.9525	0.00251924	0.0464882
Tfdp2	-6.90908	3.60746	13.6967	0.00251974	0.0464882
Ptms	-1.86126	6.17254	12.9283	0.00253693	0.046771
Sox18	-8.0668	3.17904	13.6468	0.00255297	0.0470012
Trpv2	1.16745	6.56378	12.9063	0.00255314	0.0470012
Sema3f	-5.86472	4.5237	13.6357	0.00256045	0.0471015
Arl5b	1.28516	7.52349	12.8878	0.0025668	0.0471839
Prdx6	0.773806	8.38677	12.874	0.00257714	0.0473395
Rasa4	1.16544	7.15125	12.8644	0.00258429	0.0474363
Foxj1	-9.99508	2.98856	15.4023	0.00260573	0.0477931
Jade2	-3.57276	5.48117	12.8336	0.00260752	0.0477931
Kctd10	-1.13258	6.49853	12.806	0.00262848	0.0481135
Mir22hg	1.16804	6.44555	12.8056	0.00262881	0.0481135
Mtcl1	-10.4929	2.84697	15.3496	0.00263507	0.0481835
Ets1	-1.14156	7.41963	12.7948	0.00263705	0.0481835
Spon1	-2.75691	6.6001	12.7931	0.00263836	0.0481835
Pik3c2a	0.95358	7.87346	12.7877	0.00264251	0.0482243
Nr2f2	-6.93279	3.52038	13.5075	0.00264848	0.0482983
Itm2c	-1.07155	7.19952	12.7713	0.0026552	0.048386
Rab43	-0.870078	7.31371	12.7674	0.00265819	0.0484055
Vcam1	-2.57421	5.76906	12.7625	0.00266199	0.0484398
Gns	0.757443	9.64709	12.7466	0.00267434	0.0486294
Pde3a	-7.83766	3.32034	13.468	0.00267628	0.0486297
Ptpn14	-4.19364	5.1481	13.4519	0.00268771	0.0488022
Dtx3l	0.77237	8.63106	12.6998	0.00271114	0.0491923
Cd36	1.51718	7.16573	12.6954	0.0027146	0.0492197
Ric1	0.798236	8.04463	12.6754	0.00273051	0.0494726
Lama2	-10.3953	2.84852	15.1787	0.00273317	0.0494853
Plekhg5	-8.53098	3.07699	13.3792	0.00274008	0.0495747
Cnppd1	0.963572	7.26682	12.6559	0.00274614	0.0496489
Thy1	-1.50322	5.74308	12.6369	0.00276138	0.0498886
Kcne4	-10.4726	2.84844	15.1217	0.00276686	0.049952
Nat8f3	-10.2278	2.88427	15.0931	0.00278389	0.0502235
Top2a	-8.14251	3.43661	13.3029	0.00279629	0.0503768
Adgrb1	2.90824	5.01328	12.5938	0.0027965	0.0503768
Dram1	-1.2767	7.08485	12.5904	0.00279932	0.0503768
Uba7	0.796421	8.44433	12.5875	0.00280164	0.0503768
Nfic	-1.77634	5.95745	12.5851	0.00280365	0.0503768
Pbx1	-2.12852	5.44253	12.5842	0.00280437	0.0503768
Atp8a1	-0.943959	7.36123	12.5619	0.00282276	0.0506712
Aebp1	-4.86696	5.52144	12.5409	0.00284027	0.0509493
Gak	0.874072	7.47457	12.5349	0.00284529	0.0509809
Sh3pxd2a	-3.52673	5.8188	12.5339	0.00284607	0.0509809
Tie1	-3.70387	4.58241	13.231	0.00285051	0.0510241
Adgrg3	2.52649	5.20027	12.5196	0.00285808	0.0511234
Gm8989	2.42091	5.04584	12.5093	0.00286673	0.0512417
Slc39a8	-5.29513	4.29915	13.185	0.00288582	0.0515465
Rabgap1	1.16004	6.76013	12.4809	0.00289079	0.0515843
Prr15l	-10.4876	2.79394	14.9169	0.00289202	0.0515843
Igsf6	1.0566	6.75458	12.4644	0.00290489	0.0517772
Pitpnm3	-10.406	2.81042	14.8881	0.00291016	0.0518345
Sema4c	-5.43457	4.38938	12.4491	0.00291804	0.0519382
Trim30b	3.40347	5.22388	12.4305	0.00293409	0.0521637
Ddb1	-1.30561	6.96104	12.4296	0.00293484	0.0521637
Rpl13a	-1.1234	7.11977	12.4218	0.00294165	0.0522479
Mxra8	-5.88353	5.61313	12.413	0.00294927	0.05233
Prss23	-4.64213	4.9642	13.1007	0.00295185	0.05233
Herpud1	-4.02668	4.78095	12.4093	0.00295249	0.05233
Ptma	-1.18213	6.74256	12.4039	0.00295721	0.0523768
Cftr	-10.4569	2.78862	14.7968	0.00296855	0.0525408
Cyyr1	-10.5294	2.79312	14.7831	0.00297745	0.0525893
Myh9	-0.733795	9.40802	12.3808	0.0029775	0.0525893
Tlr7	1.64844	5.95305	12.3807	0.00297754	0.0525893
Il1r1	-3.21618	6.11184	12.3526	0.00300241	0.0529915
Tek	-11.9341	2.87743	13.4806	0.003008	0.053053
Fkbp15	0.998468	7.03664	12.337	0.00301636	0.053116
Megf6	-10.3392	2.86173	14.7221	0.00301735	0.053116
Gfpt2	-10.4931	2.79154	14.7213	0.00301789	0.053116
Cgn	-8.53925	3.74274	12.9991	0.00303374	0.053302
Serinc1	0.965087	7.17414	12.3155	0.00303559	0.053302
Tbx5	-10.4666	2.76837	14.6927	0.00303688	0.053302
Wwc1	-6.63842	4.31444	12.9952	0.0030369	0.053302
Carhsp1	1.02413	7.10692	12.3075	0.00304281	0.0533686
F5	2.24086	5.24575	12.2899	0.00305877	0.0536113
Tmem98	-11.9091	2.69587	13.4089	0.00306346	0.0536563
Raf1	1.07043	7.94552	12.2756	0.00307178	0.0537646
Gtpbp2	1.00211	7.49117	12.2667	0.00307989	0.053853
Gnai1	-10.4014	2.79139	14.6227	0.00308382	0.053853
Slc36a2	-10.5	2.76883	14.6212	0.00308485	0.053853
Slc1a3	-8.29478	3.16428	12.9367	0.00308536	0.053853
Sf3b1	0.821248	9.10539	12.2501	0.00309513	0.0539862
Cxadr	-5.78215	4.63085	12.2351	0.00310898	0.0541902
Des	-10.3659	2.8031	14.5663	0.00312235	0.0543858
Podnl1	-6.96855	4.57647	12.2126	0.00312981	0.0544782
Mir1938	6.50996	3.20805	12.1983	0.0031432	0.0546735
Lamc1	-1.0118	7.12771	12.1676	0.00317208	0.0551379
Gbp9	0.878031	10.633	12.1573	0.00318188	0.0552701
Dot1l	1.22297	6.5582	12.1429	0.0031956	0.0554702
Kdelr3	-9.00327	2.47284	12.8034	0.00319898	0.0554908
Gpihbp1	-10.4038	2.74441	14.4439	0.00320788	0.055607
Etl4	-6.85107	3.76607	12.7842	0.00321582	0.0556903
Myo18a	-2.5426	6.15656	12.1204	0.0032171	0.0556903
Kirrel	-5.41253	5.32747	12.7766	0.00322242	0.0557442
Dab2ip	-4.85368	5.1681	12.1099	0.00322728	0.055769
Hspa12b	-10.3504	2.74556	14.4147	0.00322875	0.055769
Bmp5	-8.32592	3.3548	12.7675	0.00323049	0.055769
Lama3	-4.88554	4.46724	12.7535	0.00324279	0.0559431
1700017B05Rik	0.902808	7.45678	12.0909	0.00324565	0.0559542
Cyp2b10	-10.3433	2.80105	14.3858	0.00324949	0.0559823
H2-K2	1.21881	6.73821	12.0728	0.00326329	0.0561786
Adamts1	-4.45369	4.60267	12.7281	0.00326534	0.0561786
Lurap1l	-10.4034	2.73554	14.3548	0.00327194	0.0562538
Bmper	-6.9648	3.84305	12.716	0.00327623	0.0562892
Kif26a	-10.4116	2.74052	14.3276	0.00329178	0.0565132
Fcrlb	2.6458	4.92401	12.0418	0.00329375	0.0565132
Kcnq1ot1	-1.0076	6.96367	12.0353	0.00330016	0.0565847
Tcf7	-8.19787	3.53772	12.6726	0.00331532	0.0568061
Ccl7	2.28222	5.31204	12.0146	0.00332068	0.0568594
Axl	-1.1467	7.77692	12.0103	0.00332501	0.0568949
4930459C07Rik	9.16719	2.78334	13.0691	0.00334296	0.0571632
Nod2	1.05798	6.95656	11.9844	0.00335097	0.0572615
Cdh5	-2.82322	5.68495	11.9768	0.00335864	0.0573253
Pi4k2a	1.15146	7.06675	11.9747	0.00336076	0.0573253
Fkbp5	-4.67042	3.98088	11.9739	0.00336152	0.0573253
Cnot7	1.25135	6.14738	11.9641	0.00337142	0.0574366
Mlph	-7.01476	3.57148	12.6101	0.0033726	0.0574366
Asap3	-5.16694	4.38409	12.6055	0.00337686	0.0574704
Carmil2	-8.34137	2.99783	11.9564	0.00337927	0.0574726
E030024N20Rik	1.31768	6.7946	11.9449	0.00339098	0.0576329
Akna	-1.28095	6.80227	11.9381	0.00339797	0.057713
Lysmd3	1.66645	5.67513	11.8988	0.00343842	0.0583606
Ptpn6	0.964275	7.42728	11.8876	0.00345009	0.0584876
Plekhh2	-10.3027	2.74819	14.1169	0.00345054	0.0584876
Nt5e	-1.41951	5.79649	11.8796	0.00345844	0.0585823
Mfap5	-8.27001	3.27909	12.5102	0.00346655	0.0586533
Usf3	-1.45988	6.05725	11.8711	0.00346728	0.0586533
Eya2	-10.3837	2.71137	14.0817	0.00347795	0.0587661
Gm6093	-11.7974	2.68489	12.916	0.00347861	0.0587661
Dnajb9	1.76493	6.15116	11.848	0.00349161	0.0589463
Clstn1	-4.59674	5.06961	11.8454	0.00349432	0.0589526
Lgi2	-8.27961	3.01487	12.438	0.00353628	0.0596207
Ncor2	-1.4159	6.38961	11.7943	0.00354879	0.0597916
Atp1a2	-10.0948	2.44761	12.833	0.00355472	0.0598407
Hopx	-4.27495	4.33808	11.7872	0.00355644	0.0598407
Gimap4	-3.24388	4.2593	11.7812	0.00356286	0.0599087
Rplp0	-1.06863	7.64855	11.7747	0.00356985	0.0599521
Psd3	-6.76258	3.9659	12.4018	0.00357191	0.0599521
Mxra7	-10.3572	2.71772	13.9627	0.00357256	0.0599521
Pcdh1	-7.9589	3.08765	12.3947	0.00357891	0.0600187
Nceh1	1.08971	6.73612	11.759	0.00358688	0.0601125
Ano1	-7.1158	4.03346	12.3819	0.00359167	0.0601527
Rassf2	-1.51924	6.28444	11.748	0.00359893	0.0602344
Gm13889	-10.4051	2.69765	13.9057	0.00361898	0.0604982
Brwd3	1.21002	6.34705	11.7292	0.00361949	0.0604982
Foxp1	-2.02658	5.91517	11.727	0.00362195	0.0604992
Aldoa	0.750955	9.5125	11.717	0.00363297	0.0606097
Mzb1	-10.1361	2.73267	13.8882	0.00363336	0.0606097
H6pd	-1.28208	7.12854	11.7089	0.00364189	0.0607119
Nus1	1.16114	6.93281	11.7023	0.00364923	0.060794
Taf7	2.01173	5.614	11.6882	0.00366496	0.0610158
1810013L24Rik	1.04338	7.18078	11.678	0.00367633	0.0611647
Marchf7	1.43135	7.86378	11.6647	0.00369123	0.0613721
Rarres2	-7.33837	3.6719	11.6522	0.00370534	0.0615466
Syde1	-6.48948	3.94183	12.2685	0.0037066	0.0615466
Mettl6	1.95613	5.20763	11.638	0.00372133	0.0617506
Pappa	-9.27097	2.65987	11.6248	0.00373639	0.0619598
Ly6a	-0.97345	9.00864	11.616	0.00374642	0.0620852
Cavin1	-4.19765	4.84117	11.6023	0.00376217	0.0623054
Lgals9	0.842087	7.86669	11.5997	0.00376506	0.0623124
Trabd2b	-10.7518	2.57139	12.6047	0.0037746	0.0624294
Cldn4	-6.99538	3.66006	11.5689	0.00380073	0.0628203
Dll4	-5.07837	4.14142	12.1637	0.00381666	0.0630423
Adcyap1r1	-10.2631	2.66962	13.65	0.00383626	0.0633247
Mfsd12	1.2301	7.08035	11.5346	0.00384085	0.0633589
Tbc1d2	1.27473	6.10143	11.5088	0.00387126	0.0638189
Nkd2	-7.60289	2.89712	12.1045	0.00388049	0.0639294
Pxdc1	-7.64336	3.16216	11.4948	0.0038879	0.0640096
Tbc1d23	1.03312	6.80009	11.4846	0.00390013	0.0641691
Klhdc8b	-8.60767	2.98843	12.084	0.00390284	0.0641719
Jaml	1.15298	6.81167	11.474	0.00391281	0.0642939
Stk40	0.969398	6.83847	11.4658	0.00392276	0.0644154
Apbb1ip	1.13941	6.43547	11.4573	0.00393298	0.0645231
Ednra	-6.29344	4.28382	12.0553	0.00393443	0.0645231
Spi1	1.06408	6.54404	11.4478	0.00394451	0.0646464
Fam111a	1.33266	6.41679	11.4405	0.00395331	0.0647485
Rhoa	0.667885	9.27647	11.4312	0.00396465	0.0648922
Dchs2	-10.316	2.64337	13.493	0.00397742	0.0650591
Depp1	-8.26784	3.61485	12.0053	0.00399023	0.0652263
Phospho1	1.53953	5.70594	11.3901	0.00401511	0.0655905
Mid2	-6.59743	3.70582	11.9789	0.00402007	0.0656173
P2ry10b	4.20356	4.22148	11.3846	0.00402195	0.0656173
Lrp5	-3.48859	5.169	11.381	0.00402637	0.065647
Sin3b	1.08311	6.83956	11.3699	0.00404019	0.0658267
2700081O15Rik	-8.35141	3.48419	11.959	0.00404261	0.0658267
Stk24	0.943416	7.141	11.3561	0.00405736	0.0660242
Ddx3x	0.858225	8.89371	11.3253	0.00409616	0.0666128
Bcl6b	-6.76261	3.40874	11.8826	0.0041309	0.0671345
Rab9	1.5246	5.7755	11.2922	0.0041383	0.0672115
Sema6a	-6.44049	3.67398	11.871	0.00414454	0.0672427
Hnrnpc	0.924569	7.20353	11.2865	0.00414555	0.0672427
Pde7b	1.31872	6.76311	11.2789	0.00415533	0.067358
Cspg4	-8.13012	3.01259	11.8522	0.00416673	0.0674995
Arih2	1.06768	7.39292	11.2532	0.00418859	0.0678101
Tnks1bp1	-2.71611	5.49309	11.2417	0.00420357	0.0680089
Reg3g	-9.55018	2.9117	13.2498	0.00420858	0.0680464
Slc4a4	-8.18878	3.08193	11.8098	0.0042172	0.068142
Grem2	-8.26427	2.90126	11.7992	0.00422993	0.0682828
Sema3a	-10.3138	2.61594	13.2262	0.00423185	0.0682828
Dcaf12	1.06495	7.57989	11.2184	0.00423403	0.0682828
Rere	-1.42702	6.13946	11.2128	0.00424145	0.0683589
Foxa2	-10.1308	2.28781	12.1613	0.00424854	0.0684088
Vars	-2.69887	5.70102	11.2063	0.00424997	0.0684088
Fam189a2	-10.3351	2.63193	13.1704	0.00428747	0.0689685
Fendrr	-10.3069	2.61277	13.145	0.00431308	0.0693074
Serpinh1	-3.61615	6.30776	11.1582	0.00431403	0.0693074
Pard3b	-10.3072	2.60748	13.1403	0.0043178	0.0693238
Pcnx	0.747432	7.92029	11.133	0.00434792	0.0697065
Shoc2	0.990017	6.66409	11.1321	0.00434914	0.0697065
Zbtb11	1.41397	6.0569	11.1315	0.00434993	0.0697065
Ubash3b	1.27006	6.20314	11.1256	0.00435792	0.0697785
Fbxl3	0.943133	7.03796	11.1242	0.00435995	0.0697785
Crebrf	0.976176	7.7978	11.1164	0.00437049	0.0699029
Rps5	-1.15498	6.75834	11.1133	0.00437473	0.0699264
Mfge8	-2.42161	5.24332	11.0988	0.00439454	0.0701985
Rian	-10.2787	2.60609	13.0597	0.00440047	0.0702385
Matn4	-7.82456	3.02272	11.6589	0.0044026	0.0702385
Rpl10	-1.13766	6.56836	11.0824	0.00441706	0.0704246
Nup210	-3.54993	5.77498	11.0723	0.00443098	0.070602
Lrg1	-1.18079	6.49009	11.058	0.00445095	0.0708755
Ssc5d	-7.28832	3.04509	11.6091	0.00446577	0.0710666
Fmo2	-5.92827	4.60876	11.601	0.00447623	0.0711881
Patl1	0.927982	7.07645	11.0331	0.00448565	0.0712531
Gab2	0.878772	7.73337	11.0329	0.00448596	0.0712531
Gls	0.92639	7.26695	11.0185	0.00450626	0.0715305
Bank1	-10.025	2.63327	12.9519	0.00451401	0.0716085
Csde1	0.759333	8.30341	11.0005	0.00453175	0.0718447
Mmp15	-5.4355	4.71804	10.9829	0.00455675	0.0721957
Fam126a	1.23152	6.03113	10.9711	0.00457362	0.0723315
Il17rd	-10.2553	2.57915	12.8965	0.00457364	0.0723315
Baiap2l1	-5.6262	3.98468	10.9709	0.00457391	0.0723315
Scp2	-2.15794	5.43222	10.9688	0.0045769	0.0723333
Pdgfrb	-4.31457	6.57131	10.9539	0.00459841	0.0726279
Lynx1	-8.42175	2.74894	11.504	0.00460276	0.072651
Trerf1	-4.56511	3.94651	10.946	0.00460978	0.0727164
Clasp2	-1.39613	5.90675	10.9422	0.00461536	0.072759
Ahnak	0.880257	11.5324	10.933	0.00462871	0.0729238
0610040J01Rik	-8.6884	2.48327	11.4703	0.00464764	0.0731764
Mtmr3	0.752533	8.02259	10.9107	0.00466127	0.0733452
Ptpn13	-4.55233	4.4039	11.4452	0.00468156	0.0736186
Zfas1	2.30815	5.12901	10.8879	0.00469471	0.0737795
Igsf10	-8.15675	2.64303	11.4238	0.00471059	0.0739534
Milr1	2.18317	4.98211	10.8739	0.00471558	0.0739534
Shroom4	-7.57628	3.96716	10.8738	0.00471571	0.0739534
Npr1	-8.0006	3.392	11.4187	0.0047175	0.0739534
Rps6	-1.02941	7.02279	10.8543	0.00474467	0.0743102
Cyba	0.89593	7.47111	10.852	0.00474818	0.0743102
Scnn1b	-10.1221	2.58769	12.7385	0.0047491	0.0743102
Rap1gap2	0.926224	7.50332	10.8462	0.00475681	0.0743849
Mroh1	0.771611	7.81115	10.83	0.00478126	0.0747209
Pde1a	-8.80809	2.45628	10.8266	0.0047864	0.0747549
Nfia	-4.45435	4.88753	10.8192	0.00479759	0.0748833
Fgfr1	-3.59771	4.97929	10.8144	0.00480479	0.0749162
Kit	-3.13297	4.79307	10.8139	0.00480563	0.0749162
Zfyve26	0.973671	6.96767	10.8049	0.00481932	0.0750832
Tmed5	1.42057	6.65488	10.7899	0.00484224	0.0753937
Slc41a2	1.65031	5.48765	10.7847	0.00485009	0.0754694
Rcn3	-8.0432	3.38012	11.3203	0.00485403	0.0754841
Smim1	-10.189	2.56013	12.6422	0.00485998	0.0755301
Grb14	-10.1041	2.59118	12.6373	0.00486571	0.0755728
Szt2	-1.4953	6.4316	10.7439	0.00491325	0.0762642
Oaz2	-1.58911	5.60454	10.7365	0.00492471	0.0763951
Adgrg5	-4.91869	4.55996	10.7038	0.00497604	0.0771439
Pip4k2c	0.957862	6.73926	10.6995	0.00498284	0.0771633
Ppp1r10	1.41613	6.23896	10.6992	0.00498341	0.0771633
4931406B18Rik	8.76187	3.01402	11.5747	0.00498661	0.0771655
Slco2b1	-10.0675	2.57543	12.5198	0.00500555	0.0773701
Cc2d2a	-10.1719	2.52254	12.5194	0.00500596	0.0773701
Epb41l4b	-8.19134	2.77452	11.2108	0.0050113	0.0774053
Adprh	1.21053	6.13034	10.6483	0.00506462	0.0781809
Lipa	0.994431	7.35011	10.6463	0.00506782	0.0781825
Kmt5a	1.5853	5.90979	10.6375	0.00508203	0.078354
Neu1	1.26346	5.91627	10.6317	0.00509137	0.07845
Axin2	-10.1986	2.56632	12.4441	0.00509808	0.0785054
Arhgap32	-6.39833	3.69449	11.1354	0.00512302	0.0788415
Nrp1	-1.65433	5.57151	11.1215	0.00514387	0.079114
Degs1	1.49781	5.98482	10.5938	0.00515327	0.0791704
Slc25a23	-10.191	2.52143	12.3993	0.00515381	0.0791704
Dock11	1.01378	6.69529	10.5868	0.00516487	0.0792921
Pear1	-4.29531	4.60551	10.5829	0.00517121	0.0793411
Huwe1	-0.839921	8.3608	10.5688	0.00519447	0.0796496
C1ra	-3.54216	5.66314	10.5659	0.00519939	0.0796767
Skap2	0.991644	6.76415	10.5616	0.00520642	0.0797359
Thbs1	-0.820945	8.73157	10.5431	0.00523737	0.0801517
Ctnnd1	-1.15271	7.43389	10.5416	0.00523992	0.0801517
Egfl6	-8.67753	2.36503	11.056	0.00524372	0.0801612
Brd2	0.747554	8.35684	10.5337	0.00525309	0.080256
Nfatc4	-6.3276	3.48991	11.0233	0.00529443	0.0808385
Thbd	1.5017	6.17329	10.5012	0.00530797	0.0809963
Fbxl17	-1.56114	5.57078	10.4879	0.00533072	0.0812942
Abcc9	-6.07524	3.88123	10.9961	0.00533705	0.0813417
Ezr	0.906321	7.37943	10.4634	0.00537273	0.081836
Apbb1	-8.23479	2.63253	10.9608	0.00539292	0.082094
Tlcd4	-10.021	2.60075	12.2051	0.00540413	0.0822151
Rasl11b	-11.5899	2.34358	11.2782	0.00541607	0.0823471
Cd177	-2.3538	5.3928	10.3916	0.0054981	0.083544
Adamts10	-2.46923	5.50131	10.3786	0.00552122	0.0838449
Nptn	1.11515	7.12112	10.3713	0.00553421	0.0839729
Npc1	1.10418	7.18524	10.3701	0.00553631	0.0839729
Slc12a7	-2.13409	5.56628	10.3562	0.00556113	0.0842988
Slc9a3r2	-5.15618	3.82867	10.8375	0.0055935	0.0847384
Napsa	-3.10197	5.33214	10.333	0.00560283	0.0848289
Arhgap10	1.74146	5.8403	10.3295	0.00560927	0.0848756
Klhl9	0.87659	7.24833	10.3	0.00566294	0.0856363
Egfr	-3.90752	4.14609	10.2945	0.00567301	0.0857251
Braf	0.877665	7.84098	10.2913	0.00567889	0.0857251
Tnxb	-8.51483	2.33823	10.7865	0.005679	0.0857251
Zfp119a	-9.4423	2.48593	11.1053	0.00568651	0.0857872
Togaram2	-10.0203	2.48919	11.9944	0.00569244	0.0858253
Serpinb9	-2.28705	6.64859	10.2792	0.00570115	0.0858864
Ldb1	-1.83629	5.31156	10.278	0.0057033	0.0858864
Fgd6	1.38366	6.3131	10.2675	0.00572281	0.0861289
Wnk2	2.79666	4.95346	10.2623	0.0057324	0.0862217
Igf2r	0.806647	7.96367	10.2593	0.00573787	0.0862526
Myh10	-6.63926	3.10092	10.7475	0.00574551	0.086316
Tjp2	-4.25217	4.40849	10.2488	0.0057574	0.0864432
Baz2b	1.00444	7.78425	10.2426	0.00576897	0.0865654
Pgd	0.807318	8.34243	10.2357	0.00578191	0.086708
Gm8909	0.920526	7.08969	10.2063	0.0058374	0.0874882
Bcl9l	-1.9166	5.33928	10.1876	0.00587284	0.0879301
Ccdc9b	-6.65279	3.75242	10.1871	0.00587385	0.0879301
F830016B08Rik	-1.60921	6.17906	10.1829	0.00588189	0.0879982
Ninj1	0.824615	7.70267	10.1741	0.00589864	0.0881965
Sphk2	0.951991	6.67454	10.1705	0.00590565	0.0882317
Plekhb1	-8.15327	2.56552	10.6542	0.00590799	0.0882317
Nedd9	0.846275	8.12356	10.1673	0.00591175	0.0882357
Smad6	-8.02997	3.31581	10.6351	0.00594184	0.0886324
Ahr	-4.31354	4.55746	10.1428	0.00595905	0.0888366
Ppp4r2	1.12919	6.31062	10.1241	0.00599541	0.0893259
Vangl1	-8.00899	2.93979	10.5957	0.00601262	0.0895295
Plcl2	1.06028	6.38721	10.1082	0.00602662	0.0896851
Bcl6	1.18443	6.43397	10.0991	0.00604442	0.089897
Pcdh12	-9.99226	2.42121	11.7507	0.00604916	0.0899145
Btla	-8.27075	3.25303	10.5728	0.006054	0.0899254
Xpo1	1.0186	7.15484	10.0927	0.00605702	0.0899254
R3hcc1l	1.52553	5.48431	10.0753	0.00609165	0.0903864
A2m	-9.91539	2.57592	11.6966	0.00613191	0.0909302
Cytip	0.761378	7.57472	10.0518	0.00613849	0.0909744
Cpm	-9.92681	2.45794	11.6775	0.00616149	0.0912485
Ror2	-8.33119	2.45676	10.039	0.00616422	0.0912485
She	-8.14775	2.75581	10.5002	0.00618803	0.0915473
Fgf1	-10.012	2.40256	11.6557	0.00619541	0.0916029
Itga7	-7.28194	3.78988	10.0176	0.00620761	0.0917093
Stbd1	-8.48558	2.29844	10.4885	0.00620988	0.0917093
Tubb6	1.15358	6.2193	10.0005	0.00624236	0.092135
Klhdc8a	-10.0692	2.40982	11.6194	0.00625241	0.0922294
Dmbt1	-8.00436	4.44951	10.4512	0.00628028	0.0925864
Tgm2	0.63515	10.2179	9.97794	0.00628871	0.0926566
Dpysl3	-4.3146	4.55961	10.4422	0.00629736	0.0927299
Ackr2	-10.1032	2.39334	11.5867	0.00630437	0.0927505
Prrc2a	-0.724296	8.02222	9.96952	0.00630611	0.0927505
Tspan18	-8.10502	2.40732	10.4351	0.00631085	0.0927662
Synpo2	-9.96783	2.39584	11.5738	0.00632491	0.0929187
Mtmr11	-10.0361	2.41407	11.5681	0.00633408	0.0929994
Ptger3	-10.0175	2.38135	11.5556	0.00635418	0.0932402
Cr2	-9.66558	2.538	11.5521	0.00635975	0.0932677
Crispld2	-4.79417	4.37074	9.94117	0.00636504	0.0932911
Cd80	1.72146	5.53923	9.93785	0.00637198	0.0933235
Tacc1	-1.03456	7.1452	9.93658	0.00637465	0.0933235
Arpc4	0.813211	7.25415	9.93415	0.00637975	0.093344
Prkd1	-8.07144	2.49317	10.3925	0.00639284	0.0934058
Rbm39	0.708048	8.17414	9.92729	0.00639413	0.0934058
Cd79b	-9.90113	2.43328	11.5303	0.00639507	0.0934058
Anpep	1.49082	8.03302	9.92259	0.00640402	0.0934823
Plxna2	-4.45196	5.30211	9.91357	0.00642304	0.0937059
Sec61a1	-1.12369	6.62725	9.90088	0.00644992	0.0940436
Cyp27a1	-8.32034	2.76774	10.3544	0.00646737	0.0942436
Ece1	-1.65246	6.61814	9.85836	0.00654087	0.09519
Adam11	-9.9815	2.36573	11.4375	0.00654772	0.09519
Cldn3	-8.23707	3.19772	10.3128	0.00654959	0.09519
Cobl	-9.91466	2.40782	11.4362	0.00654987	0.09519
Lrba	-1.38615	6.11207	9.85359	0.00655117	0.09519
Nbr1	0.849255	7.79897	9.84963	0.00655973	0.0952595
Wdfy1	1.21838	6.70467	9.84755	0.00656422	0.09527
Htra3	-7.70854	2.92564	10.2733	0.00662904	0.0961083
Hspb8	-6.681	3.69042	9.81753	0.0066296	0.0961083
Il18r1	-3.2147	5.18438	9.80229	0.00666305	0.0965378
F11r	-2.2857	5.0457	9.79769	0.0066732	0.096538
Bcl2a1a	1.94235	5.527	9.7975	0.00667363	0.096538
Nfe2l2	0.793034	7.74761	9.79708	0.00667454	0.096538
Cln8	1.20358	6.03261	9.79045	0.00668919	0.0966944
Ppl	-9.94963	2.37645	11.3443	0.00670553	0.0968553
C2	-2.73202	5.2607	9.78196	0.006708	0.0968553
St6galnac2	-7.98766	2.85374	10.2192	0.00673949	0.0972544
Itga6	-2.72944	4.67394	9.76562	0.00674437	0.0972692
Dclre1a	2.19356	4.93785	9.76253	0.00675128	0.0973133
Fam76a	1.45931	6.13931	9.75315	0.0067723	0.0975605
Mme	-8.24286	3.01327	10.1736	0.00683433	0.098398
Scnn1a	-4.76947	4.73258	9.7175	0.00685282	0.0986079
Sema3g	-10.0567	2.34356	11.2185	0.00692582	0.0994914
Rbms3	-4.5568	5.10795	9.68373	0.00693011	0.0994914
Rpl18	-1.1748	6.67129	9.68259	0.00693272	0.0994914
Ube2e2	-8.47246	2.39941	9.68218	0.00693368	0.0994914
Tab2	0.774347	7.56697	9.68207	0.00693393	0.0994914
Map1a	-7.56487	3.41295	9.67713	0.00694532	0.0995983
Gucy1a2	-10.0024	2.32921	11.1991	0.00696055	0.0997599
Epsti1	1.12812	6.27157	9.66801	0.00696642	0.0997874
Sdc2	-8.16638	2.5592	10.1071	0.00697526	0.0998574
Pdgfrl	-10.0253	2.33011	11.1871	0.00698209	0.0998985
Ccdc8	-10.6015	2.18034	10.3893	0.00698842	0.0999324
Arsi	-9.96925	2.35229	11.1746	0.00700469	0.100108
Dnah7b	-11.4058	2.18534	10.3642	0.00704003	0.100556
Bmp4	-8.07542	2.77143	10.0745	0.00704551	0.100578
Tubb5	-1.46212	7.43615	9.63131	0.00705205	0.100614
Tle5	-1.31789	5.96172	9.6247	0.00706759	0.100779
Flt3	-10.0726	2.08971	10.3453	0.00707908	0.100886
Notch2	0.615702	9.64601	9.61617	0.00708771	0.100952
Hivep2	-0.987833	6.65655	9.60904	0.0071046	0.101135
Mmrn1	-9.79458	2.34982	11.1131	0.00711701	0.10123
Nox4	-10.0394	2.3234	11.1119	0.00711924	0.10123
Mgat3	-9.90805	2.32003	11.1015	0.00713836	0.101403
Rpl3	-1.16443	6.15657	9.59148	0.00714635	0.101403
Irf6	-9.91566	2.33239	11.097	0.00714674	0.101403
Gm11166	2.81973	4.3998	9.59099	0.00714751	0.101403
Cd248	-7.538	3.06793	10.0148	0.00717669	0.10176
Nkd1	-9.88257	2.36857	11.0717	0.00719376	0.101945
Alox5ap	1.51231	5.9274	9.5681	0.00720235	0.102009
Caskin2	-5.04863	4.06776	9.99879	0.00721219	0.102091
Selenbp1	-2.71478	4.86731	9.5546	0.00723492	0.102335
Tead1	-3.57235	5.43332	9.55353	0.00723751	0.102335
Prelid1	0.779541	7.2183	9.55017	0.00724567	0.102393
Pcdhgb7	-10.2253	2.16152	10.2567	0.00726616	0.102612
C130074G19Rik	-9.84103	2.31853	11.0316	0.00726932	0.102612
Csad	-6.91643	3.04502	9.53829	0.00727451	0.102628
Slc6a9	-9.97029	2.2968	11.0188	0.00729349	0.102838
Rbpjl	-9.77207	2.4227	11.011	0.0073083	0.102978
Eng	-2.41375	5.7562	9.5231	0.0073116	0.102978
Nes	-6.24807	3.59018	9.50958	0.00734477	0.103388
Kalrn	-3.31009	4.85653	9.50431	0.00735776	0.103513
Chst3	-9.69036	2.37504	10.9798	0.0073681	0.103569
Ctsc	-0.944732	9.0185	9.49936	0.00736997	0.103569
2610024D14Rik	1.57336	5.44916	9.48833	0.00739729	0.103895
Ctla2a	-8.27769	2.18565	9.48564	0.00740397	0.103932
Cxcr3	-10.0532	2.13275	10.1907	0.00740914	0.103946
Fchsd2	-1.62458	5.45049	9.47951	0.00741921	0.10403
Irs1	-8.00074	2.75055	9.89603	0.00744562	0.104342
Plcg1	-2.09482	5.54042	9.45133	0.00748975	0.104902
Arfgef1	0.717226	7.97321	9.42991	0.00754388	0.105602
Slc27a1	1.49089	6.15872	9.42208	0.00756376	0.105787
Ptprk	-3.45904	4.22099	9.8447	0.0075655	0.105787
Capza1	0.839442	7.67438	9.41856	0.00757273	0.105826
Selenop	-2.46881	6.17356	9.41701	0.00757669	0.105826
Pdgfb	-3.12172	4.98163	9.40499	0.0076074	0.106197
Scnn1g	-9.87225	2.31143	10.8555	0.00761178	0.106199
Cables1	-7.69603	2.8123	9.39204	0.00764068	0.106486
Marveld1	-4.35031	5.37847	9.39198	0.00764083	0.106486
Tmprss2	-9.65797	2.38471	10.8275	0.00766799	0.106806
Apln	-3.74366	4.64283	9.79469	0.00768447	0.106976
Numa1	-0.965035	6.68047	9.36785	0.00770325	0.107179
Psme2b	1.01403	7.39921	9.35433	0.00773847	0.10761
Cd79a	-9.76339	2.2979	10.7857	0.00775284	0.107728
Itga9	-2.10379	6.6814	9.34781	0.00775552	0.107728
Gnas	-0.794248	7.21242	9.33689	0.00778418	0.108066
Pla2g4f	-8.34231	2.23216	9.33272	0.00779514	0.108103
Nrbp2	-6.18978	4.21301	9.74886	0.00779537	0.108103
Trpc6	-9.94254	2.26269	10.76	0.00780553	0.108184
Pcdhgb6	-10.3948	2.19751	10.0102	0.00781756	0.108292
Kif4	-10.036	2.12803	10.006	0.00782739	0.108368
Ubn1	0.806227	7.43742	9.30439	0.00787017	0.108901
Gbf1	-1.22256	6.02729	9.30042	0.00788076	0.108988
Eif1b	1.78432	5.10662	9.29866	0.00788544	0.108993
Oga	0.825937	7.9476	9.29363	0.0078989	0.109119
Als2	1.32249	5.79042	9.28882	0.00791176	0.109237
Adamtsl1	-7.95402	3.07558	9.69848	0.00791945	0.109283
Naip2	0.892865	7.1483	9.28011	0.00793513	0.109391
Fbxo30	1.68913	6.36514	9.27982	0.00793591	0.109391
Col16a1	-5.41655	3.93947	9.2738	0.00795213	0.109554
Tdrd9	-8.70467	2.48294	9.94821	0.00796398	0.109658
Rmrp	-1.09841	8.4302	9.26619	0.00797266	0.109718
Atoh8	-9.92322	2.25027	10.6532	0.00802937	0.110438
Spns2	-6.55697	3.86826	9.64376	0.00805682	0.110755
Ptprcap	-9.84309	2.25768	10.6291	0.00808099	0.111027
Npnt	-5.28698	4.34399	9.22393	0.00808779	0.11106
Ralgps2	-7.04172	3.36353	9.21732	0.00810598	0.111203
Ltf	-1.3579	6.0084	9.21667	0.00810777	0.111203
Pcf11	1.29858	6.72463	9.21462	0.00811343	0.111203
Gm5150	3.48453	4.40714	9.21373	0.00811588	0.111203
Abca8a	-10.4361	2.14193	9.87987	0.008129	0.111323
Rplp2	-1.35683	5.72222	9.20571	0.00813804	0.111355
Ankfy1	0.70922	8.30522	9.20493	0.00814019	0.111355
Lrrfip1	0.797167	7.67441	9.1917	0.0081769	0.111797
Gli2	-9.93026	2.2441	10.5707	0.00820748	0.112098
Sec14l4	-9.77319	2.30704	10.5706	0.00820779	0.112098
Etnk1	0.79079	8.75076	9.17336	0.00822809	0.112314
Hmbox1	-1.20939	6.34602	9.15376	0.00828324	0.113006
Coro2a	1.24829	6.03142	9.12786	0.00835673	0.113947
Gcnt2	0.927949	7.14553	9.12249	0.00837203	0.114094
Xiap	0.732316	7.48018	9.11113	0.00840457	0.114475
Gstm2	-8.24117	3.00438	9.49489	0.00844476	0.114902
Lemd3	0.998013	6.31974	9.0971	0.00844496	0.114902
Id3	-5.86583	4.17923	9.08752	0.00847265	0.115216
Stx3	1.11897	5.99715	9.07939	0.00849625	0.115475
Mmp9	1.01374	6.63741	9.07594	0.00850627	0.115549
Trim2	-7.78231	2.8667	9.45959	0.0085399	0.115943
Gm5431	1.08422	6.75178	9.05026	0.0085814	0.116444
Dhcr24	-6.22277	3.92769	9.0404	0.00861041	0.116775
Hspa9	1.06508	6.71203	9.03457	0.00862766	0.116946
Snx12	1.14866	6.15859	9.03171	0.00863611	0.116998
Ptgis	-9.84289	2.23131	10.3744	0.00865079	0.117134
Mmp19	1.69473	6.03145	9.02394	0.00865916	0.117184
Alpk1	0.816455	7.85454	9.02012	0.00867052	0.117275
F2r	-3.49804	5.52904	9.01297	0.00869179	0.1175
Kank2	-5.44902	4.84202	9.40163	0.00869883	0.117532
Sgo2a	-9.93741	2.30047	9.65087	0.00871194	0.117646
Syne1	0.857	8.97768	9.00288	0.00872194	0.117664
Gja4	-6.03318	3.83444	9.00268	0.00872256	0.117664
Fkbp10	-7.35738	3.85839	9.00075	0.00872833	0.117679
Apobr	1.22041	5.89329	8.99817	0.00873606	0.11772
Prkcd	0.693564	8.04998	8.99242	0.00875333	0.11789
Emcn	-9.84213	2.22131	10.3097	0.00880338	0.118454
Kcnk3	-9.85867	2.18625	10.3092	0.0088046	0.118454
Tbc1d4	-4.5815	3.93312	9.36027	0.00881433	0.118522
Gata6	-7.95946	2.96716	9.35559	0.00882752	0.118636
Frrs1	1.93143	5.04967	8.96611	0.00883286	0.118644
H2-Q1	0.82942	9.29469	8.94991	0.00888223	0.119244
Arhgef15	-6.32911	3.18834	9.31825	0.0089335	0.119868
Serinc2	-6.04007	3.54802	9.30588	0.00896893	0.12028
Prkcz	-9.77236	2.19251	10.2275	0.00900168	0.120655
Gli3	-7.82396	3.02195	9.28885	0.00901799	0.12081
Cyth4	0.777004	7.49395	8.89333	0.00905714	0.12127
Pon3	-1.87742	5.33892	9.2544	0.00911818	0.122022
Fkbp14	-9.78153	2.16925	10.1654	0.00915485	0.122367
Dact1	-7.0354	2.87259	9.24167	0.00915551	0.122367
Gtf2h1	1.20802	6.14333	8.86112	0.0091585	0.122367
Col4a5	-8.61379	3.34387	9.21702	0.00922835	0.123229
Mast4	-3.28349	5.33032	8.83776	0.00923278	0.123229
Ccdc85c	-7.65887	2.64343	9.19889	0.00928234	0.123825
Ubr4	0.587198	10.059	8.82006	0.00928956	0.123856
Tmem87b	1.04244	6.90332	8.81853	0.00929448	0.123856
Aff1	0.700704	8.30193	8.8115	0.00931714	0.124093
Nrep	-4.48152	4.45495	8.80665	0.00933282	0.124236
Syt7	-9.6896	2.29879	10.0888	0.00934836	0.124377
Afap1l1	-7.68368	2.96314	9.16077	0.00939705	0.124959
Il2rb	-1.95374	5.48065	8.77344	0.00944096	0.125433
Plekha2	0.854229	6.94218	8.77293	0.00944264	0.125433
Bend7	-8.05331	3.04524	9.13695	0.00946957	0.125725
Dgkz	0.882835	7.48214	8.7611	0.00948152	0.125817
Gas1	-6.28949	4.13062	9.13124	0.00948705	0.125824
Celsr2	-7.91289	2.50327	9.12769	0.00949794	0.125903
Rmnd5a	-1.16514	6.03541	8.73934	0.00955351	0.126573
Tead3	-7.777	2.56916	9.10778	0.00955928	0.126583
Pde7a	-3.80638	5.05025	8.73241	0.00957656	0.126745
Cst3	-0.738533	7.3016	8.72479	0.00960201	0.127015
Ltbp1	-4.38257	4.18827	9.08452	0.00963151	0.127256
Synj1	0.714612	7.56729	8.7156	0.00963277	0.127256
Tmem204	-7.90045	3.09055	9.08281	0.00963683	0.127256
Vsir	0.754968	8.19387	8.71333	0.00964039	0.127256
Serpine1	-1.50472	6.98916	8.71087	0.00964863	0.127298
Tent5c	1.15165	6.17642	8.70214	0.00967805	0.12762
Gata2	-9.79041	2.1255	9.95368	0.00970193	0.127868
Iigp1	-0.648105	8.86131	8.66755	0.00979549	0.129
Vps8	1.15621	6.19022	8.6668	0.00979806	0.129
Fat4	-4.23988	4.62498	8.66306	0.00981087	0.129101
Sned1	-4.71517	3.81719	8.65731	0.00983058	0.129293
B4galt4	-9.69167	2.12022	9.90338	0.0098376	0.129318
Tle1	-4.98725	3.95236	8.65255	0.00984692	0.12932
Becn1	1.02732	6.56814	8.65224	0.009848	0.12932
Yme1l1	0.891818	6.96547	8.6503	0.00985467	0.129341
Plscr4	-9.71112	2.11665	9.88848	0.00987824	0.129517
Zfp423	-9.78247	2.14461	9.88842	0.00987841	0.129517
Dock2	0.708465	8.32465	8.63963	0.00989147	0.129621
Maz	-1.56246	5.63873	8.6365	0.00990232	0.129696
Atp1b3	0.887795	7.67292	8.62968	0.00992593	0.129938
Fam162a	1.89788	5.21732	8.62523	0.0099414	0.130073
Tm4sf1	-5.89409	3.68811	8.98164	0.00995867	0.130232
Rab11b	-1.42121	6.41237	8.61549	0.00997533	0.130382
Ube2b	0.781742	7.00837	8.60739	0.0100037	0.130672
Lrig3	-9.79383	2.11938	9.84006	0.0100117	0.130672
Vash1	-4.25766	4.75649	8.6047	0.0100131	0.130672
Ptk7	-4.28039	4.81564	8.60074	0.010027	0.13076
Cyp2d22	-10.5309	1.87336	9.19328	0.0100301	0.13076
P4ha3	-7.88486	2.84043	8.94828	0.0100675	0.131138
Anapc5	-1.43556	5.58738	8.58864	0.0100696	0.131138
Ccser1	-9.53026	2.24218	9.8148	0.0100821	0.131234
Piezo2	-4.74856	4.41016	8.57383	0.010122	0.131685
Slc22a23	-6.14767	4.35847	8.56849	0.010141	0.131804
Efs	-9.74387	2.09085	9.79364	0.0101416	0.131804
Rap2b	1.24199	6.0274	8.56088	0.0101681	0.13208
Arap1	0.632036	8.33667	8.55835	0.0101771	0.13213
Slc9a3r1	0.909029	6.56069	8.53618	0.0102566	0.133094
St8sia4	1.12086	6.09918	8.52204	0.0103077	0.133688
Rpl32	-1.78432	5.11163	8.4984	0.0103938	0.134721
Nsd3	0.735948	8.68734	8.49724	0.0103981	0.134721
Agpat3	-2.38284	4.61202	8.84045	0.0104289	0.134872
Ldb2	-9.68536	2.10493	9.69251	0.0104318	0.134872
Lepr	-8.94169	3.40038	8.48791	0.0104323	0.134872
Crb3	-9.67122	2.08772	9.69068	0.0104371	0.134872
Tnfrsf19	-9.63472	2.1101	9.68934	0.010441	0.134872
Plpp3	0.884597	7.41161	8.48532	0.0104418	0.134872
Mab21l3	-7.87946	2.67934	8.83344	0.0104529	0.134947
Clk1	0.988003	7.8912	8.47589	0.0104766	0.135183
Bclaf3	3.06339	4.57235	8.47322	0.0104864	0.135241
Cep170	1.14757	6.39827	8.46517	0.0105162	0.135556
Gpm6b	-4.58996	5.28585	8.45684	0.0105472	0.135853
Ogn	-9.72409	2.09924	9.65226	0.01055	0.135853
Lpcat1	-3.55529	6.42195	8.44848	0.0105783	0.136148
Aldh1a2	-9.59117	2.1415	9.6305	0.0106146	0.136546
H2-T10	1.04542	6.33009	8.43245	0.0106383	0.136781
Tmed8	0.801809	7.30474	8.42954	0.0106493	0.136852
Fam50a	1.72791	5.41277	8.4255	0.0106645	0.13693
Elf3	-6.54139	3.24046	8.77049	0.0106714	0.13693
1810026B05Rik	1.04632	6.65468	8.42361	0.0106716	0.13693
Clca3a1	-9.64165	2.08761	9.60345	0.0106956	0.137168
Ube2q2	1.45736	5.67556	8.41479	0.0107049	0.137218
Kazn	-6.51877	3.23371	8.75726	0.010718	0.137316
Tnfsf11	-9.63933	2.07132	9.57953	0.0107678	0.137884
Slc7a2	0.830295	9.05698	8.39652	0.0107743	0.137897
Mn1	-9.69656	2.07619	9.5632	0.0108175	0.138379
Trim21	1.03051	6.28819	8.38191	0.0108302	0.138472
Pcdh15	-9.60377	2.05701	9.53572	0.0109016	0.139315
Ephb3	-7.81644	3.07979	8.68517	0.0109762	0.140196
Kcnh1	-9.67155	2.04033	9.50601	0.0109935	0.140347
Rnf115	0.922578	6.56939	8.31185	0.0111027	0.141669
Tap1	0.563182	9.21573	8.30167	0.011143	0.142034
Galnt6	1.30378	5.64692	8.30167	0.011143	0.142034
Selenot	0.848747	7.22558	8.30035	0.0111482	0.142034
Rps14	-0.813687	7.22253	8.29468	0.0111707	0.142219
Slc24a3	-9.61034	2.03875	9.44851	0.011174	0.142219
Trip12	0.629817	8.58292	8.2922	0.0111806	0.142231
Uggt1	-0.977372	6.29752	8.27904	0.0112331	0.142827
Pole	-7.73505	2.3681	8.60036	0.0112891	0.143441
Ttc28	-5.8854	4.04845	8.26371	0.0112945	0.143441
Tspan2	-6.73736	2.89389	8.26275	0.0112984	0.143441
Dpysl2	-1.76136	6.87182	8.2445	0.0113721	0.144304
Rtkn2	-9.74814	2.07443	9.38025	0.0113929	0.144495
Ccdc80	-5.76138	4.43965	8.57053	0.0114016	0.144533
Fnbp1	-1.28071	6.11764	8.23292	0.0114192	0.144683
D430019H16Rik	-7.60185	2.63469	8.55522	0.0114599	0.145126
Paqr8	-7.46313	3.17917	8.21571	0.0114896	0.145373
Rps6-ps4	-0.895766	6.67378	8.21448	0.0114946	0.145373
Bax	1.53602	5.49457	8.21397	0.0114967	0.145373
Sh3rf3	-9.63171	2.01064	9.33762	0.0115322	0.145657
Mras	-7.56551	2.66197	8.53563	0.0115349	0.145657
Eldr	6.10571	3.06074	8.20327	0.0115407	0.145657
[truncated: 23,240 more rows]

## Sheet: Rim.Rest
Gene	logFC	logCPM	F	PValue	FDR
Ctsl	2.87184	10.0335	139.177	3.85436e-09	5.78104e-05
Lhfpl2	2.27227	8.95845	135.784	4.58104e-09	5.78104e-05
Gpnmb	2.61112	9.39747	89.1847	8.09388e-08	0.000680939
Abcc5	1.72871	9.46562	85.0337	1.11041e-07	0.000700644
Lgals3	1.7925	9.17692	80.2825	1.62143e-07	0.000732287
Lcn2	-2.94429	8.52261	79.4163	1.74085e-07	0.000732287
Lat2	2.50867	6.81842	77.5422	2.0348e-07	0.000733662
Adam8	1.61513	9.82297	72.0538	3.27509e-07	0.00102871
Fnip2	1.57838	9.67412	70.7955	3.6683e-07	0.00102871
Ctsk	2.53012	8.05322	66.1459	5.66192e-07	0.00138061
Psap	1.68966	13.3001	65.5146	6.01718e-07	0.00138061
Sgk1	1.562	8.79917	61.2207	9.22401e-07	0.00194004
Dusp4	2.65567	6.86335	59.7548	1.07321e-06	0.00195023
Plin2	1.62179	10.0571	59.6786	1.08178e-06	0.00195023
Chil1	-2.47288	8.11806	57.0602	1.42906e-06	0.00235242
Ctsb	1.31939	11.603	55.7538	1.64833e-06	0.00235242
Il7r	2.16988	8.23362	55.5527	1.68536e-06	0.00235242
Osbpl8	1.47795	8.83646	55.5047	1.69434e-06	0.00235242
Vat1	1.92342	8.22315	55.1065	1.77091e-06	0.00235242
Slc6a8	2.06178	7.2789	54.5061	1.89387e-06	0.00238997
Msr1	2.01839	8.02976	53.2203	2.19105e-06	0.00258862
Cndp2	1.41876	9.1034	52.9639	2.25641e-06	0.00258862
Zdhhc7	6.19255	4.94363	59.5734	2.64265e-06	0.0028999
Cldn18	-11.4273	6.83955	64.4414	2.8266e-06	0.00297252
Bhlhe41	2.28894	6.38337	49.713	3.30884e-06	0.00334047
Plxna1	1.70067	8.98011	48.7111	3.73784e-06	0.00362844
Nrp1	4.79276	5.57151	55.1195	4.06265e-06	0.00379767
Ccl4	1.49078	7.79428	47.6852	4.24347e-06	0.00382503
Ctss	1.21379	10.8594	46.7694	4.76088e-06	0.00403884
Ltbp2	-2.64162	7.41406	46.5392	4.9019e-06	0.00403884
Sh3pxd2b	1.50814	8.15355	46.4454	4.96073e-06	0.00403884
Prdx1	1.80861	8.73799	44.7054	6.2103e-06	0.00489818
Clec4n	1.36063	8.2414	43.2643	7.5186e-06	0.00575036
Cxcl2	2.24609	10.8969	42.6843	8.13099e-06	0.0060176
Ctsa	1.41185	8.23024	42.4932	8.34486e-06	0.0060176
Creg1	1.49537	7.34345	40.3991	1.11583e-05	0.00770386
Inhba	1.78788	10.0674	40.1303	1.15917e-05	0.00770386
Mtss1	1.60368	7.25672	40.1258	1.1599e-05	0.00770386
Thbs1	-1.52733	8.73157	39.8693	1.20306e-05	0.00778568
Hilpda	2.32537	9.28232	39.4654	1.27476e-05	0.00804341
Abca1	1.24119	10.4582	39.1192	1.34008e-05	0.00824931
Firre	4.7344	5.46423	43.7712	1.40288e-05	0.00829169
Nrp2	1.63236	8.91703	38.6492	1.43488e-05	0.00829169
Slamf7	1.60508	7.43181	38.5987	1.44552e-05	0.00829169
Pgap1	5.68819	4.75354	41.5322	1.84522e-05	0.0103492
F13a1	1.9502	8.15104	36.66	1.92965e-05	0.0105875
Clic5	-1.84607	6.78589	35.9702	2.14425e-05	0.0115146
Mmp12	3.46263	7.1502	35.4296	2.33141e-05	0.0118717
Esd	1.4438	8.195	35.3964	2.3435e-05	0.0118717
Slc7a8	1.90707	6.61464	35.2667	2.39138e-05	0.0118717
Hvcn1	1.55549	7.06218	35.2466	2.39888e-05	0.0118717
Hal	1.44908	7.54937	34.0939	2.87832e-05	0.0136737
Mmp2	3.33924	6.74159	38.0472	2.89457e-05	0.0136737
Jchain	-9.29656	5.57643	40.724	2.92556e-05	0.0136737
Cxcl3	1.82031	6.44504	33.7565	3.03856e-05	0.0138745
Amotl1	3.09566	5.70231	33.6755	3.07846e-05	0.0138745
Gpr137b	1.9074	6.96806	33.3768	3.23102e-05	0.0140624
Smim10l1	5.55002	4.60143	37.2298	3.23157e-05	0.0140624
Cbr2	-10.2275	5.46446	39.3144	3.47102e-05	0.0148483
Gpr137b-ps	1.47	7.81996	32.2302	3.90125e-05	0.0160323
Plau	1.75981	7.65725	32.1989	3.92159e-05	0.0160323
Pon3	4.52667	5.33892	35.7951	3.93835e-05	0.0160323
Lgmn	1.3879	7.6603	31.403	4.48271e-05	0.0177754
Ifi202b	1.36858	7.24569	31.2996	4.56202e-05	0.0177754
Dennd4c	1.48279	6.98141	31.2792	4.57785e-05	0.0177754
Tns1	-2.45001	7.35818	31.1704	4.66337e-05	0.0178332
Nus1	1.60285	6.93281	30.8958	4.88744e-05	0.018411
Slc23a2	1.01867	8.78455	30.6433	5.10427e-05	0.0189145
Fam129b	1.50571	8.36985	30.5462	5.1905e-05	0.0189145
Capn15	3.92034	5.17214	30.4166	5.3082e-05	0.0189145
Arl8b	1.38259	7.41279	30.4029	5.32085e-05	0.0189145
Tpcn2	1.54324	6.86093	30.053	5.65491e-05	0.019775
Tlr13	1.15422	8.30583	29.9879	5.71962e-05	0.019775
Pfkfb2	3.17782	5.57934	29.6896	6.02718e-05	0.020315
Timp3	-2.38173	7.22098	29.6805	6.03678e-05	0.020315
Met	1.57798	8.03203	29.5847	6.13969e-05	0.0203894
Myof	1.3719	9.13271	29.271	6.4907e-05	0.0208562
Igsf8	1.98147	5.94184	29.2244	6.54475e-05	0.0208562
Tbc1d8b	5.35253	4.57938	32.2727	6.57146e-05	0.0208562
Eaf1	1.31666	7.48383	29.1681	6.61077e-05	0.0208562
Abcg1	1.26987	8.47382	28.8826	6.95727e-05	0.0214718
Zfp317	6.0596	4.22929	31.8726	6.98289e-05	0.0214718
Emc1	1.66745	6.99714	28.8001	7.06114e-05	0.0214718
Zfand2a	1.51032	6.73774	28.7089	7.17797e-05	0.0215672
Gabbr1	-2.5613	6.03075	28.4161	7.56842e-05	0.0224729
Igfbp4	-4.33447	7.35056	28.2416	7.81251e-05	0.0229279
Arg1	2.68439	7.37887	27.7959	8.47717e-05	0.0245926
Cd200	1.52029	7.46614	27.4742	8.99691e-05	0.0258038
Ifi44	1.24614	7.52708	27.3583	9.19288e-05	0.0260696
Ptgs1	-6.97498	4.75915	27.1367	9.58118e-05	0.0268688
Hmox1	1.06744	8.67348	27.0512	9.73582e-05	0.0268767
Slit2	-7.13298	4.89921	26.9849	9.85787e-05	0.0268767
Slc7a2	1.32995	9.05698	26.9603	9.90347e-05	0.0268767
Chl1	-8.40707	4.66846	26.8019	0.000102034	0.0272799
Tbc1d9	0.993258	8.54989	26.7317	0.000103396	0.0272799
Nos2	0.975182	10.8473	26.713	0.000103763	0.0272799
Il1a	1.45758	10.0665	26.3875	0.000110379	0.0286316
Gdap10	1.07772	8.94736	26.3276	0.000111648	0.0286316
Itgb7	1.41892	7.48112	26.2968	0.000112308	0.0286316
Uhmk1	1.17211	7.69256	26.0992	0.000116641	0.0292545
Myo5a	1.12603	7.76724	26.0801	0.000117069	0.0292545
Polr3a	5.48075	4.30149	28.3255	0.000122722	0.0303666
Saa3	-2.21716	8.06417	25.6366	0.000127547	0.0311941
Amotl2	-2.63461	5.60769	25.5968	0.000128538	0.0311941
Bst1	1.09861	8.01421	25.3456	0.000134996	0.0324491
Capg	1.18135	7.73524	25.01	0.000144206	0.0341975
Fabp5	1.91102	6.60962	24.9376	0.000146284	0.0341975
Pik3cb	1.33029	6.98506	24.9359	0.000146334	0.0341975
Eno2	1.31748	7.152	24.7144	0.00015291	0.0349781
Mdm2	1.08218	8.51666	24.7037	0.000153237	0.0349781
E130309D02Rik	5.65988	4.19059	26.9537	0.000154695	0.0349781
Cd36	1.81864	7.16573	24.6392	0.000155218	0.0349781
H2-Ab1	0.977208	9.44074	24.4034	0.000162716	0.0360435
H2-M2	2.86603	6.36663	24.4007	0.000162802	0.0360435
Mtpn	0.962236	7.97521	24.3239	0.000165333	0.0362855
F10	1.2633	8.05429	24.2549	0.000167648	0.0364728
Scpep1	1.65114	6.80137	24.2128	0.000169076	0.0364728
Ggcx	4.55573	4.80277	26.1826	0.000176837	0.0378237
Ifi204	1.10553	7.77732	23.7855	0.000184382	0.038925
Adcy6	-10.2779	4.78932	27.387	0.000185071	0.038925
Gla	1.15965	8.35164	23.6675	0.000188883	0.0393984
Rgs1	1.55967	6.02248	23.6258	0.000190501	0.0394104
Akap5	-11.4574	5.01455	27.0838	0.000194375	0.0398848
Timp2	-1.24184	7.35741	23.1333	0.000210867	0.0429198
Npc2	0.824096	10.0251	23.0808	0.000213178	0.0430432
F7	2.08216	6.10528	22.9205	0.00022042	0.0441523
Cxcl12	-6.32117	7.5304	22.8455	0.000223905	0.0444971
Src	1.36412	7.01603	22.8025	0.000225929	0.0445487
Hexa	1.11634	7.34458	22.5745	0.00023702	0.045949
Trmt1	5.32091	4.14645	24.5083	0.000238719	0.045949
Stom	1.09148	7.20882	22.5099	0.000240271	0.045949
2900026A02Rik	-5.39045	5.07765	22.5091	0.000240313	0.045949
Galnt7	1.79494	5.7414	22.4348	0.000244117	0.0463254
Fmn1	2.40533	5.59217	22.3115	0.000250585	0.0466985
Ltbp3	3.53938	5.73634	24.2309	0.000251224	0.0466985
Lipa	1.2673	7.35011	22.2918	0.000251634	0.0466985
Pi4k2a	1.38463	7.06675	22.2503	0.000253863	0.0467682
Atp6v1c1	1.14529	7.73119	22.1908	0.000257101	0.0470215
Slc41a2	2.06316	5.48765	22.1184	0.000261106	0.0474105
Cln8	1.56847	6.03261	22.0763	0.000263466	0.0474973
Ptges	1.37538	7.69876	22.0027	0.000267648	0.047876
Ddost	3.23877	4.99779	21.9729	0.000269361	0.047876
Hc	-10.6096	4.55498	25.0483	0.000273036	0.0478763
Degs1	1.89758	5.98482	21.9077	0.000273156	0.0478763
Ms4a6d	1.89709	7.2121	21.8565	0.000276183	0.0480729
Pdpn	1.80233	7.52348	21.8058	0.000279213	0.0482676
Spp1	1.34799	8.28043	21.7399	0.000283209	0.0485002
Fech	5.42245	4.15122	23.5657	0.000284402	0.0485002
Chid1	5.53232	3.97522	23.3494	0.000296252	0.0498522
Lgi3	-7.42371	4.53914	21.5315	0.000296281	0.0498522
Tmem87b	1.43932	6.90332	21.428	0.000303021	0.0506486
Mfsd12	1.46256	7.08035	21.3888	0.000305618	0.0507467
C1qb	3.30744	6.52498	22.8774	0.000324154	0.0533296
Ifi207	1.42232	7.05959	21.1024	0.0003254	0.0533296
Cd68	0.923938	8.2003	21.0384	0.000330013	0.0537367
Ctsz	0.9006	9.59257	21.0051	0.000332442	0.0537852
Slc27a1	1.97245	6.15872	20.9516	0.000336394	0.053911
Slc25a17	3.86239	4.31778	20.9368	0.000337491	0.053911
Plpp3	1.18825	7.41161	20.86	0.000343272	0.0544012
Irf7	0.922772	9.34716	20.839	0.000344871	0.0544012
Rsad2	1.86448	12.5415	20.7846	0.000349059	0.0546137
Slc11a1	1.01838	7.89506	20.7654	0.000350546	0.0546137
Naa50	1.35737	6.71084	20.7302	0.000353299	0.0546741
Slfn5	0.901736	10.4579	20.7053	0.000355266	0.0546741
Acod1	1.2621	12.1722	20.6636	0.000358573	0.0548343
Il1rn	1.58367	11.7924	20.6377	0.000360652	0.0548343
Eif4a1	0.911558	8.43493	20.5716	0.000366004	0.0549506
Qdpr	5.18121	4.15294	22.2308	0.000367427	0.0549506
Hp	-1.07946	7.24619	20.5479	0.000367948	0.0549506
Ccr1	0.922168	9.12659	20.4636	0.000374952	0.0556672
Cpeb4	0.920723	7.7054	20.3392	0.000385568	0.0569085
Myo1d	-1.8152	6.62473	20.2748	0.000391201	0.0574042
Rgl1	1.60935	7.55189	20.2315	0.000395037	0.057632
Irf8	1.24254	7.86808	20.0026	0.000416038	0.060347
Emp1	1.34044	7.94035	19.9224	0.000423691	0.0608867
Itgb2	0.809143	9.13924	19.9132	0.000424583	0.0608867
Tagap	1.13357	8.94527	19.8765	0.000428149	0.0609063
Ptprf	-3.52195	6.93504	19.8622	0.000429546	0.0609063
Epas1	-2.15227	7.59268	19.8242	0.000433292	0.0610942
Cybb	0.800347	10.5072	19.6913	0.000446664	0.062306
Akr1a1	1.05107	8.32578	19.6897	0.000446824	0.062306
Fzd7	1.44792	6.77561	19.502	0.000466533	0.0646968
Samd8	1.01439	7.51822	19.4667	0.000470344	0.064869
Ptpre	0.989224	7.28808	19.3128	0.000487401	0.0668494
Phlpp1	1.40535	6.16223	19.2896	0.000490027	0.0668494
Lonrf3	1.40917	6.5071	19.2666	0.00049265	0.0668494
Cd300lf	0.963653	10.2102	19.1909	0.000501405	0.0671637
Stra6l	2.04709	6.10885	19.1794	0.000502746	0.0671637
Trim29	5.99364	3.82989	20.6634	0.00050295	0.0671637
Plekha1	1.49025	6.82232	19.0733	0.000515338	0.0681188
Apobec1	1.43535	6.92061	19.0368	0.000519758	0.0681188
Rnh1	0.892991	8.02505	19.0229	0.000521454	0.0681188
Clec5a	1.21898	6.46701	19.0069	0.000523406	0.0681188
Flrt2	1.82288	6.08018	18.9875	0.000525794	0.0681188
Aqp1	-4.50285	6.13934	18.9834	0.000526295	0.0681188
Pltp	2.66729	5.81356	18.8727	0.000540145	0.0693009
Hdc	0.851286	9.91987	18.8666	0.00054092	0.0693009
Osm	1.01224	7.85785	18.8143	0.000547623	0.0696616
Fam20c	1.69343	5.78268	18.8017	0.000549256	0.0696616
Zfp950	5.01247	4.26628	20.1845	0.000555272	0.0700726
6820431F20Rik	0.858393	7.68654	18.7208	0.000559836	0.0702844
Mirt1	1.43431	7.21337	18.7005	0.00056252	0.0702844
Ldha	0.779072	9.3994	18.6747	0.000565965	0.0703112
Gpat3	1.26612	7.6468	18.6498	0.000569314	0.0703112
Nckap1l	0.844688	9.01568	18.6366	0.000571092	0.0703112
Cd200r4	2.19389	5.28786	18.5785	0.00057902	0.0709412
Ms4a4c	1.48347	7.01626	18.5402	0.000584308	0.0712432
Anpep	1.82031	8.03302	18.4816	0.000592505	0.0718953
Man2a1	0.847292	9.33863	18.3769	0.000607472	0.0731476
Slc7a11	1.29467	10.1624	18.369	0.000608621	0.0731476
Fam71f2	3.66793	5.14551	18.3483	0.00061164	0.0731621
Gaa	1.22207	6.48305	18.281	0.000621572	0.0739993
Trim30d	1.31328	6.53772	18.2595	0.000624781	0.0740322
Tnfrsf26	1.01231	7.16821	18.1599	0.000639896	0.0754689
Rreb1	1.2101	6.93846	18.0935	0.000650216	0.0760253
Snx5	0.875703	7.57251	18.0908	0.000650639	0.0760253
C3	-0.799499	10.7904	18.042	0.00065834	0.0765707
Oas3	0.80152	9.60959	18.006	0.00066409	0.0767048
Hcar2	1.2261	10.7128	17.9967	0.000665571	0.0767048
Azin1	1.05448	7.20319	17.9315	0.000676154	0.0770114
Alkbh3	5.92678	3.76403	19.2353	0.00067868	0.0770114
Arhgap10	2.04315	5.8403	17.9069	0.000680203	0.0770114
Gbgt1	5.1018	4.06811	19.2232	0.000680437	0.0770114
Sephs1	4.76838	4.27156	19.1427	0.00069233	0.0778528
Fau	-1.2155	7.26695	17.8239	0.00069404	0.0778528
Rft1	5.52601	3.7124	19.085	0.000700992	0.077992
Ltf	-1.80509	6.0084	17.7802	0.000701462	0.077992
B430306N03Rik	1.21231	7.22322	17.7508	0.000706503	0.078208
Nsun4	3.83122	4.27526	17.6884	0.000717344	0.0790613
Tcirg1	0.929421	8.59747	17.6054	0.000732035	0.0803297
Dio2	3.48855	5.44692	17.4461	0.000761233	0.0829566
Plk2	1.18335	7.29999	17.4391	0.000762548	0.0829566
Rnf128	3.4106	4.80164	17.4109	0.000767851	0.083175
Eef1a1	-0.838238	10.1572	17.3574	0.000778044	0.083919
Il1f9	1.54481	9.08754	17.2617	0.000796684	0.0855638
Tmem109	4.65401	4.1167	18.3905	0.000815686	0.0872335
Sh3bp2	1.10539	6.74357	17.1367	0.000821769	0.0875132
Fgd2	-7.7525	3.95813	17.1134	0.000826553	0.0876528
Mpeg1	0.760134	11.4522	17.0767	0.000834121	0.0877788
Clns1a	5.62123	3.75114	18.2798	0.000835906	0.0877788
Soat1	0.779071	9.37435	17.0497	0.000839754	0.0877788
Pcyox1	1.58152	5.95231	17.0407	0.000841653	0.0877788
Zfp36l1	-1.10227	6.9936	16.8883	0.000874326	0.0904
Cd38	1.80076	7.47005	16.8799	0.000876169	0.0904
Sh3bgrl	1.37738	6.62542	16.8737	0.00087753	0.0904
Pla2g7	0.774248	9.07726	16.7919	0.000895755	0.0917507
H2-DMb1	1.38527	6.51354	16.7823	0.000897912	0.0917507
Slc28a2	0.974065	8.16241	16.7388	0.000907808	0.0923878
Sirpa	0.736601	9.87572	16.6966	0.00091751	0.0930001
Ncoa4	0.952743	7.63507	16.5506	0.000952019	0.0961121
Mxd1	0.76639	11.1174	16.5215	0.000959071	0.0964383
Nedd4	-4.11707	7.35238	16.4221	0.000983622	0.0985145
Tnpo1	0.802931	7.9637	16.3888	0.000992007	0.0989615
Tm9sf3	0.859977	7.83123	16.3415	0.00100403	0.0994665
Gas2l3	1.06662	6.7297	16.338	0.00100495	0.0994665
Cops6	4.94457	3.90461	17.2874	0.00104541	0.103067
Col1a1	-2.72019	10.4264	16.1546	0.00105329	0.103229
Plekhm1	0.840974	7.81755	16.1474	0.00105524	0.103229
Coa5	1.07285	7.37472	16.053	0.00108118	0.105359
Pgam1	0.740698	9.30334	16.0233	0.0010895	0.105588
Pcnx4	5.49542	3.6401	17.0982	0.0010919	0.105588
Hk2	0.880393	8.73854	15.9974	0.00109682	0.105659
Gpr157	1.9833	5.4694	15.9379	0.00111383	0.106889
Slc37a2	1.36183	6.17965	15.8916	0.00112729	0.107771
Eppk1	-3.47105	6.34243	15.8608	0.00113632	0.108225
Jak3	-1.06922	6.99568	15.784	0.00115923	0.109992
Ptprb	-4.14449	6.10191	15.7595	0.00116666	0.110133
Rbm47	0.825449	7.86681	15.7503	0.00116945	0.110133
Srrm2	-0.785327	9.06381	15.7283	0.00117616	0.110354
Slc25a37	0.77884	8.28368	15.6992	0.00118515	0.110786
Nckap1	3.52866	5.0747	16.7167	0.00119309	0.111116
Vps35	0.867584	7.39996	15.6316	0.00120628	0.111931
Tdrd3	5.04919	3.8853	16.5587	0.00123814	0.114466
Gde1	0.786422	8.40904	15.5045	0.00124715	0.114879
Wwc2	2.95149	5.17602	15.3536	0.00129776	0.118802
Map3k1	0.829173	7.58749	15.3495	0.00129915	0.118802
Styx	5.30992	3.56709	16.2948	0.00131784	0.120076
Ccng1	1.32398	6.53587	15.2757	0.00132479	0.120275
Hk3	0.865419	10.0154	15.2147	0.00134641	0.121366
Stac2	3.85071	4.43357	15.2067	0.00134927	0.121366
Gnb4	3.31497	5.0625	16.1753	0.00135587	0.121366
Get1	5.21657	3.82418	16.1747	0.00135605	0.121366
Col3a1	-4.3301	9.96182	15.1294	0.00137731	0.122834
Atp11a	-0.861572	9.5685	15.0791	0.0013959	0.123312
Ptprg	-8.63297	3.92914	16.6993	0.00139603	0.123312
Rnf157	4.99889	3.79794	16.0493	0.00139733	0.123312
Slc36a4	1.31488	5.97762	15.0172	0.00141919	0.124805
Cmpk2	1.32469	10.8533	14.9931	0.00142833	0.125173
Pgk1	0.777772	8.94371	14.9587	0.00144156	0.125211
Slc48a1	1.27871	6.38384	14.956	0.00144262	0.125211
Abcb8	4.83218	3.84651	15.9135	0.00144366	0.125211
Emc8	4.66605	3.97935	15.7958	0.00148524	0.128067
Mmp8	1.11964	6.51049	14.8373	0.00148934	0.128067
Dennd11	0.976693	7.85131	14.8312	0.0014918	0.128067
Fbxl5	0.776128	10.8447	14.7858	0.00151018	0.129205
Serping1	-2.74823	7.46469	14.7683	0.00151732	0.129377
Chic1	5.22602	3.61006	15.6546	0.00153698	0.130404
Rab7b	1.71981	5.77297	14.7035	0.0015441	0.130404
Tmem51	4.89089	3.87588	15.6336	0.00154486	0.130404
Atp6v1a	0.867483	9.89049	14.6585	0.00156303	0.131497
Snx1	1.14103	6.55796	14.63	0.00157514	0.132077
Mmp27	8.34701	2.93025	14.6104	0.00158358	0.132344
Gpx1	1.12605	7.22227	14.5005	0.00163163	0.13591
Ak3	4.26485	4.23172	15.3662	0.00164927	0.136906
Fcgr1	1.39552	7.29004	14.4475	0.00165538	0.136906
Agpat3	3.6153	4.61202	15.3278	0.00166492	0.136906
Dusp1	0.780449	9.70845	14.4215	0.00166717	0.136906
Id2	0.959664	7.70483	14.4138	0.00167071	0.136906
Lamb3	-3.23181	5.36101	14.3759	0.00168809	0.137883
Utp25	5.38098	3.4588	15.2504	0.00169698	0.138161
Gm15056	1.66902	5.9089	14.3424	0.00170367	0.13826
Pecam1	-1.21695	6.95753	14.3012	0.00172303	0.138442
Aplnr	-9.08157	3.73776	15.7758	0.00172308	0.138442
Heatr3	5.41091	3.52287	15.1845	0.00172484	0.138442
Limd2	-1.46244	6.32399	14.291	0.00172785	0.138442
Socs5	4.74508	3.83799	15.0811	0.00176962	0.14134
Zfp251	5.16135	3.56243	15.0561	0.00178068	0.141775
Ifitm2	-1.16786	6.51423	14.1683	0.00178724	0.141849
Stradb	5.51724	3.38604	15.0145	0.00179921	0.142352
Slfn4	1.37554	13.1906	14.1214	0.00181052	0.142548
Clec4e	0.844308	9.80915	14.1142	0.0018141	0.142548
Lrrc58	0.728715	8.43696	14.1051	0.0018187	0.142548
Slc2a1	0.755526	10.3942	14.094	0.00182428	0.142548
Selp	-4.95778	4.31571	14.0496	0.00184684	0.143035
Ftl1	0.690364	11.3875	14.0484	0.00184745	0.143035
Cd180	1.57997	6.01478	14.0483	0.00184752	0.143035
Pld4	2.61728	6.63663	14.0089	0.0018678	0.143327
Creb5	1.33436	6.31617	14.0089	0.00186781	0.143327
Rasa4	1.03701	7.15125	14.0079	0.00186832	0.143327
Cyb5a	3.79487	3.96659	13.9639	0.00189132	0.144652
Hspe1	5.24541	3.76408	14.7909	0.00190272	0.145083
Btg1	0.739141	10.9114	13.9137	0.00191793	0.145687
Ankrd33b	1.13828	9.04911	13.9057	0.00192217	0.145687
Tpi1	0.800533	9.59507	13.8545	0.00194982	0.146747
Zranb3	2.88854	5.04501	13.8456	0.00195467	0.146747
Prickle1	-9.54368	3.20916	15.2318	0.00195735	0.146747
Mmp14	0.888436	8.49733	13.8294	0.00196358	0.146747
Klf10	1.13332	6.43698	13.8264	0.00196523	0.146747
Snx27	1.04647	6.63125	13.8037	0.00197774	0.147246
Ccrl2	0.939312	10.5061	13.6978	0.00203731	0.150739
Ndufa10	4.94683	3.64971	14.5165	0.00203924	0.150739
Dhcr7	5.35835	3.5065	14.51	0.00204259	0.150739
Smox	1.09094	11.0483	13.6389	0.00207132	0.152414
Lilr4b	0.898849	10.7435	13.6276	0.00207793	0.152456
Csf2rb2	0.746738	9.38261	13.6005	0.00209382	0.153176
Vps18	1.05846	6.71979	13.5685	0.00211283	0.154121
Aptx	5.16472	3.69086	14.3085	0.0021503	0.156402
Atf3	0.941182	9.25494	13.467	0.00217435	0.157697
Tmtc1	-9.94993	3.71795	14.6232	0.00226479	0.163785
Magi3	-1.64192	5.60634	13.3059	0.00227618	0.164138
Tarbp2	5.56924	3.21719	14.051	0.00229763	0.164805
Ccnd2	-1.13722	6.68202	13.2718	0.00229848	0.164805
Cd84	0.743681	8.51853	13.2557	0.00230903	0.165092
Dennd1a	1.47138	5.57469	13.2345	0.0023231	0.165629
Gypc	5.12094	3.4331	13.9941	0.0023317	0.165774
Rasgrp3	-6.63024	3.73073	13.2108	0.00233887	0.165817
Trem1	1.0434	8.593	13.126	0.0023964	0.168693
Zcchc2	0.811262	8.29355	13.1258	0.00239658	0.168693
Tmem129	5.11638	3.43493	13.8838	0.00239949	0.168693
Plek	1.04834	11.1806	13.0839	0.00242559	0.169428
Atf1	1.41382	6.23371	13.0815	0.00242723	0.169428
Rprl3	-0.942899	7.14608	13.0758	0.00243125	0.169428
Dst	1.27915	8.88326	13.0658	0.00243823	0.169428
Mib1	1.01847	7.68434	13.0583	0.00244351	0.169428
Sestd1	1.17056	6.3616	13.0357	0.00245949	0.170068
Itpripl2	0.730648	8.40675	13.0022	0.00248336	0.17125
Trim25	0.756212	9.19502	12.9728	0.00250446	0.172234
Dusp5	0.859069	8.09684	12.9495	0.0025214	0.172615
Rpph1	-0.6718	10.7603	12.9415	0.00252723	0.172615
Sdc3	1.0879	9.067	12.9364	0.00253098	0.172615
Psmd2	0.992645	7.25928	12.9277	0.00253735	0.172615
Plekho2	0.775619	9.40302	12.89	0.00256519	0.173379
Pard6b	-7.24997	3.48636	12.8745	0.00257675	0.173379
Prkx	0.892006	6.8287	12.8725	0.00257822	0.173379
Plod3	1.17482	6.53906	12.8725	0.00257823	0.173379
Jup	-4.44296	5.33947	12.8564	0.00259032	0.173379
Numa1	-1.04604	6.68047	12.8556	0.00259095	0.173379
Brd2	0.72583	8.35684	12.8477	0.00259683	0.173379
Rap2a	1.51522	5.74825	12.8333	0.00260777	0.173379
Raph1	1.06804	6.49114	12.8298	0.00261041	0.173379
Eif2ak3	4.28917	3.92406	13.5367	0.00262812	0.173687
Atp8a1	-0.874839	7.36123	12.8056	0.00262881	0.173687
Slc16a3	0.691982	8.72607	12.7173	0.00269728	0.177746
Ppp1r16b	-1.36069	6.06964	12.655	0.00274683	0.179663
Ccl3	1.15269	7.28214	12.6476	0.00275279	0.179663
Rps9	-1.36568	6.53605	12.6468	0.0027534	0.179663
Oas1a	0.915639	8.295	12.645	0.00275484	0.179663
Fstl1	-1.30763	7.15396	12.6353	0.00276268	0.179709
Ptgr1	1.6318	5.37815	12.5949	0.00279556	0.180655
Lilrb4a	0.809627	10.9474	12.5817	0.00280646	0.180655
Sgms2	1.22868	9.06111	12.5768	0.00281046	0.180655
Grn	0.742024	8.56466	12.5745	0.00281233	0.180655
Sulf1	3.2248	5.48635	13.2805	0.00281301	0.180655
Dbndd2	4.37574	3.80229	13.2233	0.00285632	0.182971
Slfn1	0.913257	9.0207	12.4416	0.0029245	0.186718
Fcgr2b	0.89249	7.26266	12.4357	0.00292961	0.186718
Gan	4.54744	3.75961	13.1182	0.00293801	0.186782
Ubqln2	4.3451	3.85778	13.1058	0.00294779	0.186933
Vim	0.868265	9.61984	12.3967	0.00296349	0.187458
Rcc1l	5.59952	3.14051	13.0459	0.00299571	0.189022
Cd53	0.780375	10.1282	12.3507	0.00300411	0.189079
Rfc2	3.42668	4.33354	12.3105	0.00304014	0.190871
Eif4e	1.20333	6.39709	12.2806	0.00306721	0.192093
Atp13a2	0.880984	7.25034	12.2404	0.00310408	0.19392
Prmt3	5.14615	3.29171	12.847	0.00316129	0.197007
Ctsd	0.67418	10.7967	12.1668	0.00317286	0.197136
Rpl18a	-0.938236	7.08655	12.1603	0.00317899	0.197136
Eef1e1	6.13282	2.92804	12.8133	0.00319045	0.197362
Ajuba	-8.94661	3.44284	13.2206	0.00321484	0.198385
Agrn	-0.695896	8.16466	12.108	0.00322908	0.198777
Mettl4	4.41536	3.71351	12.7584	0.00323845	0.198869
Noct	1.47615	5.61976	12.0737	0.00326237	0.199852
Txnrd1	0.797092	8.94173	12.0608	0.00327505	0.200143
Mmp19	1.65813	6.03145	12.038	0.00329747	0.200907
Clmp	2.20683	6.49019	12.0273	0.00330805	0.200907
Hhip	-7.1698	3.61232	13.1058	0.00331144	0.200907
Plaur	0.791605	9.01673	11.9964	0.00333892	0.202089
Itgam	0.743887	9.29225	11.9804	0.003355	0.202576
Tiparp	0.772786	9.34294	11.9682	0.0033673	0.202833
C3ar1	1.49133	7.64426	11.9559	0.00337977	0.2031
Ccnd3	-1.94953	5.3601	11.948	0.00338785	0.203102
Krt8	-3.64903	5.0211	11.9288	0.00340745	0.203467
Nfatc2ip	5.36595	3.38962	12.5667	0.003413	0.203467
Ywhag	0.689859	8.13019	11.917	0.0034196	0.203467
C1qc	2.65826	5.90088	12.5492	0.00342946	0.203467
Kcnj15	-5.75307	4.19764	11.9028	0.00343425	0.203467
Rnf170	5.07623	3.29785	12.5325	0.00344528	0.203642
Slc4a11	4.83621	3.47029	12.5028	0.00347359	0.204837
Decr1	4.80219	3.50399	12.4739	0.00350138	0.205796
Prokr1	3.52402	4.10651	11.8342	0.00350617	0.205796
Dpagt1	4.50176	3.73869	12.4504	0.00352427	0.206378
Spg21	0.978319	6.45855	11.7773	0.00356705	0.2084
Pid1	1.39417	6.12135	11.7349	0.00361328	0.210613
Mx1	1.6195	7.49505	11.7255	0.00362354	0.210725
Arap3	-1.36147	5.9267	11.6999	0.00365186	0.211883
Slc49a4	1.02363	6.23346	11.6516	0.00370599	0.214364
Arl8a	0.902219	6.60434	11.6432	0.00371542	0.214364
Slc40a1	0.875968	8.46263	11.6378	0.00372163	0.214364
Wrnip1	3.46992	4.0624	11.6316	0.00372859	0.214364
Malt1	0.795512	8.55939	11.6197	0.00374219	0.214657
Tulp4	0.922766	7.45534	11.5824	0.00378508	0.216384
Prdm1	1.06693	6.64465	11.5759	0.00379258	0.216384
Slc29a3	1.08649	7.18888	11.5679	0.00380188	0.216384
Srxn1	0.935373	6.64999	11.5639	0.00380659	0.216384
Ablim1	-1.79998	6.21398	11.537	0.00383803	0.217387
Acaca	2.69203	5.63396	11.534	0.00384147	0.217387
Emc7	1.89405	5.49769	11.5255	0.00385156	0.217471
Cyba	0.813759	7.47111	11.4978	0.00388433	0.218832
Gprc5a	-4.70188	5.36631	11.4851	0.00389947	0.219196
Rtn3	0.734527	7.49456	11.4706	0.00391689	0.219686
Ero1l	0.777969	9.47385	11.4145	0.00398503	0.223011
Stat1	-0.612465	9.87354	11.3882	0.00401742	0.223935
Hdac2	5.03268	3.23833	11.9692	0.00403107	0.223935
Cnn2	-1.28625	6.25221	11.3736	0.00403563	0.223935
Kcnq1ot1	0.875203	6.96367	11.3724	0.00403702	0.223935
Ahnak	0.7953	11.5324	11.3421	0.00407504	0.225072
Bmpr1a	-1.36637	6.61977	11.3418	0.00407536	0.225072
Pkm	0.635378	11.2894	11.324	0.00409788	0.22581
Zfand5	0.818283	7.23915	11.3171	0.00410661	0.22581
Znfx1	0.630188	9.87271	11.3091	0.00411673	0.225874
Plk3	1.08185	8.75991	11.2852	0.00414723	0.227054
Gls	0.834957	7.26695	11.2573	0.00418325	0.228531
Cln5	1.05855	6.63315	11.2172	0.0042356	0.230891
Dync1h1	0.631652	9.47688	11.1732	0.00429395	0.233105
Bnip3	0.842162	8.58294	11.1726	0.00429469	0.233105
Cenpt	5.25052	3.23702	11.7364	0.00430622	0.233229
Ttll5	5.04537	3.51124	11.7259	0.00431912	0.233427
Pfkfb3	0.615709	9.69624	11.0816	0.00441818	0.238238
Eml1	-3.85078	4.15027	11.0752	0.00442702	0.238238
Tm2d2	4.67076	3.44758	11.5917	0.00448818	0.241015
Trem2	1.80017	5.10516	11.0233	0.00449942	0.241106
Scamp5	4.17941	3.97582	11.5728	0.00451251	0.241295
Cuta	4.64506	3.41496	11.5647	0.00452308	0.241349
Atp6v0e2	5.1146	3.32603	11.5527	0.00453865	0.241369
Pcyt1a	0.843742	7.21312	10.9928	0.00454258	0.241369
Daxx	0.82956	7.77275	10.9797	0.00456138	0.241858
Usp35	4.57847	3.71133	11.5221	0.00457886	0.242017
Hopx	-3.72481	4.33808	10.9642	0.00458356	0.242017
Cd4	-6.11345	4.04013	10.9281	0.00463582	0.243578
Wdyhv1	5.5803	2.93888	11.4786	0.00463664	0.243578
Ptafr	0.763198	10.7879	10.9238	0.00464206	0.243578
Anxa4	1.28274	7.25239	10.8962	0.00468249	0.24519
Neu1	1.11956	5.91627	10.8802	0.00470624	0.245923
Aco2	1.17232	5.93005	10.8724	0.00471777	0.246016
Cldn1	1.07898	6.92261	10.8393	0.00476722	0.248082
Snx30	1.51869	5.75742	10.8162	0.00480209	0.248928
Phf11b	1.18292	6.15155	10.8155	0.0048032	0.248928
Ago2	0.663529	8.16476	10.7649	0.00488061	0.252422
Plekhm3	0.705523	7.74105	10.7329	0.00493033	0.254471
Pam	-1.11857	6.38843	10.7242	0.00494397	0.254655
Atp6v0d2	1.98283	5.54806	10.6998	0.00498235	0.256109
Ccni	-0.761012	7.86515	10.6824	0.00501	0.256649
Rxylt1	5.15854	3.05605	11.2095	0.00501319	0.256649
Tmem106a	0.966071	6.66474	10.662	0.00504259	0.257553
Prkca	-8.64441	3.28546	11.5233	0.00505811	0.257553
Tor3a	0.64439	7.97714	10.6502	0.00506147	0.257553
Usp54	3.9947	3.98044	11.1669	0.00507596	0.257771
Ager	-4.94558	6.19314	10.6162	0.00511657	0.259312
Rnf130	1.0329	6.55511	10.5978	0.00514677	0.260319
Slc50a1	4.40696	3.64947	11.1098	0.00516152	0.260543
Ifit1bl2	1.58846	7.36496	10.5606	0.00520818	0.261346
Lipn	5.5843	2.70599	10.5562	0.00521549	0.261346
Adam19	-0.971893	6.70884	10.5419	0.00523942	0.261346
Hic1	-9.35824	3.27235	11.3926	0.0052454	0.261346
Prelid1	0.728061	7.2183	10.5326	0.0052549	0.261346
Dsp	-9.24238	3.22704	11.3765	0.0052691	0.261346
Psme3	1.09883	5.90376	10.5175	0.00528048	0.261346
Trim44	1.91143	5.9086	10.5148	0.00528493	0.261346
Mapkapk5	3.48415	3.83815	10.5071	0.00529794	0.261346
Gnptab	0.844729	7.43315	10.5034	0.00530432	0.261346
Cebpd	-2.54254	4.63337	10.5031	0.00530483	0.261346
Mirt2	1.35796	6.6688	10.4983	0.00531298	0.261346
Cdk18	4.57237	3.55947	11.0044	0.00532399	0.261346
Rgs5	2.80232	5.08975	10.9912	0.00534482	0.261346
Igf2bp2	2.31476	5.39263	10.4766	0.00534998	0.261346
Atg5	1.72187	5.23429	10.4743	0.00535405	0.261346
Pdxk	1.25483	5.78136	10.4679	0.00536504	0.261346
Pstpip2	1.04671	6.11965	10.4631	0.00537321	0.261346
Cfdp1	4.85015	3.40217	10.9726	0.00537417	0.261346
Map2k1	0.663663	7.86541	10.4542	0.00538859	0.261544
Ppil3	5.38303	3.01464	10.9446	0.00541887	0.262509
Cd34	-5.33262	4.879	10.4167	0.00545388	0.263698
Slco2a1	-3.98879	5.83208	10.4104	0.00546493	0.263727
Capza2	0.697537	7.97897	10.3999	0.00548351	0.264119
Olfm4	1.60732	6.47549	10.3618	0.00555109	0.266379
Pafah2	4.75677	3.2756	10.8593	0.00555738	0.266379
Plpp1	4.0399	3.74374	10.8558	0.00556322	0.266379
Mmrn2	-7.87765	3.22272	11.1769	0.00557264	0.266379
Itga5	0.878428	7.72629	10.3371	0.00559554	0.266968
Nptn	0.99015	7.12112	10.3107	0.00564336	0.268423
Ccl9	0.838465	6.84901	10.3085	0.00564731	0.268423
Irak2	0.848148	9.95281	10.2759	0.00570716	0.269957
Zw10	5.09197	3.15629	10.7675	0.00571119	0.269957
Tut1	3.64901	3.85597	10.2692	0.00571965	0.269957
Zfp777	4.68742	3.45235	10.761	0.00572238	0.269957
Il1b	0.708069	11.6838	10.2493	0.00575651	0.270131
D16Ertd472e	-1.75191	5.12282	10.2492	0.00575674	0.270131
Ptar1	4.99151	3.13273	10.7391	0.00575982	0.270131
Zfp322a	4.78816	3.3185	10.7338	0.00576888	0.270131
Tm4sf19	2.07375	4.69534	10.2136	0.00582344	0.272181
Ttll7	-9.30945	3.18236	11.0108	0.00584103	0.272499
Ptgs2	0.905237	9.68946	10.1923	0.00586401	0.273066
Zmynd19	4.60467	3.32168	10.6704	0.00587939	0.273078
Tspan9	-4.67847	5.14456	10.1717	0.00590337	0.273078
Axl	0.941409	7.77692	10.1692	0.00590807	0.273078
Plcxd2	1.23573	5.91673	10.1668	0.00591263	0.273078
Sfmbt1	1.3044	6.05083	10.1639	0.00591837	0.273078
Gprc5b	1.74004	6.04131	10.1414	0.00596167	0.274574
Mgat1	0.896383	6.86573	10.1284	0.00598704	0.27524
Tusc2	4.93785	3.12444	10.5754	0.00604942	0.277602
C5ar1	0.754391	8.34489	10.0685	0.00610506	0.279647
Entpd6	4.73799	3.19783	10.5128	0.0061644	0.281396
Rasgef1b	0.801652	7.66907	10.0366	0.00616907	0.281396
Sqle	4.27836	3.55913	10.5062	0.00617669	0.281396
Cd55	-6.42169	3.23224	10.0094	0.00622426	0.282565
Rn45s	1.48434	16.5702	10.0092	0.00622473	0.282565
Ifit2	0.853894	10.6395	9.98522	0.00627373	0.284278
Jag1	1.11639	6.70906	9.97068	0.0063037	0.285124
BC017158	4.61885	3.29874	10.4107	0.00635779	0.287056
Podn	-4.97288	4.89006	9.92024	0.00640897	0.28885
Cd163l1	-1.74639	5.54032	9.91052	0.00642948	0.289258
Plbd1	-1.1746	6.20015	9.889	0.00647518	0.290472
Krt18	-6.58128	3.46417	9.88698	0.00647949	0.290472
Por	0.758611	7.35293	9.86818	0.00651973	0.291596
Spryd7	3.59827	3.94344	9.85977	0.00653782	0.291596
Slfn9	0.850568	7.47434	9.85464	0.0065489	0.291596
Ggta1	0.649044	8.08553	9.85377	0.00655078	0.291596
Cd14	0.71718	10.6871	9.80484	0.00665745	0.295546
BC005537	0.741926	8.9422	9.80235	0.00666292	0.295546
Ube2h	-0.770123	7.33886	9.78795	0.00669472	0.296435
Mrpl50	4.73951	3.32006	10.2133	0.00675167	0.298433
Cflar	0.712223	9.97612	9.7025	0.00688702	0.303884
Xist	0.569743	11.2528	9.68507	0.00692701	0.305115
Zfp119a	-8.87797	2.48593	10.3765	0.0070146	0.308435
Emp2	-3.40291	6.43539	9.63353	0.00704683	0.309313
Canx	0.696021	7.88843	9.6026	0.00711987	0.311976
Apol6	-4.32501	4.19038	9.57796	0.00717867	0.314007
Lrp12	1.55841	6.12704	9.56555	0.0072085	0.314226
Lrp1	0.999588	10.588	9.56202	0.007217	0.314226
Slc22a4	1.56027	5.11938	9.56036	0.00722102	0.314226
Sgcb	4.64921	3.20741	9.98164	0.00725055	0.314968
Tdrd9	-8.80554	2.48294	10.2496	0.00728133	0.315762
Telo2	4.53621	3.36995	9.95881	0.00730197	0.316114
Nsun3	6.56543	2.70843	9.94367	0.00733633	0.317057
Stx3	1.00229	5.99715	9.50005	0.00736827	0.317894
Thbs3	-7.55906	2.8766	9.48378	0.0074086	0.319088
Cep128	4.84984	3.24832	9.89753	0.00744216	0.319524
Frmd4a	1.019	6.17956	9.46778	0.00744847	0.319524
Mier2	4.67362	3.15923	9.89125	0.00745669	0.319524
Metap1	1.02119	6.02365	9.45128	0.00748988	0.320402
Mprip	-0.767208	7.15968	9.40706	0.00760211	0.324653
Basp1	0.764167	9.39869	9.38138	0.00766816	0.32692
Tmed9	1.00561	6.31831	9.36776	0.00770347	0.327641
Ddx60	0.720567	9.79461	9.3617	0.00771924	0.327641
Fastkd2	4.95007	3.07514	9.77826	0.00772402	0.327641
Ptprm	-3.66178	5.4707	9.33391	0.00779201	0.329536
5031439G07Rik	1.31909	6.93368	9.33285	0.00779479	0.329536
Vav3	0.883076	6.5573	9.31849	0.00783272	0.330585
Nkx2-1	-6.66256	4.60251	9.29603	0.00789247	0.332551
Snx12	1.03057	6.15859	9.28895	0.00791141	0.332678
Tmem50b	-1.11908	6.1269	9.28415	0.00792428	0.332678
Nceh1	0.85544	6.73612	9.27756	0.00794201	0.332678
Fam234a	1.30724	5.49056	9.27209	0.00795674	0.332678
Egfl7	-2.87428	5.52476	9.27036	0.00796139	0.332678
Cmpk1	1.62564	5.87628	9.26037	0.00798841	0.333255
Ccl2	1.19986	6.55563	9.23262	0.00806397	0.335165
Tmcc3	2.12548	5.41809	9.23026	0.00807044	0.335165
Tmem35b	6.14035	2.60877	9.63652	0.00807521	0.335165
Saal1	4.95137	3.09944	9.62515	0.00810419	0.335165
Nt5m	5.25067	2.84594	9.62465	0.00810546	0.335165
Zfp655	0.95752	6.10221	9.21446	0.00811386	0.335165
Sumf1	1.49074	5.40554	9.20327	0.00814478	0.335595
Inhbb	2.78305	4.78649	9.60658	0.00815173	0.335595
Ppp1r15b	0.564098	8.68329	9.19629	0.00816416	0.335595
Slco4a1	1.85532	4.90774	9.18749	0.00818862	0.336053
Tox2	-5.41695	3.94447	9.1736	0.00822743	0.337097
Pgpep1	3.25915	4.55089	9.16086	0.0082632	0.337907
Zfp64	4.79629	3.0104	9.55944	0.00827396	0.337907
Fam126a	0.962518	6.03113	9.11863	0.00838307	0.34181
Bloc1s5	5.5366	2.49851	9.51042	0.00840331	0.342082
Fbxw17	1.49257	5.16354	9.10248	0.00842945	0.342594
Lsp1	-0.833414	6.76197	9.09502	0.00845097	0.342916
Sdc1	0.711133	7.58821	9.09006	0.00846531	0.342916
Rpap1	4.64639	4.43392	9.48246	0.00847813	0.342916
Dock4	0.92925	6.28105	9.07999	0.0084945	0.343028
Man2b2	1.11041	5.69646	9.06758	0.00853064	0.343938
Gpd2	1.05098	5.95811	9.04822	0.00858739	0.3455
D6Wsu163e	5.5693	2.95301	9.43855	0.00859721	0.3455
Fndc1	-4.47419	5.33633	9.03815	0.00861706	0.3455
Abcb1a	4.40415	3.22484	9.42871	0.00862416	0.3455
Lamp1	0.549736	9.09784	9.02749	0.00864861	0.345651
Cmklr1	1.23589	6.8594	9.02523	0.00865531	0.345651
Notch3	-4.99601	5.22897	9.00964	0.00870174	0.346956
Myo1f	0.644413	7.88125	8.99282	0.00875215	0.348375
Dnmt3a	0.910894	6.52923	8.98856	0.00876494	0.348375
Ccr7	-7.85474	2.92595	9.61673	0.00880299	0.349337
Mertk	2.09031	6.18554	8.96661	0.00883134	0.349622
Rhov	1.45214	6.75268	8.96446	0.00883787	0.349622
Abca9	-8.94594	3.02568	9.58572	0.00888664	0.35016
4930459C07Rik	4.69105	2.78334	9.58442	0.00889015	0.35016
Diaph1	0.563956	9.01584	8.9453	0.00889635	0.35016
Myef2	4.30717	3.34139	9.3208	0.00892622	0.35016
Actr2	0.552345	9.44105	8.93406	0.00893083	0.35016
Ugp2	0.837651	6.93582	8.93113	0.00893985	0.35016
Asah2	3.96839	3.60173	9.31298	0.00894858	0.35016
Tns2	-5.05669	4.997	8.91649	0.00898508	0.350615
Dele1	4.3122	3.24753	9.29925	0.00898799	0.350615
Hdac9	3.22939	4.26714	8.90742	0.00901322	0.350896
Tent4b	1.35241	5.77984	8.90428	0.009023	0.350896
Pcdh17	-4.44527	3.98	8.86258	0.00915387	0.355037
Apba1	1.32132	5.69247	8.85822	0.00916769	0.355037
Kif26b	-3.82595	6.07109	8.84674	0.00920415	0.355037
Fgd6	1.13757	6.3131	8.84555	0.00920793	0.355037
Fmnl2	0.6449	7.90452	8.84421	0.00921221	0.355037
Gns	0.559791	9.64709	8.8306	0.0092557	0.355037
Smo	-4.57008	4.06411	8.82891	0.00926112	0.355037
Nampt	0.756899	10.4943	8.82817	0.0092635	0.355037
Nrg4	3.90674	3.23908	8.99508	0.00928182	0.355037
Wnk2	2.29746	4.95346	8.82204	0.00928318	0.355037
Snap47	4.72819	3.12393	9.19826	0.00928422	0.355037
Slamf8	2.27182	5.80565	8.81028	0.00932109	0.355678
Larp1	0.623541	7.73006	8.80678	0.0093324	0.355678
Snx19	1.72893	5.52654	8.80343	0.00934326	0.355678
Tbc1d2b	-0.791409	7.05062	8.78536	0.00940198	0.357374
Nova2	-5.85805	3.27856	8.77905	0.00942259	0.357619
Cxcl10	0.576226	9.13895	8.76401	0.00947193	0.358952
Ankmy2	4.7642	3.18873	9.12682	0.00950061	0.359499
Dnm1	-6.56616	2.83772	8.71579	0.00963212	0.36393
2010315B03Rik	4.68188	2.98551	9.07865	0.00964984	0.364054
Plec	0.610307	9.48332	8.70605	0.00966487	0.364077
Eps8l1	-7.39411	2.94516	9.3061	0.00968458	0.364276
Tgds	4.91005	2.9032	9.05572	0.00972182	0.365132
Exoc2	1.27305	6.27224	8.67436	0.00977223	0.36648
Ywhah	0.892118	7.16236	8.66485	0.00980471	0.367153
Ap5b1	1.77807	4.98525	8.65267	0.0098465	0.367905
Aprt	1.19845	5.71244	8.65051	0.00985396	0.367905
Kif5b	0.737144	7.20585	8.63276	0.00991527	0.369648
Zfp369	4.60108	3.1313	8.98514	0.00994734	0.36987
Snrk	-0.867901	6.58035	8.6226	0.00995055	0.36987
Ndufc1	4.38465	2.91468	8.58698	0.0100755	0.373962
Oxsm	5.71306	2.72764	8.92117	0.010157	0.376435
Atp6v1b2	0.653048	8.56894	8.53781	0.0102508	0.378853
Tnpo2	0.863265	6.4903	8.5374	0.0102523	0.378853
Anxa5	0.896505	6.50139	8.53245	0.0102701	0.378957
Ctsh	0.666171	7.88639	8.526	0.0102934	0.379125
Fndc3a	0.690968	9.50594	8.52288	0.0103047	0.379125
Sema3b	-7.26156	2.9183	9.09637	0.0103385	0.379816
Slc15a3	0.535129	9.21299	8.50815	0.0103582	0.379988
Arpc4	0.670036	7.25415	8.49941	0.0103901	0.380476
Tatdn2	0.674183	8.32564	8.49625	0.0104017	0.380476
Susd6	-0.571069	8.7083	8.48382	0.0104473	0.380771
Pusl1	5.05574	2.81651	8.83371	0.010452	0.380771
Tsc1	1.12751	6.10155	8.48173	0.010455	0.380771
Slc3a2	0.572646	8.41763	8.47393	0.0104838	0.380916
Zfp422	4.39991	3.29204	8.82289	0.0104892	0.380916
Tifab	0.927593	6.30624	8.44969	0.0105738	0.383437
Rph3a	7.40322	1.5426	8.75605	0.0107223	0.388264
Vps8	0.991707	6.19022	8.39809	0.0107684	0.389373
Napepld	4.90426	2.71315	8.72869	0.0108195	0.390662
Aga	3.48846	3.66109	8.37625	0.0108519	0.391274
Tlr2	0.742452	8.79455	8.35926	0.0109175	0.392504
Clec4d	1.0125	9.21394	8.35657	0.0109279	0.392504
Pigw	5.69612	2.25523	8.69717	0.0109327	0.392504
Tek	-9.55208	2.87743	8.90204	0.010991	0.394038
Arhgap28	4.51305	3.2876	8.67453	0.0110149	0.394332
Med23	1.31585	5.82485	8.32562	0.0110486	0.394978
Trio	0.752194	7.76684	8.30479	0.0111306	0.39735
Wdr91	1.12489	5.93558	8.29929	0.0111524	0.397564
Vps13c	0.648551	7.6631	8.28849	0.0111953	0.398532
Atp6v0e	0.736243	6.74478	8.26887	0.0112738	0.40076
Ccr5	0.94734	8.08742	8.26258	0.0112991	0.401093
Lrpprc	2.61427	4.77579	8.25588	0.0113261	0.401488
Atp1a2	-7.52403	2.44761	8.79275	0.0113792	0.40251
Pcbd2	4.77098	2.79404	8.57418	0.0113878	0.40251
Napsa	-2.52719	5.33214	8.22624	0.0114465	0.40251
Slc38a2	-0.812196	7.12322	8.22362	0.0114572	0.40251
Cdca7l	4.50355	3.04623	8.55435	0.0114632	0.40251
Rufy2	3.18929	3.74833	8.22136	0.0114664	0.40251
Timm50	4.86325	2.85347	8.55346	0.0114666	0.40251
Ppp3r1	1.04174	6.77193	8.19275	0.0115842	0.406075
Bgn	-2.12801	8.58887	8.18006	0.0116369	0.407356
Eps8l2	-7.27252	2.78022	8.71405	0.0116687	0.407905
Gramd1b	0.765787	6.82129	8.15585	0.0117382	0.409766
Tsc2	1.08783	6.05965	8.14552	0.0117817	0.410717
Plekho1	1.36849	5.32124	8.13566	0.0118235	0.411603
Coq3	5.06642	2.71127	8.45564	0.0118473	0.411866
Adora3	-8.97361	2.25935	8.66077	0.0118696	0.412074
Tmem98	-9.35781	2.69587	8.6399	0.0119494	0.414274
Sinhcaf	4.27449	3.15144	8.41546	0.012008	0.415733
Mipep	4.65495	2.81746	8.40975	0.012031	0.415762
Tuft1	4.54541	3.21582	8.40709	0.0120418	0.415762
Lgals8	0.651374	7.68764	8.07929	0.0120652	0.416003
Podnl1	-4.328	4.57647	8.06918	0.0121092	0.416823
Sumo3	1.19803	6.10318	8.06448	0.0121297	0.416823
Nars	1.05127	5.81917	8.06165	0.0121421	0.416823
Spint2	-4.30421	4.59797	8.05757	0.0121599	0.416823
Htr7	4.5284	3.99223	8.37517	0.0121716	0.416823
Sar1a	-0.978291	6.50496	8.03825	0.0122448	0.418763
Mecom	-5.49307	3.7723	8.02901	0.0122857	0.419593
Sqstm1	0.632113	9.40758	8.01463	0.0123496	0.421204
Ccdc58	6.25799	2.26312	8.31618	0.0124159	0.422893
Ap3m2	3.34808	4.08947	7.98802	0.0124688	0.423974
Cstdc4	1.73853	6.76119	7.98528	0.0124812	0.423974
Acox1	0.90225	6.56834	7.96772	0.0125607	0.426101
Tnfrsf1b	0.583933	10.7312	7.95706	0.0126092	0.427174
Ankrd44	-0.774375	6.76525	7.95247	0.0126302	0.42731
Dgkh	-0.823731	6.59767	7.9476	0.0126525	0.427491
Cipc	1.48536	5.43566	7.93222	0.0127232	0.429305
Vars2	4.15808	3.62318	8.23101	0.0127787	0.430132
Nckipsd	4.11486	3.4173	8.2264	0.0127987	0.430132
Syk	0.508053	9.63156	7.91587	0.0127988	0.430132
Zc3h12c	0.680082	7.35802	7.90474	0.0128506	0.431081
Zeb2	0.576286	9.46758	7.90247	0.0128612	0.431081
Pip4k2c	0.726134	6.73926	7.88585	0.0129391	0.433116
S1pr2	0.808577	6.51607	7.82946	0.0132073	0.44056
Rassf2	-1.08943	6.28444	7.82925	0.0132083	0.44056
Rgl2	0.731713	6.8667	7.8281	0.0132138	0.44056
Coasy	3.51317	3.36011	7.82048	0.0132506	0.440848
Rapgef5	-2.3756	5.74945	7.81363	0.0132837	0.440848
Kcnab2	1.06218	5.80513	7.81331	0.0132853	0.440848
Apoe	-1.89348	7.08077	7.81185	0.0132923	0.440848
Tbc1d8	-0.795575	7.15829	7.80096	0.0133452	0.442021
Pdia4	1.35236	5.62568	7.78228	0.0134366	0.444464
Mcl1	0.6864	11.4564	7.77777	0.0134587	0.444614
Uap1l1	1.20377	5.6309	7.77092	0.0134925	0.445057
Cd274	0.784834	12.1767	7.76173	0.0135379	0.445057
Med26	4.59666	2.89106	8.06146	0.0135383	0.445057
Mcam	-2.39705	5.03654	7.75549	0.0135688	0.445057
Senp5	1.10574	5.79164	7.753	0.0135812	0.445057
Bcl2a1b	0.881955	6.56979	7.75196	0.0135864	0.445057
Per1	-0.583352	8.37378	7.7501	0.0135956	0.445057
Tlr8	1.02733	6.08206	7.74497	0.0136212	0.445316
Fkbp5	-3.28629	3.98088	7.7313	0.0136895	0.446451
Fblim1	3.19435	3.70438	7.72852	0.0137034	0.446451
B230303A05Rik	1.40637	5.84608	7.72542	0.013719	0.446451
Lpl	2.57514	5.9072	7.72391	0.0137266	0.446451
Myrf	-5.56119	3.35222	7.71575	0.0137677	0.447174
Rab11a	0.760747	6.91934	7.71005	0.0137965	0.447174
Morc3	0.626149	7.43435	7.70897	0.013802	0.447174
Il1r2	0.910686	9.5644	7.70208	0.0138369	0.447731
Ndufb10	4.6247	2.83406	7.99039	0.0138722	0.447887
Dck	0.781391	6.51147	7.69415	0.0138772	0.447887
Nudcd2	5.92235	2.80647	7.98185	0.013913	0.448468
B4galt1	0.628548	7.64465	7.68337	0.0139323	0.448516
Eef2	-0.508561	8.87274	7.66709	0.0140158	0.450631
Abr	0.50272	10.0504	7.65509	0.0140778	0.452048
Timm10b	4.09432	3.22917	7.9326	0.0141508	0.453686
4933432I03Rik	3.68128	3.85464	7.63513	0.0141816	0.453686
Col24a1	4.4891	3.21861	7.92331	0.0141962	0.453686
A530064D06Rik	2.54396	4.59571	7.63147	0.0142007	0.453686
Dr1	1.08176	5.6447	7.62799	0.0142189	0.453694
Heatr5a	1.02041	6.2443	7.62436	0.014238	0.453727
Fmo1	-4.71758	3.47379	7.61659	0.0142788	0.453878
Dhrs3	0.756091	7.12016	7.61506	0.0142868	0.453878
H2-Eb1	1.42161	8.91324	7.6132	0.0142967	0.453878
Adh5	1.40504	5.47673	7.60901	0.0143187	0.454009
Tmem164	0.633882	7.41756	7.59956	0.0143687	0.454768
Togaram1	1.00503	5.94298	7.59767	0.0143787	0.454768
Adgrf5	-2.95427	6.36432	7.59184	0.0144097	0.455178
Macf1	0.555049	9.86604	7.57608	0.0144938	0.457262
Pld3	1.04491	6.49041	7.56903	0.0145316	0.457708
Dpcd	4.99455	2.65471	7.85322	0.0145442	0.457708
Ctu2	4.20211	3.1229	7.84828	0.0145691	0.457921
Trabd2b	-8.31339	2.57139	8.01759	0.0146458	0.459756
Npc1	0.805517	7.18524	7.54379	0.0146679	0.459878
Heg1	2.39079	5.8389	7.8233	0.0146958	0.460033
Slc35f6	1.15509	6.05255	7.53617	0.0147092	0.460033
Mmp13	1.0805	6.68461	7.51617	0.0148186	0.461999
Zswim4	0.658829	8.42479	7.5121	0.014841	0.461999
Car5b	5.15822	2.41433	7.79214	0.0148556	0.461999
P2ry10b	2.53138	4.22148	7.50912	0.0148574	0.461999
H2-T24	0.673322	7.15215	7.50799	0.0148636	0.461999
Plin3	1.2943	5.24638	7.50348	0.0148885	0.462203
Crip2	-4.74683	4.39105	7.49653	0.0149269	0.462611
Ptprj	0.529343	9.34302	7.49364	0.0149429	0.462611
Afg3l1	1.41486	5.50552	7.49117	0.0149566	0.462611
Megf11	-6.21451	2.48835	7.4847	0.0149926	0.463155
Ptp4a2	0.602654	7.23232	7.48082	0.0150142	0.463256
Klhl24	-0.761805	7.90367	7.46062	0.0151273	0.466175
Eepd1	1.18208	5.71057	7.45131	0.0151798	0.467222
Gm6093	-8.97487	2.68489	7.90668	0.0151983	0.467223
Rusc2	0.714132	6.69835	7.43872	0.015251	0.468272
Nabp1	0.641164	7.55525	7.43243	0.0152868	0.468507
Gak	0.597338	7.47457	7.43084	0.0152958	0.468507
Nbl1	-4.79627	5.40355	7.41611	0.0153799	0.470513
Spred1	0.686675	6.94592	7.41233	0.0154016	0.470607
Mgam	0.659141	8.38477	7.40408	0.015449	0.471484
Gmfb	0.984839	6.56045	7.39174	0.0155203	0.473089
Adamts3	-6.89394	2.56413	7.38575	0.015555	0.473574
Cd302	2.83572	4.56161	7.35846	0.0157144	0.476752
Map3k2	0.756752	6.81643	7.35413	0.0157398	0.476752
Atf4	0.81534	6.66365	7.35352	0.0157434	0.476752
Tmco1	4.2786	3.98507	7.62445	0.0157512	0.476752
Slc35a3	1.00099	6.02383	7.35175	0.0157538	0.476752
Sav1	1.09866	5.74109	7.34581	0.0157889	0.47724
Ide	1.76207	5.26193	7.34219	0.0158103	0.477315
Tnfrsf21	0.825205	7.60286	7.31674	0.0159616	0.481308
Hyal1	1.60525	4.81426	7.29732	0.0160782	0.484247
Trmt61a	4.61125	2.66762	7.5554	0.0161382	0.485473
Rragc	0.748562	7.04598	7.27869	0.016191	0.486482
Oit3	5.3691	2.11947	7.26313	0.0162859	0.488055
Efemp2	3.44764	3.94674	7.52778	0.0162961	0.488055
Mmp10	3.39439	4.16305	7.25995	0.0163054	0.488055
Ttc38	4.31661	3.05237	7.5235	0.0163207	0.488055
Rab11b	-1.1324	6.41237	7.2488	0.0163739	0.4887
Tmem101	4.64801	2.97684	7.51304	0.016381	0.4887
Iqgap1	0.457512	10.4676	7.24187	0.0164166	0.489184
Tinagl1	-5.21246	2.9754	7.23762	0.0164428	0.489388
Esyt1	0.820959	7.0994	7.22344	0.0165308	0.491139
Vcp	0.627388	7.40908	7.22187	0.0165406	0.491139
Ccdc50	1.17029	6.92895	7.21142	0.0166059	0.492497
Tpt1	-0.521806	8.97913	7.20047	0.0166746	0.493954
Rab10	0.612039	7.37953	7.19284	0.0167226	0.494798
Pxn	-0.667617	7.33647	7.17884	0.0168112	0.496835
Plekhf2	0.6977	6.95742	7.16825	0.0168785	0.497489
Cd300ld	0.913897	6.57542	7.16713	0.0168857	0.497489
Tbc1d10b	0.694298	6.62101	7.16607	0.0168924	0.497489
Relb	-0.779467	6.54248	7.1547	0.0169652	0.499049
Fbxw9	3.80893	3.2826	7.38864	0.0171193	0.50297
Fnip1	0.752935	9.23145	7.12324	0.0171683	0.50297
Sgpl1	0.560559	9.77067	7.11935	0.0171936	0.50297
Cables1	-6.64431	2.8123	7.11773	0.0172042	0.50297
Rnaset2b	-0.711412	6.69083	7.11734	0.0172067	0.50297
Selenot	0.705113	7.22558	7.1156	0.017218	0.50297
Abcd2	5.03811	2.8436	7.35871	0.0173027	0.503792
Cbl	0.567782	7.6149	7.10228	0.0173052	0.503792
Cyfip1	0.63425	7.65427	7.10215	0.0173061	0.503792
Gbe1	1.22255	5.74972	7.09633	0.0173443	0.503896
Ppp1r12b	1.63039	6.68583	7.09552	0.0173496	0.503896
Mybbp1a	2.66106	5.45731	7.0902	0.0173846	0.504334
Txn2	2.95544	4.17897	7.0855	0.0174157	0.504655
Septin3	-6.21482	2.39453	7.06889	0.0175259	0.50703
Ankrd39	4.0596	3.25213	7.32086	0.0175378	0.50703
Oasl1	0.72754	9.03428	7.06115	0.0175774	0.507594
Bnip2	0.945676	6.54674	7.0447	0.0176877	0.509858
Ncln	2.36579	5.00416	7.04343	0.0176963	0.509858
Aig1	1.24452	5.32406	7.03714	0.0177387	0.510376
Nol12	5.06715	2.44017	7.28648	0.0177547	0.510376
Naip5	1.22082	5.85394	7.0292	0.0177924	0.510877
Mocos	0.762181	6.76922	7.02073	0.0178498	0.511761
Hmgxb3	0.976058	5.88097	7.01869	0.0178637	0.511761
Rasip1	-0.845761	6.51545	6.99547	0.0180225	0.515726
Parp8	0.760515	6.37082	6.98601	0.0180877	0.517005
Kmt5a	1.1483	5.90979	6.98133	0.01812	0.517343
Brox	0.720275	6.59124	6.9753	0.0181618	0.517949
P4ha1	0.582932	7.78241	6.97035	0.0181961	0.518104
Zfp780b	3.27874	3.5738	6.96861	0.0182083	0.518104
Pebp1	2.79255	5.01022	6.9556	0.0182989	0.520098
Rap1b	0.517098	8.74038	6.94291	0.018388	0.522042
Cyld	-0.836835	7.07357	6.93862	0.0184182	0.52231
Tacstd2	-3.69458	4.60677	6.91888	0.0185579	0.525682
C77080	1.92567	5.50745	6.90987	0.0186221	0.526908
Dmxl1	0.661927	7.04039	6.89738	0.0187115	0.528037
Atrnl1	-0.635875	7.18112	6.89268	0.0187453	0.528037
Rabgap1l	-1.25551	6.06095	6.89186	0.0187511	0.528037
Pign	1.02146	6.1134	6.88757	0.018782	0.528037
Dynll2	1.43082	5.65591	6.8859	0.0187941	0.528037
Map1b	-2.26887	5.44703	6.88507	0.0188001	0.528037
Csnk1e	-0.93633	5.96093	6.88391	0.0188084	0.528037
Abcb6	4.97944	2.27575	7.10993	0.0189187	0.530544
Cpox	4.64001	3.67798	7.10267	0.0189684	0.531347
Tex15	-8.69736	1.95988	7.44284	0.0189907	0.53138
Klhl36	4.13094	3.13862	7.09239	0.0190391	0.531595
Ets2	0.581226	9.89054	6.852	0.0190405	0.531595
Gimap4	-2.24196	4.2593	6.84597	0.0190846	0.532142
Ostm1	1.11614	6.44504	6.84227	0.0191118	0.532142
Ldlrap1	0.816309	6.32555	6.84071	0.0191233	0.532142
Cfp	-0.853876	6.32126	6.82332	0.0192518	0.534654
A930007A09Rik	4.08124	3.2552	7.06114	0.0192559	0.534654
Klf6	0.581121	10.2483	6.80995	0.0193512	0.536709
Rap2b	0.975861	6.0274	6.7979	0.0194413	0.538616
Cacna1b	2.12031	4.09754	6.79334	0.0194755	0.538656
Cd63	0.750226	6.95263	6.78716	0.019522	0.538656
Slc26a6	4.79588	2.5626	7.0207	0.0195408	0.538656
Pwwp3a	3.96509	3.43354	7.01858	0.0195558	0.538656
Cpeb2	0.757655	8.82247	6.78099	0.0195686	0.538656
Naip2	0.679827	7.1483	6.77792	0.0195918	0.538656
Cntrl	-1.05372	6.04421	6.77787	0.0195922	0.538656
Tmem38b	0.648034	7.02349	6.77116	0.019643	0.539467
Igfbp7	-2.28962	6.9922	6.755	0.0197661	0.542257
Vdac1	0.696798	6.847	6.74974	0.0198064	0.542772
Rnf149	0.784339	10.1361	6.74152	0.0198694	0.543909
Ndfip2	0.63198	7.11948	6.73091	0.0199512	0.545556
Rasl11b	-8.97301	2.34358	7.11038	0.0199738	0.545583
Rdh13	3.22118	3.88715	6.72475	0.0199989	0.545677
Galnt6	1.02487	5.64692	6.72093	0.0200285	0.545896
Serinc3	-0.521172	9.49712	6.71581	0.0200683	0.54639
Pik3r2	4.21697	3.79357	6.94013	0.020123	0.54729
Med29	4.59134	2.45236	6.93305	0.0201752	0.547837
B3gnt2	0.692342	6.85281	6.69822	0.0202056	0.547837
Tmem208	4.55843	2.51841	6.92852	0.0202086	0.547837
Pip4p2	4.2497	3.43703	6.92563	0.02023	0.547837
Ube2v1	0.889876	6.1233	6.6896	0.0202734	0.548278
Rab1a	0.652513	7.624	6.68752	0.0202897	0.548278
Itga3	-2.38452	5.47328	6.6825	0.0203293	0.548761
Sf3a3	3.30035	3.82607	6.66204	0.0204916	0.551858
Cmtr2	4.95625	2.41526	6.88942	0.0204999	0.551858
Havcr2	1.24091	5.40168	6.65977	0.0205097	0.551858
P4hb	0.486257	9.62492	6.65508	0.020547	0.552275
Plekha2	0.658958	6.94218	6.6493	0.0205933	0.552895
Rilpl2	0.831929	6.20197	6.64443	0.0206324	0.552895
Ccdc71l	0.702631	7.02974	6.644	0.0206358	0.552895
St7	4.13012	3.4024	6.86632	0.0206744	0.553341
Ammecr1	1.99956	4.407	6.633	0.0207244	0.553498
Zdhhc21	0.833336	6.28438	6.63033	0.020746	0.553498
Hivep2	-0.735698	6.65655	6.62942	0.0207533	0.553498
Abca17	-8.63028	1.89643	7.17669	0.0207679	0.553498
Ftsj3	3.34456	3.75098	6.6044	0.0209567	0.557939
Rfwd3	1.83105	5.13516	6.6004	0.0209894	0.558202
Smyd3	4.3863	2.6927	6.82239	0.0210108	0.558202
Nfkbid	0.654397	7.88129	6.59056	0.0210702	0.559191
Usb1	0.6446	7.1404	6.58462	0.0211191	0.559901
Srgn	0.595386	10.2294	6.57011	0.0212393	0.562495
Gapvd1	0.670494	6.83734	6.56367	0.0212928	0.563292
Fap	1.58647	5.9889	6.56112	0.021314	0.563292
Gabpb2	0.867758	6.24275	6.54368	0.02146	0.566557
Obsl1	-5.89462	3.08139	6.52956	0.021579	0.568702
Cpd	0.487761	8.37442	6.52869	0.0215863	0.568702
Lzts3	4.27362	2.69892	6.74602	0.0216111	0.568762
Psmd8	0.724052	6.58635	6.51986	0.0216612	0.569486
Sgo2a	-8.3954	2.30047	6.85774	0.0218447	0.573013
Mrtfb	1.44058	6.00641	6.49755	0.0218515	0.573013
Scarb2	0.596304	7.68202	6.49616	0.0218635	0.573013
Pdik1l	3.20387	3.73596	6.48355	0.0219721	0.575262
Adgrl4	-6.86557	4.02325	6.4771	0.0220278	0.576125
Stard4	-1.99872	4.99024	6.46864	0.0221012	0.577102
G530011O06Rik	6.27235	2.57212	6.68172	0.0221321	0.577102
Pcdhgb6	-8.45958	2.19751	6.8121	0.0222043	0.577102
Lrp11	5.06639	2.32199	6.67063	0.0222235	0.577102
Dock6	-1.28748	5.32447	6.45348	0.0222334	0.577102
Ssh2	-0.673672	7.31717	6.45312	0.0222366	0.577102
Abhd10	-2.61767	4.81076	6.45137	0.0222518	0.577102
Tmed2	0.661784	7.19412	6.45091	0.0222559	0.577102
Uprt	2.57713	4.6322	6.44919	0.022271	0.577102
Odc1	0.793112	6.52044	6.44255	0.0223293	0.578019
Slpi	0.553585	7.89672	6.43455	0.0223998	0.57925
Tmem241	4.15449	2.98936	6.63769	0.0224974	0.580792
Mrfap1	0.673454	6.98351	6.42261	0.0225054	0.580792
Wwox	4.82083	2.5387	6.63003	0.0225617	0.581648
Pikfyve	0.676504	6.67122	6.41368	0.0225848	0.581651
Herpud1	-2.44772	4.78095	6.4026	0.0226838	0.583383
Asah1	0.970202	6.47827	6.40098	0.0226983	0.583383
Ccdc8	-8.29361	2.18034	6.73729	0.0228091	0.585116
Knop1	1.97047	5.22759	6.38833	0.0228121	0.585116
Cysltr1	4.32682	3.06438	6.59503	0.022858	0.585201
Pcdhgb7	-8.03819	2.16152	6.73088	0.0228618	0.585201
Fcrlb	1.62221	4.92401	6.35712	0.0230953	0.590215
Cxcr3	-7.73502	2.13275	6.7016	0.0231044	0.590215
Sema4c	-3.11435	4.38938	6.34882	0.0231713	0.591326
Eif3b	0.840115	6.2922	6.3338	0.0233097	0.594256
Mrpl1	4.88832	2.97488	6.53861	0.0233454	0.594565
Setdb1	1.47206	5.42611	6.31674	0.023468	0.595865
Phospho1	0.970018	5.70594	6.31335	0.0234995	0.595865
Pi4k2b	0.979014	5.77691	6.3117	0.023515	0.595865
Anapc1	0.599387	7.17356	6.31055	0.0235257	0.595865
Tnfaip3	0.52469	10.0954	6.30765	0.0235528	0.595865
Acad8	4.34862	3.56125	6.51463	0.0235562	0.595865
Egln3	0.835964	7.63301	6.30307	0.0235957	0.595865
Gm12070	0.465622	8.81142	6.30117	0.0236135	0.595865
4933427D14Rik	2.72605	4.09181	6.29863	0.0236373	0.595865
Adap2	0.909029	6.30232	6.29788	0.0236443	0.595865
Zdhhc3	1.12681	6.42412	6.29663	0.0236561	0.595865
Tm2d3	4.59678	2.51866	6.4877	0.0237956	0.598635
Wdfy1	0.871416	6.70467	6.27995	0.0238135	0.598635
Nmt2	1.56721	4.93773	6.26265	0.0239779	0.602168
Arl10	4.30378	3.02065	6.4631	0.0240168	0.602544
Als2	0.957462	5.79042	6.25467	0.0240542	0.602885
Aimp1	4.54036	2.43491	6.45227	0.0241149	0.603805
Cd22	1.46069	4.91616	6.24014	0.024194	0.605185
Fzd1	0.691101	6.87776	6.23232	0.0242695	0.606473
Kif4	-7.87337	2.12803	6.56148	0.0243085	0.606846
Scn3b	-6.29408	2.69683	6.55717	0.0243466	0.606946
Zfp473	-7.73319	1.5074	6.55294	0.0243842	0.606946
Oip5os1	4.51917	3.34424	6.42277	0.0243846	0.606946
Pea15a	1.0399	5.96325	6.21493	0.0244386	0.607313
Clcn6	0.912937	5.98494	6.21401	0.0244475	0.607313
L3mbtl2	3.24171	3.44543	6.20907	0.0244958	0.607915
Cd177	-1.65132	5.3928	6.20252	0.02456	0.608909
Adssl1	1.2271	5.33433	6.19545	0.0246295	0.610034
Upp1	0.640586	8.43456	6.18782	0.0247047	0.611296
Ticam2	2.57616	4.34385	6.18222	0.0247602	0.611317
Mgat2	2.33254	4.36987	6.1811	0.0247712	0.611317
Rai14	0.914845	6.44757	6.1804	0.0247782	0.611317
Tnf	0.641557	6.89329	6.17432	0.0248385	0.612206
Plekhb2	0.590751	6.92909	6.16684	0.0249131	0.612421
Tmem243	-1.91933	4.50091	6.16213	0.0249601	0.612421
Cst3	-0.56509	7.3016	6.16072	0.0249742	0.612421
Slc8b1	0.55936	7.56419	6.16052	0.0249761	0.612421
Abca8a	-8.09478	2.14193	6.48527	0.0249943	0.612421
Glrp1	5.59311	1.59228	6.48307	0.0250145	0.612421
Cerk	0.863156	6.46968	6.15495	0.025032	0.612421
Akna	-0.831787	6.80227	6.15389	0.0250427	0.612421
Nudt3	2.20599	4.83774	6.1473	0.0251088	0.612421
Fam129a	-1.09423	5.49817	6.14218	0.0251605	0.612421
Col5a2	-2.20034	7.10139	6.14193	0.025163	0.612421
Tmem87a	1.2213	5.23059	6.14124	0.0251699	0.612421
Mettl6	1.21463	5.20763	6.14046	0.0251779	0.612421
Zfp788	4.19401	2.68008	6.33558	0.0252026	0.612421
Phlda3	3.75999	3.40942	6.33468	0.0252112	0.612421
Ntn3	4.76071	2.37448	6.32225	0.0253305	0.614337
Pappa	-6.74923	2.65987	6.11853	0.0254004	0.614337
Ikbkg	0.874728	6.33221	6.11799	0.025406	0.614337
Tmem160	3.55977	3.0751	6.11751	0.0254109	0.614337
Dnah7b	-8.69296	2.18534	6.44009	0.0254118	0.614337
Samm50	1.43198	4.80676	6.11414	0.0254453	0.614558
Stt3b	0.659344	6.85546	6.0994	0.0255965	0.617619
Flt3	-7.46176	2.08971	6.40823	0.0257111	0.61898
Cracr2b	3.96799	3.32134	6.2825	0.0257164	0.61898
Arhgap21	2.41668	4.7256	6.08628	0.0257319	0.61898
Dnajb11	1.22588	5.35291	6.08394	0.0257561	0.61898
Cdc42ep4	-0.774321	6.21863	6.08168	0.0257797	0.61898
2310022A10Rik	1.46811	5.06164	6.07971	0.0258	0.61898
Lin54	1.44817	4.98518	6.06918	0.0259097	0.621022
Ints3	1.82855	4.79307	6.05929	0.0260132	0.622911
Gsr	0.639448	7.06847	6.05093	0.026101	0.62442
Rbm26	0.979296	5.91759	6.03944	0.0262223	0.626727
Tes	0.678414	6.8541	6.02809	0.0263428	0.629011
Rnf26	2.43184	4.66955	6.02047	0.026424	0.630354
Gtf3c5	4.21756	2.54898	6.20858	0.0264524	0.630436
Herc6	0.578856	9.20333	6.00987	0.0265374	0.631866
Abl2	0.659633	7.19292	6.00415	0.0265989	0.632734
Mfsd9	5.11746	2.61605	6.18186	0.0267244	0.635121
Slc39a7	0.97868	6.67193	5.98876	0.0267651	0.635488
Mydgf	3.16873	4.15374	5.97528	0.0269116	0.638366
Scp2	-1.39748	5.43222	5.96341	0.0270415	0.640299
Gspt1	1.49194	6.11508	5.96093	0.0270687	0.640299
Helz2	0.427045	10.0075	5.96061	0.0270722	0.640299
Cxcl16	1.18169	7.82835	5.95698	0.027112	0.640299
Arhgef17	-1.97934	5.9281	5.95626	0.0271199	0.640299
Ogt	-0.507422	8.04959	5.94821	0.0272087	0.641281
Zbtb38	2.97167	4.43291	5.94788	0.0272123	0.641281
Smad3	-0.666786	7.57334	5.94316	0.0272646	0.641913
Mmaa	4.66166	2.09438	6.11908	0.0273768	0.643675
2510009E07Rik	1.10772	5.30432	5.93182	0.0273904	0.643675
Dcaf7	0.722348	6.87458	5.92864	0.0274258	0.643908
Lrp4	1.15472	5.41006	5.91555	0.0275722	0.646742
Timm23	1.76656	4.46282	5.91209	0.027611	0.647051
Coro1c	0.655921	7.31273	5.90519	0.0276887	0.648061
Gtf2h3	4.32743	2.91439	6.08693	0.027718	0.648061
Psen2	1.20552	5.32747	5.89903	0.0277582	0.648061
Ak4	0.943077	5.83426	5.899	0.0277585	0.648061
Ifi211	0.815721	6.5187	5.89688	0.0277825	0.648061
Stxbp3	0.794575	6.46661	5.86147	0.0281865	0.655736
Itfg2	4.09444	2.85568	6.04094	0.0282149	0.655736
Ankrd1	-8.29986	2.45106	6.15681	0.0282252	0.655736
Cul9	1.84997	5.01723	5.85279	0.0282865	0.655736
Tlr7	0.991972	5.95305	5.85227	0.0282925	0.655736
Neurl2	4.90818	1.91517	6.03339	0.0282975	0.655736
Reep5	0.969343	6.17971	5.84687	0.028355	0.655736
Rbl2	2.03058	5.18951	5.84651	0.0283592	0.655736
Impact	0.647326	7.09069	5.84537	0.0283724	0.655736
Dot1l	0.718799	6.5582	5.84397	0.0283886	0.655736
Ubd	3.25134	3.56582	6.02203	0.0284222	0.655736
Nfkbia	0.510451	9.98845	5.84099	0.0284233	0.655736
Rab8b	0.526439	9.29264	5.83863	0.0284506	0.655767
Fastkd3	4.62218	2.41372	6.00855	0.0285711	0.657944
Trerf1	-2.84985	3.94651	5.82284	0.0286349	0.658812
Mthfs	0.758368	6.72105	5.81975	0.0286712	0.659046
Cyth4	0.562761	7.49395	5.81372	0.0287421	0.659769
Prkcb	-1.00884	5.86024	5.81262	0.0287549	0.659769
Cdk5rap2	1.2074	5.41475	5.8067	0.0288248	0.660527
Pdcd11	2.56447	4.56043	5.80538	0.0288403	0.660527
Gm1943	6.13966	2.35184	5.97965	0.0288934	0.661143
Il16	-1.20781	5.49891	5.79766	0.0289317	0.661419
Itgal	-0.486464	8.05808	5.79112	0.0290094	0.661645
Mtf2	1.2265	5.27962	5.78487	0.0290838	0.661645
Acp6	4.62175	2.1507	5.96087	0.0291052	0.661645
Lsm6	4.13829	2.63132	5.96078	0.0291062	0.661645
Peg3	-8.88493	2.07709	6.0744	0.0291119	0.661645
Phldb2	-2.38376	5.7652	5.78167	0.029122	0.661645
Gm19510	5.08568	2.50862	5.78141	0.0291251	0.661645
Ttn	-2.36208	4.87855	5.77835	0.0291617	0.661881
Ppp1r10	0.892018	6.23896	5.76834	0.0292818	0.66362
Pcolce	-3.93651	3.79659	5.76758	0.0292909	0.66362
Mindy2	0.753191	6.43082	5.76137	0.0293657	0.664718
Crocc	4.37013	2.46143	5.93437	0.029407	0.665041
Arhgef6	-0.949877	5.8496	5.75521	0.0294401	0.665041
Oas1g	0.64774	7.34662	5.75365	0.029459	0.665041
Hipk1	0.495551	8.49647	5.74571	0.0295552	0.666617
C030006K11Rik	4.13493	2.62694	5.90899	0.0296996	0.668428
Abcb10	4.04898	3.63466	5.90863	0.0297037	0.668428
Yod1	3.0879	3.19344	5.73261	0.029715	0.668428
Emc10	2.04393	4.47858	5.72139	0.0298525	0.670924
Gpr35	0.522919	7.55388	5.71353	0.0299493	0.6725
Trp53inp2	-0.575144	7.28439	5.71064	0.029985	0.672703
Gid8	0.948394	5.56594	5.67902	0.0303786	0.68093
Dcun1d4	3.18624	3.77001	5.67616	0.0304145	0.680996
Dab2ip	-2.98034	5.1681	5.67263	0.030459	0.680996
Psmd14	1.19701	5.08338	5.67234	0.0304626	0.680996
Ppp2r5c	0.614986	6.90678	5.66573	0.030546	0.682256
Hmgcs1	1.07985	5.62394	5.6587	0.0306348	0.683636
Carmil2	-4.65927	2.99783	5.65538	0.0306769	0.683971
Mylk	-2.26477	6.2745	5.6423	0.0308434	0.686987
Selenoo	4.05334	2.8077	5.80592	0.0309232	0.686987
Lrrc59	0.845017	6.57879	5.63396	0.03095	0.686987
Cep290	4.3903	3.16723	5.80356	0.0309519	0.686987
Synj2	1.20991	5.36525	5.63291	0.0309636	0.686987
Mast2	0.937958	6.01183	5.63197	0.0309755	0.686987
Cyp2d22	-8.1941	1.87336	5.90412	0.0310505	0.687676
Prkcsh	1.28277	5.33423	5.62532	0.0310611	0.687676
Tmcc2	3.43608	3.26365	5.79049	0.0311115	0.688188
Plbd2	1.29388	5.51894	5.61734	0.0311639	0.688239
Pde1b	0.772382	6.74171	5.617	0.0311683	0.688239
Yy2	4.98345	2.70676	5.78	0.0312402	0.688744
Inf2	0.781849	6.90921	5.61102	0.0312458	0.688744
Adgrg5	-3.18728	4.55996	5.6068	0.0313004	0.689347
Dysf	-3.65106	4.50613	5.59979	0.0313916	0.690752
Ankrd54	4.18786	2.866	5.763	0.0314502	0.691439
Ypel3	-1.3784	5.2261	5.5923	0.0314894	0.691697
Gpr171	2.85663	3.94889	5.58946	0.0315266	0.691913
Dnmt1	0.990795	6.38318	5.58549	0.0315786	0.692452
Cand1	1.01139	5.63328	5.57802	0.0316767	0.694001
Wdr73	4.6075	2.96143	5.73738	0.0317697	0.695434
Slc31a1	0.510299	7.94902	5.564	0.031862	0.696608
Hgsnat	1.37521	5.36575	5.56275	0.0318785	0.696608
H3f3b	0.469313	9.25608	5.55844	0.0319357	0.697254
Pogk	2.63187	4.96075	5.55476	0.0319847	0.697721
Kif1c	0.483345	7.75611	5.54927	0.0320579	0.698258
Tbl3	3.08672	3.43682	5.54779	0.0320777	0.698258
Ifit3	0.560347	9.92082	5.5464	0.0320962	0.698258
Ankib1	0.759616	6.33796	5.54462	0.03212	0.698258
Fance	3.03144	3.51764	5.53848	0.0322023	0.699248
Fam122b	3.34082	3.64533	5.53657	0.032228	0.699248
Mthfsl	0.879752	5.99469	5.53503	0.0322487	0.699248
Mir5134	7.38242	0.784656	6.07866	0.0323714	0.701306
Slc8a1	1.32526	6.68029	5.52167	0.0324288	0.701948
Plxdc2	-3.20739	4.67225	5.5162	0.0325029	0.702417
Cxcl9	-1.69721	7.19154	5.51596	0.0325062	0.702417
Lum	-4.56249	4.88901	5.50692	0.0326291	0.70447
Egln1	0.789111	6.37829	5.50411	0.0326675	0.704696
Rnf144a	-0.926105	5.74381	5.49995	0.0327243	0.705318
Fpr3	5.12755	1.75195	5.49378	0.0328087	0.706534
Mir1938	3.24464	3.20805	5.48752	0.0328947	0.70767
Rims3	5.05035	2.28703	5.6478	0.0329175	0.70767
Rmi1	3.56681	3.86016	5.47994	0.0329991	0.708422
Cyb5r4	1.52441	4.95382	5.47925	0.0330086	0.708422
Slc39a2	2.64499	4.2512	5.47511	0.0330659	0.708971
Vps50	1.18347	5.35486	5.47334	0.0330904	0.708971
Cyp4f18	0.738112	8.00245	5.46899	0.0331506	0.709558
Grina	0.430686	9.98094	5.46731	0.033174	0.709558
Metrnl	0.697803	6.80338	5.46328	0.03323	0.710155
Dvl3	1.33089	5.24	5.45905	0.033289	0.71074
Nkain1	4.80429	2.09074	5.61509	0.0333487	0.71074
Zmiz1	0.579956	7.91788	5.45459	0.0333512	0.71074
Wdsub1	4.24475	2.78582	5.61348	0.0333701	0.71074
Naglu	1.40243	5.52607	5.45056	0.0334075	0.710938
Foxa2	-6.38479	2.28781	5.71031	0.0334463	0.711164
Traf6	0.665973	6.95143	5.43959	0.0335616	0.712693
Rab22a	0.78372	6.12261	5.43731	0.0335937	0.712693
Prkd3	-1.05551	6.22346	5.43577	0.0336155	0.712693
Snrnp48	4.54477	2.53262	5.59393	0.0336312	0.712693
Csf2rb	0.426799	10.7747	5.42805	0.0337245	0.714072
Acad12	4.63582	2.11527	5.58329	0.0337743	0.714527
Yars2	4.56883	2.43685	5.57811	0.0338443	0.715407
Tmeff1	2.08072	4.76725	5.41577	0.0338989	0.71595
Ncam1	-4.51977	3.85906	5.41381	0.0339267	0.71595
Mcm3	3.61556	3.84103	5.56755	0.0339874	0.716599
Lzts2	3.14677	3.63818	5.56557	0.0340142	0.716599
Parvb	2.12665	5.27762	5.40553	0.034045	0.716649
Fam160b1	-0.982676	6.13954	5.40221	0.0340927	0.717054
Timmdc1	4.03467	2.73852	5.55581	0.0341472	0.717604
Cebpb	0.440038	9.21647	5.39045	0.0342617	0.718728
Rrbp1	0.487086	8.23979	5.38958	0.0342743	0.718728
Lman1	1.15315	5.76141	5.38875	0.0342862	0.718728
Acadsb	-1.11714	5.63317	5.38641	0.03432	0.71884
Robo4	-4.12201	4.19733	5.37352	0.0345067	0.721225
Atp5b	0.676983	7.13403	5.373	0.0345144	0.721225
Lekr1	4.97028	1.6206	5.52872	0.0345196	0.721225
Smcr8	0.543354	8.35392	5.36834	0.0345822	0.721935
Blvrb	2.24907	4.25463	5.3644	0.0346397	0.722538
Snx22	-7.86339	1.76883	5.61458	0.0347104	0.722882
Aph1c	0.946864	5.83466	5.35765	0.0347383	0.722882
Casp1	0.742726	6.76114	5.3574	0.0347421	0.722882
Rad21	-0.878659	5.96808	5.35351	0.034799	0.72347
Zkscan8	3.74461	3.92649	5.50653	0.0348281	0.723479
Hyou1	0.66012	6.94665	5.34415	0.0349368	0.724716
Tnk2	-2.78035	4.22073	5.34359	0.0349451	0.724716
Rnf215	3.89586	3.68024	5.48244	0.0351669	0.728717
Snx16	4.65217	2.29431	5.31159	0.0354209	0.733378
Ifit1	0.701031	9.5748	5.30536	0.0355144	0.734711
Tubb6	0.71621	6.2193	5.29362	0.0356913	0.737766
Sorbs1	-0.837228	6.10717	5.28763	0.035782	0.738996
Zfp28	4.27876	2.6054	5.28583	0.0358094	0.738996
Mrpl19	4.58696	2.98119	5.43366	0.0358647	0.739533
Sidt2	-0.484604	8.42408	5.27635	0.0359535	0.740759
Atp6v0d1	0.664888	6.70344	5.27384	0.0359917	0.740942
Golga4	0.645038	6.49696	5.26945	0.0360589	0.741721
Hace1	4.14508	3.37737	5.41824	0.0360885	0.741725
Eef1akmt2	5.22224	1.86176	5.41469	0.0361403	0.742185
Rad1	4.48267	2.33482	5.40871	0.0362278	0.743377
Col1a2	-2.20571	9.75211	5.25234	0.0363217	0.744099
Sde2	0.792395	6.82493	5.24903	0.0363728	0.744099
Ptpra	0.731819	6.31014	5.24721	0.036401	0.744099
Col6a1	-2.8168	5.69553	5.24703	0.0364038	0.744099
Morn4	5.03597	2.46568	5.39449	0.0364368	0.744099
Acad11	3.04326	3.1993	5.24439	0.0364446	0.744099
Nfu1	4.67734	2.81709	5.39035	0.0364979	0.744099
Exosc6	4.98537	1.7639	5.39028	0.0364989	0.744099
Tecr	3.95743	3.39785	5.38379	0.0365948	0.745201
Atg4d	2.38177	4.30616	5.23188	0.0366389	0.745201
Cbfb	0.749877	6.20836	5.23013	0.0366663	0.745201
Ube2q2	1.02487	5.67556	5.22741	0.0367088	0.745201
Gapdh	0.461073	7.7739	5.22672	0.0367194	0.745201
Ubl3	0.680299	6.73212	5.22604	0.0367301	0.745201
S1pr3	-2.34481	5.23017	5.22349	0.03677	0.745412
Txndc15	2.51757	3.78948	5.21411	0.0369171	0.747794
Thbd	0.877283	6.17329	5.20561	0.0370511	0.749697
Neurl3	-0.555749	7.83231	5.20438	0.0370705	0.749697
Cstb	0.586484	7.33009	5.19533	0.0372137	0.751497
Gatad2b	0.738185	6.36112	5.19499	0.037219	0.751497
Tapt1	0.744976	6.42297	5.18765	0.0373358	0.753125
Crispld2	-3.15327	4.37074	5.18617	0.0373593	0.753125
Serhl	3.62541	3.1679	5.33033	0.0373972	0.753286
Ten1	4.43176	2.24885	5.32481	0.0374812	0.754376
Trp53i11	1.56968	5.2556	5.16858	0.037641	0.756989
Lrwd1	3.05034	3.15911	5.16392	0.0377159	0.757892
Fbxo22	1.3103	4.95719	5.15818	0.0378086	0.75915
Pcnx	0.450776	7.92029	5.15432	0.037871	0.759799
Mpp1	0.672767	7.32484	5.1471	0.0379882	0.761544
Sptlc2	0.569237	7.20207	5.14119	0.0380844	0.761916
Usp24	0.584487	7.18901	5.13868	0.0381253	0.761916
Hdgf	0.77256	5.91303	5.13744	0.0381457	0.761916
Plac8	-0.621946	7.0336	5.1358	0.0381723	0.761916
Dync2h1	2.44696	4.40446	5.1342	0.0381986	0.761916
Hdac7	-1.05118	5.48593	5.13057	0.038258	0.761916
Akap3	6.74033	1.36461	5.36645	0.03826	0.761916
Ppdpf	3.02107	3.41124	5.1288	0.038287	0.761916
Atp7a	0.490821	8.31106	5.12835	0.0382944	0.761916
Knstrn	-7.48277	1.68663	5.36048	0.0383506	0.761916
Tbx3	3.73055	3.62723	5.26738	0.0383687	0.761916
Pros1	2.98627	4.08416	5.26722	0.0383711	0.761916
C4b	0.570465	7.68407	5.12197	0.0383992	0.761916
Fkbp8	0.58541	6.70834	5.10816	0.0386273	0.76584
Bbs10	4.04491	2.2999	5.09732	0.0388074	0.768807
Klhl17	2.21164	4.20694	5.09545	0.0388386	0.768821
Grb10	-5.99326	4.12046	5.09342	0.0388723	0.768886
Ccr2	-0.786775	6.27128	5.08675	0.0389838	0.770413
Vkorc1	3.86115	2.73256	5.2268	0.0390106	0.770413
Pbx1	-1.25201	5.44253	5.07764	0.0391368	0.772023
Rida	7.03628	1.43488	5.21789	0.0391533	0.772023
Dock11	0.622887	6.69529	5.07224	0.0392278	0.772336
Cpsf2	1.91567	4.92512	5.06701	0.0393161	0.772336
Plekhn1	0.605803	6.64719	5.06526	0.0393457	0.772336
Cstf2	2.61824	3.84978	5.06389	0.0393689	0.772336
Fgf10	-7.82492	1.71377	5.29334	0.039387	0.772336
Mycbp2	-0.450232	8.73301	5.06228	0.0393962	0.772336
P3h1	3.43613	3.73659	5.20174	0.0394134	0.772336
Utp15	1.35127	4.92257	5.06123	0.039414	0.772336
Pear1	-2.78637	4.60551	5.0593	0.0394468	0.772379
Inafm2	2.51728	4.61249	5.05538	0.0395134	0.773085
Mrc2	-2.63311	6.01658	5.04869	0.0396273	0.774601
Tnks2	0.692516	7.27647	5.04583	0.0396763	0.774601
Qsox1	-0.646072	6.94556	5.04543	0.039683	0.774601
Fkbp3	4.75911	2.77018	5.18052	0.0397584	0.775472
Nucks1	0.583829	6.88261	5.0391	0.0397915	0.775519
Cfb	0.608444	8.93645	5.03655	0.0398352	0.775772
Gm6377	3.43101	4.1893	5.02629	0.0400119	0.778293
Amacr	4.68972	2.26141	5.16418	0.0400263	0.778293
1600010M07Rik	-8.62699	1.78481	5.25082	0.0400607	0.778362
6530402F18Rik	-0.773979	6.22931	5.01642	0.0401826	0.780129
Pdcd1lg2	-1.43893	5.52909	5.01375	0.0402291	0.780432
Mtdh	0.757016	6.38695	5.01078	0.0402807	0.780832
Sgip1	-7.56214	1.63896	5.2326	0.0403535	0.781189
Itgb1bp2	5.14614	2.12731	5.1439	0.040362	0.781189
Arhgef12	-0.681964	6.88318	5.00439	0.0403919	0.781189
Cd8a	3.37062	3.19325	5.13937	0.0404373	0.781468
Lrg1	-0.707566	6.49009	4.99903	0.0404857	0.781805
Stap2	-5.94607	2.71099	4.99513	0.040554	0.782526
Lrp5	-1.94902	5.169	4.98907	0.0406603	0.783977
Mlx	1.64385	4.45954	4.98722	0.040693	0.784008
Prkra	4.2952	2.19683	5.12044	0.0407543	0.78459
Dad1	3.6282	3.72141	5.11667	0.0408178	0.784804
Dennd3	-0.602966	7.04781	4.97958	0.0408276	0.784804
Smg7	0.50559	7.5525	4.97626	0.0408864	0.785337
Mtg2	3.32642	2.90503	4.97089	0.0409816	0.786567
Uqcrc2	0.950435	5.68129	4.96634	0.0410625	0.78698
Sass6	2.98677	4.17691	4.96617	0.0410655	0.78698
Ehd2	-4.1481	5.00717	4.96302	0.0411216	0.787456
A230028O05Rik	5.18988	1.36382	5.02244	0.0411756	0.787894
Dennd2d	-1.90239	4.34129	4.95352	0.0412913	0.789508
Spata5l1	4.57068	2.04869	5.08684	0.0413242	0.789536
Pcdhb17	-7.55679	1.53922	5.17144	0.0413553	0.789536
Tent5c	0.75743	6.17642	4.94716	0.0414052	0.789892
Lef1	-8.00367	1.62467	5.16601	0.0414457	0.78992
R3hdm4	-0.74387	6.08599	4.9436	0.0414693	0.78992
Tstd3	5.2435	1.96122	5.07046	0.0416053	0.790666
Nt5e	-0.835824	5.79649	4.93563	0.041613	0.790666
Zfp608	-0.927227	5.69567	4.93412	0.0416403	0.790666
Ndufaf3	4.78876	2.20862	5.0674	0.0416583	0.790666
Zbtb18	0.885564	5.94933	4.93235	0.0416723	0.790666
H2-Q4	-0.490298	8.28631	4.93102	0.0416964	0.790666
Trub1	4.68856	2.7828	5.05387	0.0418926	0.793789
Mefv	0.693657	7.18369	4.91723	0.0419469	0.793875
Abcc1	0.541856	7.21077	4.91604	0.0419687	0.793875
Paxx	-5.78206	1.60395	4.91384	0.0420088	0.793875
Ttc21b	4.71708	2.47279	5.04567	0.0420353	0.793875
Sp3	0.62032	6.59874	4.90977	0.0420832	0.793875
Acsl1	0.467933	7.91459	4.90963	0.0420858	0.793875
Tspan2	-4.43896	2.89389	4.90722	0.04213	0.793996
Stx4a	1.32104	4.97347	4.90584	0.0421552	0.793996
Hdlbp	-0.492622	7.66386	4.90387	0.0421914	0.794085
Cyp51	2.92914	3.55761	5.03385	0.042242	0.794446
Slc6a6	0.463685	9.6437	4.8862	0.0425173	0.798358
Cyth3	1.55128	5.87931	4.88383	0.0425612	0.798358
Rcan1	1.18983	4.91554	4.88349	0.0425675	0.798358
Npy1r	-7.56273	1.49665	5.09923	0.0425765	0.798358
Sort1	-0.544468	6.95149	4.88067	0.0426199	0.798577
Qpct	5.75498	0.96282	5.0862	0.0428014	0.799903
Scd1	-2.15	9.07736	4.86964	0.0428253	0.799903
Epb41	0.665882	6.29389	4.86903	0.0428367	0.799903
Rcbtb1	0.948676	5.54821	4.868	0.042856	0.799903
Baiap3	-6.8592	1.54027	5.0829	0.0428587	0.799903
Htra2	2.2395	5.02089	4.86667	0.0428808	0.799903
Serinc5	-0.732715	6.40552	4.86463	0.042919	0.800024
Tmem170b	0.580607	7.35936	4.86075	0.0429918	0.80026
Dmxl2	0.510287	7.90652	4.85989	0.0430079	0.80026
Dhdh	3.32167	2.90392	4.85888	0.0430268	0.80026
Znrf1	-0.462513	7.59932	4.84336	0.0433195	0.803894
Prpf4	2.84313	4.28095	4.84329	0.0433209	0.803894
Bend4	0.655427	7.49397	4.84195	0.0433462	0.803894
Foxp1	-1.16776	5.91517	4.84178	0.0433495	0.803894
4930453N24Rik	3.61007	4.03612	4.83717	0.0434368	0.804775
Mbip	3.89864	3.3341	4.96556	0.0434609	0.804775
Egr2	1.36809	5.02657	4.83362	0.0435043	0.80499
Kntc1	-7.19616	1.48914	5.0434	0.0435503	0.805129
Paqr3	4.05342	2.26641	4.95924	0.0435756	0.805129
Gm21859	2.81015	3.66831	5.03522	0.043695	0.805395
Suz12	0.559746	7.08447	4.82157	0.0437344	0.805395
Mdga1	4.14579	2.55235	4.95031	0.0437385	0.805395
Sumo1	0.836708	6.2428	4.82077	0.0437497	0.805395
Prpf18	1.66774	5.36496	4.81963	0.0437715	0.805395
Slc16a10	1.25592	6.27991	4.81908	0.043782	0.805395
Ifi44l	0.841644	6.19833	4.81744	0.0438134	0.805395
Tspan13	-0.745102	7.10075	4.81495	0.0438613	0.80548
Pias1	-0.664939	6.47922	4.81388	0.0438819	0.80548
Mesd	2.70842	3.88603	4.81129	0.0439317	0.805771
Dnase1l1	1.70067	5.63115	4.80973	0.0439616	0.805771
Gdpd1	4.42004	2.88301	4.93244	0.0440668	0.806762
Ipcef1	-1.10331	5.47043	4.80362	0.0440796	0.806762
Cyp2ab1	6.16447	1.60332	4.92892	0.0441318	0.807132
Mettl8	5.09385	2.07849	4.92677	0.0441715	0.807274
Slc44a2	-0.456092	7.74883	4.7957	0.0442329	0.80781
Nr2c2ap	2.54634	3.50149	4.79374	0.0442709	0.80792
Cln6	3.92816	3.22619	4.91396	0.0444092	0.809524
Pde1a	-4.81307	2.45628	4.78593	0.0444229	0.809524
Mtmr4	1.85796	5.56729	4.78188	0.0445018	0.810125
Prmt2	3.07019	3.39183	4.78094	0.0445201	0.810125
Nav1	-0.75868	6.43124	4.77475	0.0446415	0.811741
Dlc1	-2.96802	5.25933	4.77313	0.0446732	0.811741
Cd93	0.443939	8.20328	4.76838	0.0447666	0.812592
Nup62	0.921229	5.51408	4.76747	0.0447845	0.812592
Tmem168	1.06585	5.27937	4.76309	0.0448707	0.81293
Itch	0.675272	6.3433	4.76233	0.0448857	0.81293
Atp6v1g1	0.864217	5.98808	4.76138	0.0449044	0.81293
Oaz2	-0.959913	5.60454	4.75999	0.0449319	0.81293
Dcaf17	2.22703	4.41848	4.75383	0.0450538	0.813716
Zfp770	4.39686	2.30918	4.87493	0.0451428	0.813716
Slc36a1	0.647435	6.50955	4.74904	0.0451488	0.813716
Coro1b	0.514821	7.40888	4.74826	0.0451644	0.813716
Nlk	1.35846	5.17139	4.7481	0.0451674	0.813716
Pik3r5	0.558443	7.22997	4.74803	0.0451688	0.813716
9930021J03Rik	1.0188	5.38424	4.74206	0.0452878	0.813768
Irf2bp1	2.38206	3.84724	4.74198	0.0452894	0.813768
Glul	0.45431	7.45731	4.73999	0.045329	0.813768
Dnajc13	0.456845	7.9738	4.73757	0.0453772	0.813768
Zfp943	3.91434	2.70032	4.8613	0.0454024	0.813768
Cstdc5	-5.67641	2.80751	4.79387	0.0454033	0.813768
Tns3	0.747578	8.39622	4.73559	0.045417	0.813768
Rbm7	0.737177	6.69396	4.73494	0.04543	0.813768
Hsp90aa1	0.472021	7.58893	4.73334	0.0454619	0.813768
Cc2d1a	2.40441	3.89072	4.72618	0.0456057	0.815071
Dip2a	0.884001	5.76173	4.72464	0.0456366	0.815071
Cab39	0.553449	7.09724	4.72335	0.0456626	0.815071
Mettl23	5.0392	2.77998	4.84704	0.045676	0.815071
Lmnb1	0.53702	8.58351	4.72168	0.0456962	0.815071
Bms1	1.27735	4.81133	4.71802	0.04577	0.815777
Fam214b	0.936876	5.57929	4.71651	0.0458004	0.815777
Ell2	0.599818	8.09609	4.7123	0.0458857	0.81672
Zfp120	4.401	2.6115	4.70978	0.0459366	0.817049
Thy1	-0.827122	5.74308	4.70681	0.0459969	0.817546
Yif1a	3.99447	3.06102	4.82109	0.0461787	0.819839
Lzts1	-7.3631	1.38984	4.89919	0.0461908	0.819839
Snhg11	4.67855	1.64135	4.6815	0.046514	0.824863
Brpf1	0.689491	6.46483	4.68027	0.0465393	0.824863
Iigp1	-0.436044	8.86131	4.6781	0.046584	0.825076
Fus	-0.563594	6.84906	4.67447	0.046659	0.825756
Cdk5rap1	4.55043	2.58047	4.79514	0.0466878	0.825756
Fancg	2.67059	3.27184	4.665	0.0468549	0.82813
Mob1a	0.715644	6.09714	4.6619	0.0469192	0.828136
Hspa9	0.654575	6.71203	4.66183	0.0469208	0.828136
Oas2	0.481538	8.91885	4.65949	0.0469694	0.828415
Ndufa8	2.79335	3.52608	4.65709	0.0470192	0.828595
Nipsnap3b	1.14984	5.17625	4.65584	0.0470453	0.828595
Mocs2	2.10225	4.28401	4.65402	0.0470832	0.828684
Med15	0.72434	5.96452	4.64839	0.0472009	0.829358
Mir6236	2.02743	9.63305	4.64834	0.0472019	0.829358
Tfrc	0.612604	6.79235	4.64747	0.0472201	0.829358
Srp19	4.90897	2.34946	4.76544	0.0472788	0.829812
Ets1	-0.612569	7.41963	4.63773	0.0474246	0.831793
Nipa2	1.02072	5.59885	4.63349	0.0475138	0.832513
Mpi	4.09107	2.80675	4.75287	0.0475316	0.832513
Srebf2	-0.640893	6.33422	4.62179	0.0477612	0.833993
Ahctf1	0.695312	6.19339	4.61996	0.0478001	0.833993
Lysmd4	4.86092	2.33932	4.73958	0.0478006	0.833993
4933404O12Rik	4.28293	1.87227	4.73946	0.047803	0.833993
Tppp3	-2.81183	3.83732	4.61893	0.047822	0.833993
Mrc1	2.59718	4.46042	4.73785	0.0478358	0.833993
Denn2b	-2.12707	5.26232	4.61628	0.0478783	0.833993
Rps16	-0.648073	6.83401	4.61618	0.0478805	0.833993
Zcchc24	0.822349	5.83328	4.61268	0.0479549	0.834237
Atp13a4	5.00672	2.0005	4.73152	0.0479645	0.834237
Tie1	2.39221	4.58241	4.7301	0.0479937	0.834237
Tsen34	3.89866	3.15182	4.72455	0.048107	0.835631
Acss1	2.61573	4.21094	4.60236	0.0481756	0.835775
Fam102a	-0.863867	6.23105	4.60208	0.0481815	0.835775
Ncstn	0.579628	6.86835	4.59411	0.0483526	0.837519
Fam120a	0.734777	7.42034	4.59294	0.0483778	0.837519
Arhgap33	-6.57854	1.46488	4.78596	0.0483987	0.837519
Zfp960	-7.46433	1.64143	4.87399	0.0484566	0.837519
Tcf4	-0.801247	6.30412	4.58734	0.0484985	0.837519
Oxa1l	3.68668	3.48568	4.70426	0.0485243	0.837519
Taf6l	2.9936	3.62971	4.58415	0.0485675	0.837519
Thrap3	0.663416	6.31488	4.58204	0.0486133	0.837519
Acyp1	5.1331	1.31372	4.69743	0.0486658	0.837519
Ywhae	0.612808	6.70172	4.57938	0.0486708	0.837519
Bmpr2	-0.62069	7.82602	4.57818	0.0486969	0.837519
Adam12	-3.61675	3.86707	4.57779	0.0487053	0.837519
Crkl	0.603118	6.47848	4.57742	0.0487134	0.837519
Tsfm	4.67765	2.33592	4.69131	0.0487928	0.837537
Mylip	0.820923	5.86792	4.57296	0.0488102	0.837537
Mettl16	4.22812	2.58478	4.6903	0.048814	0.837537
Bmi1	1.9012	4.52027	4.57076	0.0488581	0.837656
Acsl4	0.710998	6.66211	4.56816	0.0489148	0.837656
Sp100	0.536032	9.15259	4.56775	0.0489237	0.837656
Tbccd1	4.04946	2.76102	4.68213	0.0489843	0.837656
Osgin2	2.81934	3.98384	4.56486	0.0489869	0.837656
Rapgef6	-0.5652	6.87834	4.55747	0.0491486	0.839852
Septin8	0.628709	6.67975	4.55337	0.0492387	0.840271
Tmx1	1.42582	4.65413	4.55332	0.0492397	0.840271
Ap2m1	0.695304	6.47508	4.54592	0.0494027	0.841308
Tll1	-7.38802	1.29475	4.73516	0.0494301	0.841308
Arap1	0.404818	8.33667	4.54361	0.0494537	0.841308
Rnf24	0.564396	7.11926	4.54319	0.0494631	0.841308
Arl6ip1	0.423291	7.89483	4.543	0.0494671	0.841308
Vps26b	1.84177	4.68451	4.5396	0.0495423	0.842019
Ppic	-2.933	4.40119	4.53674	0.0496058	0.84253
Sertad4	-7.29055	1.33799	4.72036	0.0497357	0.843177
Sipa1l1	-0.610092	6.48915	4.5308	0.0497377	0.843177
Pglyrp1	-0.869814	5.80848	4.52944	0.049768	0.843177
Scin	-5.3893	2.69792	4.52901	0.0497775	0.843177
Ggn	-7.34185	1.44853	4.71441	0.0498591	0.843195
Apln	2.70907	4.64283	4.63998	0.0498749	0.843195
Gtpbp2	0.540573	7.49117	4.52303	0.0499109	0.843195
Ift122	3.38435	2.78995	4.63823	0.0499125	0.843195
Itpka	-7.02858	1.48246	4.70948	0.0499615	0.843195
Nid1	-2.04238	5.93202	4.51998	0.049979	0.843195
Ugdh	1.07044	6.25874	4.51743	0.0500361	0.843595
Acer2	-3.00872	5.18845	4.51437	0.0501046	0.84391
Tle1	-3.25881	3.95236	4.51361	0.0501217	0.84391
Babam1	1.86962	4.30611	4.50649	0.0502818	0.845409
Sec62	0.978462	5.71114	4.50573	0.0502989	0.845409
Ypel2	3.60731	3.46147	4.61864	0.0503332	0.845409
Ube2e2	-4.66712	2.39941	4.5037	0.0503447	0.845409
Hsd17b12	1.53884	6.00173	4.50214	0.05038	0.845439
Bdnf	-7.03824	1.3395	4.68693	0.0504338	0.845779
Snx32	4.17263	2.12256	4.60696	0.0505861	0.847771
Dtx4	0.528848	6.96019	4.48948	0.0506665	0.847814
2610028H24Rik	-5.23921	1.78975	4.48939	0.0506687	0.847814
Glrx	0.425645	7.92455	4.48826	0.0506943	0.847814
Ccl25	-6.94898	1.37492	4.67324	0.050723	0.847814
Necap1	0.640048	6.55783	4.47329	0.051036	0.851736
Pls3	2.98316	4.57173	4.58564	0.0510516	0.851736
Eef1a2	6.15902	0.488976	4.58463	0.0510738	0.851736
Homer1	0.562169	7.11201	4.47082	0.0510927	0.851736
Tmod1	-7.13033	1.21642	4.6495	0.0512294	0.853066
Kcnk13	3.97678	2.61094	4.57544	0.0512762	0.853066
Spop	0.52786	6.85308	4.46271	0.0512793	0.853066
Zfp90	4.23841	2.13797	4.57402	0.0513076	0.853066
Anapc10	4.0321	2.39594	4.57003	0.0513958	0.853968
Cdkn1a	0.379269	8.61625	4.45336	0.0514954	0.855061
Ago1	0.67068	6.16867	4.44884	0.0516001	0.856011
Nab2	-0.987418	5.44856	4.44722	0.0516377	0.856011
Themis	-4.2244	3.03419	4.44473	0.0516956	0.856011
E2f6	4.17377	2.80878	4.55615	0.051704	0.856011
Ralgapa1	-0.609161	8.15318	4.44359	0.0517222	0.856011
Loxl3	3.13752	3.98882	4.55123	0.0518139	0.856967
Vcpkmt	4.89415	2.24704	4.54915	0.0518603	0.857172
Hsd17b10	4.07883	2.89935	4.54388	0.0519784	0.85829
Ifih1	0.560948	8.99902	4.43187	0.0519959	0.85829
Lars2	2.95135	13.8584	4.42846	0.0520759	0.859048
Ecd	2.62846	3.85715	4.42547	0.0521461	0.859214
Ganc	2.26851	3.74697	4.42513	0.052154	0.859214
Mgst3	-7.84372	1.3205	4.60467	0.0522024	0.85945
Gpalpp1	0.987609	5.37302	4.41689	0.052348	0.860783
Kif1b	0.506928	7.59563	4.41488	0.0523956	0.860783
Galnt4	-1.93485	4.93485	4.41264	0.0524486	0.860783
Son	-0.394929	8.82412	4.41183	0.0524677	0.860783
Snrpa1	4.47541	2.52025	4.52112	0.0524918	0.860783
Ptprk	2.38791	4.22099	4.51963	0.0525256	0.860783
Postn	-3.71979	5.15656	4.40885	0.0525382	0.860783
Erc1	0.993489	5.35703	4.40672	0.0525889	0.860783
Myh7	-7.76358	1.17242	4.58685	0.0525954	0.860783
Pepd	1.1365	5.07198	4.40522	0.0526244	0.860783
Zfas1	1.18113	5.12901	4.4034	0.0526679	0.860935
Pus3	6.33159	1.61358	4.51152	0.0527102	0.861069
Gusb	1.49655	6.22603	4.39756	0.0528068	0.86209
Cltb	3.55735	3.63493	4.50419	0.0528776	0.86224
Ror2	-4.42606	2.45676	4.39226	0.0529333	0.86224
Tm2d1	3.01441	4.13577	4.39173	0.0529461	0.86224
Cacnb4	4.53469	1.72292	4.49998	0.052974	0.86224
Aar2	1.27425	4.82124	4.38872	0.0530182	0.86224
Cmtm6	-0.471049	7.56383	4.38542	0.0530974	0.86224
Large1	1.20819	5.16175	4.38514	0.053104	0.86224
Gpr83	4.75444	1.19575	4.43515	0.053112	0.86224
Mthfd2	1.47971	4.36456	4.38298	0.0531558	0.86224
Dapk1	0.810906	6.64528	4.38291	0.0531576	0.86224
Dhcr24	-3.99737	3.92769	4.37909	0.0532496	0.862705
Pygo1	-6.13495	1.08395	4.5573	0.0532546	0.862705
Nop53	-1.39947	4.97204	4.3747	0.0533554	0.863665
Shq1	4.64928	2.3885	4.48031	0.0534276	0.863665
Golph3l	1.04637	5.323	4.3715	0.0534328	0.863665
Ccdc117	2.35075	4.51349	4.37012	0.053466	0.863665
Dpys	5.70846	1.82925	4.5456	0.0535182	0.863665
Sh3rf2	-7.67104	1.57566	4.54556	0.0535192	0.863665
Mef2c	2.89528	3.98141	4.47192	0.0536224	0.864777
Nek4	2.8313	3.18161	4.35851	0.0537479	0.865873
Nucb1	0.756025	6.17875	4.35806	0.053759	0.865873
Sp140	0.577699	6.96316	4.35639	0.0537995	0.865973
Ercc8	4.36257	2.62102	4.46217	0.0538499	0.866219
Pla2g4f	-4.51362	2.23216	4.35295	0.0538835	0.866219
Glud1	0.506826	6.95287	4.34795	0.0540059	0.867635
Vps26a	0.691385	7.07835	4.33805	0.0542488	0.870983
Selenoi	0.922591	5.72295	4.33411	0.0543459	0.871647
Rnf213	0.479995	12.9252	4.33357	0.0543592	0.871647
Syne2	-1.24199	5.76123	4.32957	0.0544579	0.872675
Rnf123	2.04967	4.67955	4.32398	0.0545964	0.873702
Vps41	1.15926	5.01793	4.32386	0.0545995	0.873702
Map2k5	2.67348	3.89415	4.3228	0.0546258	0.873702
Slc30a4	2.58784	4.19235	4.42578	0.0547091	0.874479
Mest	-7.49241	1.34333	4.4919	0.0547492	0.874525
Lepr	-6.25887	3.40038	4.31353	0.0548564	0.874525
Xpot	0.963604	5.87912	4.31246	0.054883	0.874525
Asprv1	0.743427	8.11752	4.31169	0.0549024	0.874525
Nsl1	-7.33012	1.16812	4.48406	0.0549317	0.874525
M6pr	0.419607	8.8292	4.30969	0.0549523	0.874525
Gbp8	-1.83563	6.90402	4.3096	0.0549545	0.874525
Rsl1	4.08745	1.74522	4.30174	0.0551514	0.876857
Reep4	3.66712	2.68658	4.40652	0.0551705	0.876857
D17H6S56E-5	-2.12184	5.24648	4.29733	0.0552622	0.876974
Dennd1b	0.584515	6.7283	4.29629	0.0552883	0.876974
Sars	1.17826	5.22227	4.29579	0.0553009	0.876974
Mex3c	1.03198	5.62859	4.29375	0.0553522	0.876974
Ccdc142	3.9966	2.84775	4.39804	0.0553751	0.876974
Atg12	0.714614	5.97307	4.2924	0.0553864	0.876974
Mapk6	0.502667	8.23318	4.29093	0.0554233	0.877009
Bsdc1	-0.891115	5.54689	4.28598	0.0555484	0.877914
Psmb6	0.810303	5.60832	4.28592	0.0555501	0.877914
As3mt	4.25447	2.62739	4.38666	0.0556511	0.878557
Eri3	2.31954	4.08206	4.28144	0.0556635	0.878557
Nadk	-0.452823	7.44514	4.2788	0.0557305	0.878557
Emilin2	0.42402	9.33846	4.27689	0.0557791	0.878557
Fpgt	3.02898	3.92146	4.27632	0.0557936	0.878557
Slc4a8	-5.46368	2.99921	4.27608	0.0557996	0.878557
Pxdc1	-4.35291	3.16216	4.27397	0.0558535	0.878856
Tex264	1.7166	5.0564	4.26536	0.0560731	0.881662
Psmb4	0.66638	6.10532	4.26425	0.0561017	0.881662
Golim4	-2.57947	3.86103	4.2625	0.0561463	0.881815
Sgtb	-7.32937	1.19056	4.42503	0.0563296	0.884144
Pex2	1.61226	4.17245	4.2504	0.0564575	0.885601
Wdr55	4.51147	1.40457	4.35007	0.0565494	0.886469
2810047C21Rik1	5.014	2.75677	4.34871	0.0565831	0.886469
P2rx4	0.504986	7.03386	4.24292	0.0566507	0.886942
Alg11	2.77662	4.0526	4.24135	0.0566914	0.886942
Cav2	1.72868	4.86677	4.2403	0.0567188	0.886942
Lgalsl	3.26783	3.18068	4.33953	0.0568114	0.887841
Lbr	-0.706774	6.29426	4.22963	0.0569961	0.890176
Nlrx1	1.35755	4.8458	4.22769	0.0570467	0.890416
Ctdspl2	1.78687	5.12243	4.22504	0.0571161	0.890622
Rnf121	2.70901	4.4206	4.22427	0.0571363	0.890622
Slc39a10	1.71875	5.15586	4.22314	0.0571658	0.890622
Tent5a	0.630044	6.9019	4.21827	0.0572934	0.891746
Srsf1	-0.615134	6.95996	4.21643	0.0573418	0.891746
Cbfa2t2	2.17212	4.79108	4.21635	0.0573439	0.891746
Anln	-6.78348	1.21803	4.37592	0.0575253	0.892874
Mmp15	-2.70554	4.71804	4.20739	0.0575796	0.892874
Ldlrad1	-6.59547	1.11359	4.37356	0.0575835	0.892874
Arl5a	0.62593	6.5897	4.20572	0.0576239	0.892874
Rbis	4.61094	2.03689	4.36996	0.0576724	0.892874
Cdkl2	4.61036	2.44099	4.30357	0.0577162	0.892874
Leprot	0.728938	6.18996	4.20202	0.0577216	0.892874
Mfsd4b3-ps	5.52365	0.586889	4.3678	0.0577259	0.892874
Plxna4	-2.57911	5.16261	4.20152	0.0577349	0.892874
Rtn2	-7.46923	1.1793	4.36372	0.057827	0.893136
Pou3f1	6.09006	1.27061	4.29914	0.0578289	0.893136
Csrp1	-1.73801	6.38067	4.19688	0.057858	0.893136
Diaph3	-5.42906	2.11668	4.29358	0.0579704	0.894325
Epha4	3.32721	3.66376	4.29119	0.0580315	0.894517
Tmem140	0.470103	7.32138	4.18952	0.0580537	0.894517
Rab6a	0.504875	7.18032	4.18814	0.0580906	0.894538
Liph	-5.13771	1.79174	4.18602	0.0581471	0.894583
Faap24	4.2757	2.02909	4.286	0.0581644	0.894583
Ate1	0.807765	5.93786	4.18236	0.0582448	0.89521
Slc28a2b	0.890537	6.20618	4.18119	0.0582761	0.89521
Dock10	0.473385	8.27572	4.17895	0.0583361	0.895587
Ncf4	0.433409	7.91293	4.17711	0.0583856	0.895802
Rab43	-0.448855	7.31371	4.17449	0.0584558	0.896212
Abca5	-3.40242	3.66158	4.17347	0.0584834	0.896212
Tango2	2.92851	3.26868	4.16866	0.0586127	0.897649
Krtcap3	-4.11345	2.97512	4.16361	0.058749	0.898312
Srgap1	-3.55203	3.40698	4.16277	0.0587718	0.898312
Ndrg1	0.428323	8.60355	4.16066	0.0588289	0.898312
Ccnk	1.26369	5.13639	4.16062	0.0588298	0.898312
[truncated: 23,587 more rows]
