# Supplementary material for: Spatial multiomic profiling reveals the novel polarization of foamy macrophages within necrotic granulomatous lesions developed in lungs of C3HeB/FeJ mice infected with Mycobacterium tuberculosis
Source: Front Cell Infect Microbiol. 2022 Sep 27;12:968543. doi: 10.3389/fcimb.2022.968543 (PMC9551193; doi:10.3389/fcimb.2022.968543)
Supplement: Supplementary Table 3 — The core enrichment genes related to fatty acid metabolism, oxidative phosphorylation and mTOR signaling for GSEA. [file Table_3.xlsx]

## Sheet: HALLMARK_FATTY_ACID_METABOLISM
SYMBOL	TITLE	RANK IN GENE LIST	RANK METRIC SCORE	RUNNING ES	CORE ENRICHMENT
ACO2	aconitase 2 [Source:HGNC Symbol;Acc:HGNC:118]	30	3.34212	0.0308479	Yes
DECR1	2,4-dienoyl-CoA reductase 1 [Source:HGNC Symbol;Acc:HGNC:2753]	33	3.30866	0.0629482	Yes
APEX1	apurinic/apyrimidinic endodeoxyribonuclease 1 [Source:HGNC Symbol;Acc:HGNC:587]	150	2.34246	0.0792161	Yes
GPD2	glycerol-3-phosphate dehydrogenase 2 [Source:HGNC Symbol;Acc:HGNC:4456]	166	2.30745	0.100836	Yes
HMGCS1	3-hydroxy-3-methylglutaryl-CoA synthase 1 [Source:HGNC Symbol;Acc:HGNC:5007]	412	1.8411	0.104952	Yes
ALDH3A2	aldehyde dehydrogenase 3 family member A2 [Source:HGNC Symbol;Acc:HGNC:403]	556	1.66738	0.113125	Yes
HSPH1	heat shock protein family H (Hsp110) member 1 [Source:HGNC Symbol;Acc:HGNC:16969]	564	1.65843	0.128877	Yes
SDHA	succinate dehydrogenase complex flavoprotein subunit A [Source:HGNC Symbol;Acc:HGNC:10680]	580	1.63666	0.143966	Yes
IDH3G	isocitrate dehydrogenase (NAD(+)) 3 non-catalytic subunit gamma [Source:HGNC Symbol;Acc:HGNC:5386]	672	1.55432	0.15397	Yes
ACSL5	acyl-CoA synthetase long chain family member 5 [Source:HGNC Symbol;Acc:HGNC:16526]	767	1.47982	0.163079	Yes
CCDC58	coiled-coil domain containing 58 [Source:HGNC Symbol;Acc:HGNC:31136]	776	1.47285	0.176968	Yes
ACSS1	acyl-CoA synthetase short chain family member 1 [Source:HGNC Symbol;Acc:HGNC:16091]	799	1.46079	0.18995	Yes
SUCLA2	succinate-CoA ligase ADP-forming subunit beta [Source:HGNC Symbol;Acc:HGNC:11448]	817	1.4505	0.203114	Yes
HSD17B11	hydroxysteroid 17-beta dehydrogenase 11 [Source:HGNC Symbol;Acc:HGNC:22960]	912	1.39773	0.211424	Yes
CD36	CD36 molecule [Source:HGNC Symbol;Acc:HGNC:1663]	934	1.38928	0.223767	Yes
GPD1	glycerol-3-phosphate dehydrogenase 1 [Source:HGNC Symbol;Acc:HGNC:4455]	999	1.35176	0.23332	Yes
ERP29	endoplasmic reticulum protein 29 [Source:HGNC Symbol;Acc:HGNC:13799]	1070	1.32355	0.242261	Yes
ENO3	enolase 3 [Source:HGNC Symbol;Acc:HGNC:3354]	1105	1.30582	0.253058	Yes
HSD17B10	hydroxysteroid 17-beta dehydrogenase 10 [Source:HGNC Symbol;Acc:HGNC:4800]	1167	1.28032	0.262085	Yes
ADSL	adenylosuccinate lyase [Source:HGNC Symbol;Acc:HGNC:291]	1315	1.22267	0.265703	Yes
XIST	X inactive specific transcript [Source:HGNC Symbol;Acc:HGNC:12810]	1358	1.20426	0.275061	Yes
ECHS1	enoyl-CoA hydratase, short chain 1 [Source:HGNC Symbol;Acc:HGNC:3151]	1386	1.19389	0.285162	Yes
HADH	hydroxyacyl-CoA dehydrogenase [Source:HGNC Symbol;Acc:HGNC:4799]	1430	1.18076	0.294235	Yes
EPHX1	epoxide hydrolase 1 [Source:HGNC Symbol;Acc:HGNC:3401]	1433	1.17891	0.3056	Yes
ACOX1	acyl-CoA oxidase 1 [Source:HGNC Symbol;Acc:HGNC:119]	1512	1.14961	0.312396	Yes
YWHAH	tyrosine 3-monooxygenase/tryptophan 5-monooxygenase activation protein eta [Source:HGNC Symbol;Acc:HGNC:12853]	1519	1.14728	0.323228	Yes
ACSL1	acyl-CoA synthetase long chain family member 1 [Source:HGNC Symbol;Acc:HGNC:3569]	1607	1.12527	0.32928	Yes
ACSL4	acyl-CoA synthetase long chain family member 4 [Source:HGNC Symbol;Acc:HGNC:3571]	1630	1.11849	0.338929	Yes
SDHD	succinate dehydrogenase complex subunit D [Source:HGNC Symbol;Acc:HGNC:10683]	1665	1.1067	0.347788	Yes
ACAA2	acetyl-CoA acyltransferase 2 [Source:HGNC Symbol;Acc:HGNC:83]	1754	1.08094	0.353352	Yes
GRHPR	glyoxylate and hydroxypyruvate reductase [Source:HGNC Symbol;Acc:HGNC:4570]	1786	1.07111	0.362033	Yes
SUCLG2	succinate-CoA ligase GDP-forming subunit beta [Source:HGNC Symbol;Acc:HGNC:11450]	1792	1.06996	0.372168	Yes
CBR1	carbonyl reductase 1 [Source:HGNC Symbol;Acc:HGNC:1548]	1862	1.05252	0.378526	Yes
RETSAT	retinol saturase [Source:HGNC Symbol;Acc:HGNC:25991]	1863	1.0523	0.388772	Yes
MGLL	monoglyceride lipase [Source:HGNC Symbol;Acc:HGNC:17038]	1907	1.04236	0.396496	Yes
CPT2	carnitine palmitoyltransferase 2 [Source:HGNC Symbol;Acc:HGNC:2330]	2010	1.01714	0.40065	Yes
KMT5A	lysine methyltransferase 5A [Source:HGNC Symbol;Acc:HGNC:29489]	2037	1.01142	0.409032	Yes
GLUL	glutamate-ammonia ligase [Source:HGNC Symbol;Acc:HGNC:4341]	2125	0.990408	0.413771	Yes
SDHC	succinate dehydrogenase complex subunit C [Source:HGNC Symbol;Acc:HGNC:10682]	2167	0.980258	0.421004	Yes
GCDH	glutaryl-CoA dehydrogenase [Source:HGNC Symbol;Acc:HGNC:4189]	2190	0.973117	0.429238	Yes
CPOX	coproporphyrinogen oxidase [Source:HGNC Symbol;Acc:HGNC:2321]	2224	0.964094	0.436764	Yes
ECI2	enoyl-CoA delta isomerase 2 [Source:HGNC Symbol;Acc:HGNC:14601]	2320	0.944057	0.440601	Yes
ODC1	ornithine decarboxylase 1 [Source:HGNC Symbol;Acc:HGNC:8109]	2325	0.942851	0.449555	Yes
IDH3B	isocitrate dehydrogenase (NAD(+)) 3 non-catalytic subunit beta [Source:HGNC Symbol;Acc:HGNC:5385]	2338	0.940277	0.458033	Yes
ACADL	acyl-CoA dehydrogenase long chain [Source:HGNC Symbol;Acc:HGNC:88]	2363	0.934132	0.465775	Yes
ACADM	acyl-CoA dehydrogenase medium chain [Source:HGNC Symbol;Acc:HGNC:89]	2415	0.922793	0.471885	Yes
ECH1	enoyl-CoA hydratase 1 [Source:HGNC Symbol;Acc:HGNC:3149]	2428	0.919734	0.480163	Yes
FH	fumarate hydratase [Source:HGNC Symbol;Acc:HGNC:3700]	2539	0.900015	0.482726	Yes
GSTZ1	glutathione S-transferase zeta 1 [Source:HGNC Symbol;Acc:HGNC:4643]	2554	0.897382	0.490673	Yes
MDH2	malate dehydrogenase 2 [Source:HGNC Symbol;Acc:HGNC:6971]	2621	0.884851	0.495568	Yes
ME1	malic enzyme 1 [Source:HGNC Symbol;Acc:HGNC:6983]	2743	0.862295	0.497144	Yes
EHHADH	enoyl-CoA hydratase and 3-hydroxyacyl CoA dehydrogenase [Source:HGNC Symbol;Acc:HGNC:3247]	2754	0.859065	0.504944	Yes
ETFDH	electron transfer flavoprotein dehydrogenase [Source:HGNC Symbol;Acc:HGNC:3483]	2814	0.846961	0.509864	Yes
DLST	dihydrolipoamide S-succinyltransferase [Source:HGNC Symbol;Acc:HGNC:2911]	2880	0.836281	0.514343	Yes
FASN	fatty acid synthase [Source:HGNC Symbol;Acc:HGNC:3594]	2985	0.816458	0.51643	Yes
UROD	uroporphyrinogen decarboxylase [Source:HGNC Symbol;Acc:HGNC:12591]	3028	0.808037	0.52193	Yes
SUCLG1	succinate-CoA ligase GDP/ADP-forming subunit alpha [Source:HGNC Symbol;Acc:HGNC:11449]	3215	0.780393	0.519044	Yes
NSDHL	NAD(P) dependent steroid dehydrogenase-like [Source:HGNC Symbol;Acc:HGNC:13398]	3287	0.770094	0.52254	Yes
ACOT8	acyl-CoA thioesterase 8 [Source:HGNC Symbol;Acc:HGNC:15919]	3315	0.763965	0.528456	Yes
ALAD	aminolevulinate dehydratase [Source:HGNC Symbol;Acc:HGNC:395]	3351	0.759033	0.533873	Yes
HSDL2	hydroxysteroid dehydrogenase like 2 [Source:HGNC Symbol;Acc:HGNC:18572]	3529	0.733312	0.531036	Yes
RDH11	retinol dehydrogenase 11 [Source:HGNC Symbol;Acc:HGNC:17964]	3629	0.719026	0.532457	Yes
ACADS	acyl-CoA dehydrogenase short chain [Source:HGNC Symbol;Acc:HGNC:90]	3844	0.689859	0.527111	Yes
METAP1	methionyl aminopeptidase 1 [Source:HGNC Symbol;Acc:HGNC:15789]	3935	0.67609	0.528621	Yes
GABARAPL1	GABA type A receptor associated protein like 1 [Source:HGNC Symbol;Acc:HGNC:4068]	3937	0.675962	0.535146	Yes
ELOVL5	ELOVL fatty acid elongase 5 [Source:HGNC Symbol;Acc:HGNC:21308]	4040	0.660005	0.535823	Yes
CA4	carbonic anhydrase 4 [Source:HGNC Symbol;Acc:HGNC:1375]	4089	0.654027	0.539485	Yes
MDH1	malate dehydrogenase 1 [Source:HGNC Symbol;Acc:HGNC:6970]	4145	0.646995	0.542684	Yes
SMS	spermine synthase [Source:HGNC Symbol;Acc:HGNC:11123]	4155	0.646129	0.548467	Yes
SLC22A5	solute carrier family 22 member 5 [Source:HGNC Symbol;Acc:HGNC:10969]	4207	0.638249	0.551807	Yes

## Sheet: HALLMARK_OXIDATIVE_PHOSPHORYLAT
SYMBOL	TITLE	RANK IN GENE LIST	RANK METRIC SCORE	RUNNING ES	CORE ENRICHMENT
ACO2	aconitase 2 [Source:HGNC Symbol;Acc:HGNC:118]	30	3.34212	0.0211162	Yes
DECR1	2,4-dienoyl-CoA reductase 1 [Source:HGNC Symbol;Acc:HGNC:2753]	33	3.30866	0.043586	Yes
ATP5MC2	ATP synthase membrane subunit c locus 2 [Source:HGNC Symbol;Acc:HGNC:842]	96	2.58087	0.0576986	Yes
MFN2	mitofusin 2 [Source:HGNC Symbol;Acc:HGNC:16877]	112	2.51285	0.0740022	Yes
UQCRH	ubiquinol-cytochrome c reductase hinge protein [Source:HGNC Symbol;Acc:HGNC:12590]	172	2.28138	0.08624	Yes
CYB5A	cytochrome b5 type A [Source:HGNC Symbol;Acc:HGNC:2570]	192	2.20934	0.100246	Yes
NDUFC1	NADH:ubiquinone oxidoreductase subunit C1 [Source:HGNC Symbol;Acc:HGNC:7705]	290	2.01171	0.108497	Yes
ATP5F1B	ATP synthase F1 subunit beta [Source:HGNC Symbol;Acc:HGNC:830]	300	1.99415	0.121599	Yes
MRPL11	mitochondrial ribosomal protein L11 [Source:HGNC Symbol;Acc:HGNC:14042]	343	1.9263	0.132374	Yes
ABCB7	ATP binding cassette subfamily B member 7 [Source:HGNC Symbol;Acc:HGNC:48]	451	1.78411	0.138506	Yes
LRPPRC	leucine rich pentatricopeptide repeat containing [Source:HGNC Symbol;Acc:HGNC:15714]	495	1.73185	0.147897	Yes
UQCRC2	ubiquinol-cytochrome c reductase core protein 2 [Source:HGNC Symbol;Acc:HGNC:12586]	502	1.72365	0.159322	Yes
SDHA	succinate dehydrogenase complex flavoprotein subunit A [Source:HGNC Symbol;Acc:HGNC:10680]	580	1.63666	0.166143	Yes
PRDX3	peroxiredoxin 3 [Source:HGNC Symbol;Acc:HGNC:9354]	667	1.55617	0.171905	Yes
IDH3G	isocitrate dehydrogenase (NAD(+)) 3 non-catalytic subunit gamma [Source:HGNC Symbol;Acc:HGNC:5386]	672	1.55432	0.182288	Yes
GLUD1	glutamate dehydrogenase 1 [Source:HGNC Symbol;Acc:HGNC:4335]	698	1.53183	0.191331	Yes
ATP5F1D	ATP synthase F1 subunit delta [Source:HGNC Symbol;Acc:HGNC:837]	726	1.51083	0.200118	Yes
SLC25A11	solute carrier family 25 member 11 [Source:HGNC Symbol;Acc:HGNC:10981]	733	1.50735	0.210067	Yes
OAT	ornithine aminotransferase [Source:HGNC Symbol;Acc:HGNC:8091]	761	1.48638	0.218686	Yes
VDAC2	voltage dependent anion channel 2 [Source:HGNC Symbol;Acc:HGNC:12672]	810	1.45259	0.225889	Yes
SUCLA2	succinate-CoA ligase ADP-forming subunit beta [Source:HGNC Symbol;Acc:HGNC:11448]	817	1.4505	0.23545	Yes
NDUFA8	NADH:ubiquinone oxidoreductase subunit A8 [Source:HGNC Symbol;Acc:HGNC:7692]	830	1.44344	0.244624	Yes
COX5A	cytochrome c oxidase subunit 5A [Source:HGNC Symbol;Acc:HGNC:2267]	871	1.4178	0.252041	Yes
MRPS22	mitochondrial ribosomal protein S22 [Source:HGNC Symbol;Acc:HGNC:14508]	873	1.41605	0.26165	Yes
TIMM50	translocase of inner mitochondrial membrane 50 [Source:HGNC Symbol;Acc:HGNC:23656]	877	1.41425	0.271133	Yes
ATP5PB	ATP synthase peripheral stalk-membrane subunit b [Source:HGNC Symbol;Acc:HGNC:840]	904	1.40163	0.279231	Yes
UQCRQ	ubiquinol-cytochrome c reductase complex III subunit VII [Source:HGNC Symbol;Acc:HGNC:29594]	1009	1.34649	0.282545	Yes
NNT	nicotinamide nucleotide transhydrogenase [Source:HGNC Symbol;Acc:HGNC:7863]	1035	1.33756	0.290262	Yes
HTRA2	HtrA serine peptidase 2 [Source:HGNC Symbol;Acc:HGNC:14348]	1088	1.31219	0.29628	Yes
NDUFS8	NADH:ubiquinone oxidoreductase core subunit S8 [Source:HGNC Symbol;Acc:HGNC:7715]	1129	1.2958	0.302865	Yes
IMMT	inner membrane mitochondrial protein [Source:HGNC Symbol;Acc:HGNC:6047]	1131	1.29437	0.311643	Yes
HSD17B10	hydroxysteroid 17-beta dehydrogenase 10 [Source:HGNC Symbol;Acc:HGNC:4800]	1167	1.28032	0.318404	Yes
SLC25A5	solute carrier family 25 member 5 [Source:HGNC Symbol;Acc:HGNC:10991]	1242	1.2521	0.322769	Yes
ECHS1	enoyl-CoA hydratase, short chain 1 [Source:HGNC Symbol;Acc:HGNC:3151]	1386	1.19389	0.322839	Yes
COX6B1	cytochrome c oxidase subunit 6B1 [Source:HGNC Symbol;Acc:HGNC:2280]	1632	1.11813	0.316629	Yes
CYB5R3	cytochrome b5 reductase 3 [Source:HGNC Symbol;Acc:HGNC:2873]	1660	1.10709	0.32266	Yes
SDHD	succinate dehydrogenase complex subunit D [Source:HGNC Symbol;Acc:HGNC:10683]	1665	1.1067	0.329987	Yes
ATP5F1C	ATP synthase F1 subunit gamma [Source:HGNC Symbol;Acc:HGNC:833]	1666	1.10663	0.33754	Yes
COX10	cytochrome c oxidase assembly factor heme A:farnesyltransferase COX10 [Source:HGNC Symbol;Acc:HGNC:2260]	1718	1.09566	0.342137	Yes
NDUFB8	NADH:ubiquinone oxidoreductase subunit B8 [Source:HGNC Symbol;Acc:HGNC:7703]	1724	1.09361	0.349319	Yes
ACAA2	acetyl-CoA acyltransferase 2 [Source:HGNC Symbol;Acc:HGNC:83]	1754	1.08094	0.355058	Yes
TIMM9	translocase of inner mitochondrial membrane 9 [Source:HGNC Symbol;Acc:HGNC:11819]	1755	1.08066	0.362434	Yes
TCIRG1	T cell immune regulator 1, ATPase H+ transporting V0 subunit a3 [Source:HGNC Symbol;Acc:HGNC:11647]	1784	1.07238	0.368172	Yes
OXA1L	OXA1L mitochondrial inner membrane protein [Source:HGNC Symbol;Acc:HGNC:8526]	1790	1.07027	0.375194	Yes
TOMM70	translocase of outer mitochondrial membrane 70 [Source:HGNC Symbol;Acc:HGNC:11985]	1820	1.06302	0.380811	Yes
RETSAT	retinol saturase [Source:HGNC Symbol;Acc:HGNC:25991]	1863	1.0523	0.385621	Yes
MRPS12	mitochondrial ribosomal protein S12 [Source:HGNC Symbol;Acc:HGNC:10380]	1897	1.04559	0.390893	Yes
HADHA	hydroxyacyl-CoA dehydrogenase trifunctional multienzyme complex subunit alpha [Source:HGNC Symbol;Acc:HGNC:4801]	1929	1.0381	0.396227	Yes
ATP5F1A	ATP synthase F1 subunit alpha [Source:HGNC Symbol;Acc:HGNC:823]	1972	1.02623	0.400858	Yes
VDAC1	voltage dependent anion channel 1 [Source:HGNC Symbol;Acc:HGNC:12669]	1978	1.02538	0.407574	Yes
NDUFA2	NADH:ubiquinone oxidoreductase subunit A2 [Source:HGNC Symbol;Acc:HGNC:7685]	2137	0.986778	0.405383	Yes
SDHC	succinate dehydrogenase complex subunit C [Source:HGNC Symbol;Acc:HGNC:10682]	2167	0.980258	0.410435	Yes
OPA1	OPA1 mitochondrial dynamin like GTPase [Source:HGNC Symbol;Acc:HGNC:8140]	2206	0.967629	0.414893	Yes
COX6C	cytochrome c oxidase subunit 6C [Source:HGNC Symbol;Acc:HGNC:2285]	2295	0.948014	0.416392	Yes
PMPCA	peptidase, mitochondrial processing subunit alpha [Source:HGNC Symbol;Acc:HGNC:18667]	2323	0.943702	0.421307	Yes
IDH3B	isocitrate dehydrogenase (NAD(+)) 3 non-catalytic subunit beta [Source:HGNC Symbol;Acc:HGNC:5385]	2338	0.940277	0.426934	Yes
ACADM	acyl-CoA dehydrogenase medium chain [Source:HGNC Symbol;Acc:HGNC:89]	2415	0.922793	0.428939	Yes
NDUFS3	NADH:ubiquinone oxidoreductase core subunit S3 [Source:HGNC Symbol;Acc:HGNC:7710]	2427	0.919906	0.434596	Yes
ECH1	enoyl-CoA hydratase 1 [Source:HGNC Symbol;Acc:HGNC:3149]	2428	0.919734	0.440873	Yes
ATP5MC1	ATP synthase membrane subunit c locus 1 [Source:HGNC Symbol;Acc:HGNC:841]	2430	0.919356	0.447092	Yes
UQCRFS1	ubiquinol-cytochrome c reductase, Rieske iron-sulfur polypeptide 1 [Source:HGNC Symbol;Acc:HGNC:12587]	2450	0.916277	0.452272	Yes
PDHX	pyruvate dehydrogenase complex component X [Source:HGNC Symbol;Acc:HGNC:21350]	2500	0.90813	0.455702	Yes
GPX4	glutathione peroxidase 4 [Source:HGNC Symbol;Acc:HGNC:4556]	2511	0.906021	0.461321	Yes
FH	fumarate hydratase [Source:HGNC Symbol;Acc:HGNC:3700]	2539	0.900015	0.465938	Yes
MRPS11	mitochondrial ribosomal protein S11 [Source:HGNC Symbol;Acc:HGNC:14050]	2559	0.895841	0.470979	Yes
RHOT1	ras homolog family member T1 [Source:HGNC Symbol;Acc:HGNC:21168]	2580	0.89265	0.475942	Yes
MDH2	malate dehydrogenase 2 [Source:HGNC Symbol;Acc:HGNC:6971]	2621	0.884851	0.479722	Yes
GOT2	glutamic-oxaloacetic transaminase 2 [Source:HGNC Symbol;Acc:HGNC:4433]	2633	0.883344	0.485129	Yes
UQCR10	ubiquinol-cytochrome c reductase, complex III subunit X [Source:HGNC Symbol;Acc:HGNC:30863]	2642	0.881684	0.490695	Yes
MRPS15	mitochondrial ribosomal protein S15 [Source:HGNC Symbol;Acc:HGNC:14504]	2675	0.874344	0.494855	Yes
CS	citrate synthase [Source:HGNC Symbol;Acc:HGNC:2422]	2688	0.871286	0.500124	Yes
MTRR	5-methyltetrahydrofolate-homocysteine methyltransferase reductase [Source:HGNC Symbol;Acc:HGNC:7473]	2786	0.852361	0.500461	Yes
BCKDHA	branched chain keto acid dehydrogenase E1 subunit alpha [Source:HGNC Symbol;Acc:HGNC:986]	2796	0.849944	0.505754	Yes
ETFDH	electron transfer flavoprotein dehydrogenase [Source:HGNC Symbol;Acc:HGNC:3483]	2814	0.846961	0.510574	Yes
DLST	dihydrolipoamide S-succinyltransferase [Source:HGNC Symbol;Acc:HGNC:2911]	2880	0.836281	0.51261	Yes
UQCR11	ubiquinol-cytochrome c reductase, complex III subunit XI [Source:HGNC Symbol;Acc:HGNC:30862]	2975	0.817966	0.512882	Yes
ETFA	electron transfer flavoprotein subunit alpha [Source:HGNC Symbol;Acc:HGNC:3481]	3029	0.807976	0.515402	Yes
COX11	cytochrome c oxidase copper chaperone COX11 [Source:HGNC Symbol;Acc:HGNC:2261]	3106	0.798355	0.516558	Yes
SUCLG1	succinate-CoA ligase GDP/ADP-forming subunit alpha [Source:HGNC Symbol;Acc:HGNC:11449]	3215	0.780393	0.515783	Yes
MRPL35	mitochondrial ribosomal protein L35 [Source:HGNC Symbol;Acc:HGNC:14489]	3217	0.779614	0.521047	Yes
ACAT1	acetyl-CoA acetyltransferase 1 [Source:HGNC Symbol;Acc:HGNC:93]	3228	0.778343	0.525795	Yes
MAOB	monoamine oxidase B [Source:HGNC Symbol;Acc:HGNC:6834]	3683	0.712784	0.50501	Yes
COX7B	cytochrome c oxidase subunit 7B [Source:HGNC Symbol;Acc:HGNC:2291]	3700	0.710872	0.508958	Yes
NDUFB4	NADH:ubiquinone oxidoreductase subunit B4 [Source:HGNC Symbol;Acc:HGNC:7699]	3766	0.701053	0.51007	Yes
TIMM13	translocase of inner mitochondrial membrane 13 [Source:HGNC Symbol;Acc:HGNC:11816]	3806	0.695374	0.512613	Yes
ATP6V0E1	ATPase H+ transporting V0 subunit e1 [Source:HGNC Symbol;Acc:HGNC:863]	3832	0.691178	0.515918	Yes
MRPL34	mitochondrial ribosomal protein L34 [Source:HGNC Symbol;Acc:HGNC:14488]	3894	0.683721	0.517139	Yes
NDUFV2	NADH:ubiquinone oxidoreductase core subunit V2 [Source:HGNC Symbol;Acc:HGNC:7717]	3953	0.67412	0.518463	Yes
ATP5PD	ATP synthase peripheral stalk subunit d [Source:HGNC Symbol;Acc:HGNC:845]	4017	0.663858	0.519435	Yes
MRPL15	mitochondrial ribosomal protein L15 [Source:HGNC Symbol;Acc:HGNC:14054]	4113	0.650627	0.518508	Yes
MDH1	malate dehydrogenase 1 [Source:HGNC Symbol;Acc:HGNC:6970]	4145	0.646995	0.521173	Yes
COX6A1	cytochrome c oxidase subunit 6A1 [Source:HGNC Symbol;Acc:HGNC:2277]	4174	0.642637	0.523977	Yes
TIMM17A	translocase of inner mitochondrial membrane 17A [Source:HGNC Symbol;Acc:HGNC:17315]	4219	0.637068	0.525839	Yes
NDUFV1	NADH:ubiquinone oxidoreductase core subunit V1 [Source:HGNC Symbol;Acc:HGNC:7716]	4229	0.635991	0.529672	Yes
ATP6V1F	ATPase H+ transporting V1 subunit F [Source:HGNC Symbol;Acc:HGNC:16832]	4342	0.620365	0.527578	Yes
COX4I1	cytochrome c oxidase subunit 4I1 [Source:HGNC Symbol;Acc:HGNC:2265]	4494	0.600701	0.523147	Yes
COX8A	cytochrome c oxidase subunit 8A [Source:HGNC Symbol;Acc:HGNC:2294]	4503	0.59922	0.526785	Yes
NQO2	N-ribosyldihydronicotinamide:quinone reductase 2 [Source:HGNC Symbol;Acc:HGNC:7856]	4636	0.582522	0.523303	Yes
PHB2	prohibitin 2 [Source:HGNC Symbol;Acc:HGNC:30306]	4735	0.569039	0.521651	Yes
ATP6V1E1	ATPase H+ transporting V1 subunit E1 [Source:HGNC Symbol;Acc:HGNC:857]	4841	0.553831	0.519498	Yes
ATP1B1	ATPase Na+/K+ transporting subunit beta 1 [Source:HGNC Symbol;Acc:HGNC:804]	4849	0.5529	0.522877	Yes
OGDH	oxoglutarate dehydrogenase [Source:HGNC Symbol;Acc:HGNC:8124]	4900	0.544933	0.523771	Yes
NDUFA3	NADH:ubiquinone oxidoreductase subunit A3 [Source:HGNC Symbol;Acc:HGNC:7686]	4905	0.544633	0.527263	Yes
ECI1	enoyl-CoA delta isomerase 1 [Source:HGNC Symbol;Acc:HGNC:2703]	4953	0.53857	0.528283	Yes
ACAA1	acetyl-CoA acyltransferase 1 [Source:HGNC Symbol;Acc:HGNC:82]	4988	0.534833	0.530013	Yes
SLC25A4	solute carrier family 25 member 4 [Source:HGNC Symbol;Acc:HGNC:10990]	5042	0.525675	0.530606	Yes

## Sheet: HALLMARK_MTORC1_SIGNALING
SYMBOL	TITLE	RANK IN GENE LIST	RANK METRIC SCORE	RUNNING ES	CORE ENRICHMENT
MTHFD2	methylenetetrahydrofolate dehydrogenase (NADP+ dependent) 2, methenyltetrahydrofolate cyclohydrolase [Source:HGNC Symbol;Acc:HGNC:7434]	36	1.4594	0.0169912	Yes
PRDX1	peroxiredoxin 1 [Source:HGNC Symbol;Acc:HGNC:9352]	51	1.35642	0.0338828	Yes
LGMN	legumain [Source:HGNC Symbol;Acc:HGNC:9472]	120	1.08773	0.0442207	Yes
TRIB3	tribbles pseudokinase 3 [Source:HGNC Symbol;Acc:HGNC:16228]	125	1.08005	0.0580746	Yes
ITGB2	integrin subunit beta 2 [Source:HGNC Symbol;Acc:HGNC:6155]	130	1.06805	0.071772	Yes
EEF1E1	eukaryotic translation elongation factor 1 epsilon 1 [Source:HGNC Symbol;Acc:HGNC:3212]	204	0.915922	0.0795877	Yes
GBE1	1,4-alpha-glucan branching enzyme 1 [Source:HGNC Symbol;Acc:HGNC:4180]	290	0.7911	0.0850982	Yes
RDH11	retinol dehydrogenase 11 [Source:HGNC Symbol;Acc:HGNC:17964]	296	0.787288	0.095079	Yes
SLC7A11	solute carrier family 7 member 11 [Source:HGNC Symbol;Acc:HGNC:11059]	311	0.769865	0.104324	Yes
PGK1	phosphoglycerate kinase 1 [Source:HGNC Symbol;Acc:HGNC:8896]	398	0.693717	0.108509	Yes
PNO1	partner of NOB1 homolog [Source:HGNC Symbol;Acc:HGNC:32790]	415	0.679151	0.116458	Yes
RAB1A	RAB1A, member RAS oncogene family [Source:HGNC Symbol;Acc:HGNC:9758]	432	0.664629	0.124218	Yes
ACTR2	actin related protein 2 [Source:HGNC Symbol;Acc:HGNC:169]	451	0.648019	0.131649	Yes
PSMD13	proteasome 26S subunit, non-ATPase 13 [Source:HGNC Symbol;Acc:HGNC:9558]	456	0.646292	0.139848	Yes
GSR	glutathione-disulfide reductase [Source:HGNC Symbol;Acc:HGNC:4623]	507	0.618418	0.145085	Yes
CCNG1	cyclin G1 [Source:HGNC Symbol;Acc:HGNC:1592]	519	0.6122	0.152445	Yes
TPI1	triosephosphate isomerase 1 [Source:HGNC Symbol;Acc:HGNC:12009]	526	0.607942	0.160031	Yes
P4HA1	prolyl 4-hydroxylase subunit alpha 1 [Source:HGNC Symbol;Acc:HGNC:8546]	535	0.601315	0.167418	Yes
HMGCS1	3-hydroxy-3-methylglutaryl-CoA synthase 1 [Source:HGNC Symbol;Acc:HGNC:5007]	540	0.599843	0.175011	Yes
PSMD14	proteasome 26S subunit, non-ATPase 14 [Source:HGNC Symbol;Acc:HGNC:16889]	563	0.586248	0.181411	Yes
PSMC2	proteasome 26S subunit, ATPase 2 [Source:HGNC Symbol;Acc:HGNC:9548]	564	0.585835	0.189048	Yes
LDHA	lactate dehydrogenase A [Source:HGNC Symbol;Acc:HGNC:6535]	595	0.571211	0.1948	Yes
M6PR	mannose-6-phosphate receptor, cation dependent [Source:HGNC Symbol;Acc:HGNC:6752]	651	0.546145	0.198812	Yes
USO1	USO1 vesicle transport factor [Source:HGNC Symbol;Acc:HGNC:30904]	676	0.537314	0.20446	Yes
SEC11A	SEC11 homolog A, signal peptidase complex subunit [Source:HGNC Symbol;Acc:HGNC:17718]	678	0.537154	0.211406	Yes
HSPA9	heat shock protein family A (Hsp70) member 9 [Source:HGNC Symbol;Acc:HGNC:5244]	746	0.506166	0.214219	Yes
HK2	hexokinase 2 [Source:HGNC Symbol;Acc:HGNC:4923]	754	0.503282	0.220385	Yes
COPS5	COP9 signalosome subunit 5 [Source:HGNC Symbol;Acc:HGNC:2240]	761	0.500063	0.226565	Yes
AK4	adenylate kinase 4 [Source:HGNC Symbol;Acc:HGNC:363]	771	0.498283	0.232552	Yes
TUBA4A	tubulin alpha 4a [Source:HGNC Symbol;Acc:HGNC:12407]	811	0.487518	0.236704	Yes
TFRC	transferrin receptor [Source:HGNC Symbol;Acc:HGNC:11763]	872	0.472843	0.239478	Yes
TXNRD1	thioredoxin reductase 1 [Source:HGNC Symbol;Acc:HGNC:12437]	922	0.459883	0.242705	Yes
SLC6A6	solute carrier family 6 member 6 [Source:HGNC Symbol;Acc:HGNC:11052]	927	0.457972	0.248449	Yes
PSME3	proteasome activator subunit 3 [Source:HGNC Symbol;Acc:HGNC:9570]	937	0.454636	0.253867	Yes
PSMD12	proteasome 26S subunit, non-ATPase 12 [Source:HGNC Symbol;Acc:HGNC:9557]	978	0.443691	0.257391	Yes
GTF2H1	general transcription factor IIH subunit 1 [Source:HGNC Symbol;Acc:HGNC:4655]	985	0.441878	0.262813	Yes
SQSTM1	sequestosome 1 [Source:HGNC Symbol;Acc:HGNC:11280]	1011	0.436021	0.267084	Yes
GAPDH	glyceraldehyde-3-phosphate dehydrogenase [Source:HGNC Symbol;Acc:HGNC:4141]	1050	0.426303	0.270494	Yes
NUFIP1	nuclear FMR1 interacting protein 1 [Source:HGNC Symbol;Acc:HGNC:8057]	1060	0.424121	0.275515	Yes
PSMB5	proteasome 20S subunit beta 5 [Source:HGNC Symbol;Acc:HGNC:9542]	1064	0.423448	0.280866	Yes
SLC9A3R1	SLC9A3 regulator 1 [Source:HGNC Symbol;Acc:HGNC:11075]	1205	0.392257	0.278069	Yes
GPI	glucose-6-phosphate isomerase [Source:HGNC Symbol;Acc:HGNC:4458]	1292	0.37519	0.278101	Yes
SLC37A4	solute carrier family 37 member 4 [Source:HGNC Symbol;Acc:HGNC:4061]	1326	0.366323	0.281012	Yes
DHCR7	7-dehydrocholesterol reductase [Source:HGNC Symbol;Acc:HGNC:2860]	1531	0.32689	0.273747	Yes
DDIT3	DNA damage inducible transcript 3 [Source:HGNC Symbol;Acc:HGNC:2726]	1611	0.309111	0.273314	Yes
ACSL3	acyl-CoA synthetase long chain family member 3 [Source:HGNC Symbol;Acc:HGNC:3570]	1661	0.300669	0.274465	Yes
EPRS1	glutamyl-prolyl-tRNA synthetase 1 [Source:HGNC Symbol;Acc:HGNC:3418]	1685	0.29589	0.277023	Yes
GLA	galactosidase alpha [Source:HGNC Symbol;Acc:HGNC:4296]	1888	0.264137	0.269053	Yes
CANX	calnexin [Source:HGNC Symbol;Acc:HGNC:1473]	1922	0.258682	0.270561	Yes
ENO1	enolase 1 [Source:HGNC Symbol;Acc:HGNC:3350]	1929	0.257471	0.273578	Yes
HPRT1	hypoxanthine phosphoribosyltransferase 1 [Source:HGNC Symbol;Acc:HGNC:5157]	1981	0.250652	0.273964	Yes
EDEM1	ER degradation enhancing alpha-mannosidase like protein 1 [Source:HGNC Symbol;Acc:HGNC:18967]	2021	0.244498	0.274948	Yes
SKAP2	src kinase associated phosphoprotein 2 [Source:HGNC Symbol;Acc:HGNC:15687]	2030	0.242216	0.277653	Yes
PGM1	phosphoglucomutase 1 [Source:HGNC Symbol;Acc:HGNC:8905]	2099	0.232856	0.276847	Yes
NUP205	nucleoporin 205 [Source:HGNC Symbol;Acc:HGNC:18658]	2129	0.22827	0.278184	Yes
SLC2A1	solute carrier family 2 member 1 [Source:HGNC Symbol;Acc:HGNC:11005]	2179	0.219881	0.278282	Yes
HMGCR	3-hydroxy-3-methylglutaryl-CoA reductase [Source:HGNC Symbol;Acc:HGNC:5006]	2243	0.213995	0.277512	Yes
PDK1	pyruvate dehydrogenase kinase 1 [Source:HGNC Symbol;Acc:HGNC:8809]	2252	0.212562	0.279831	Yes
TES	testin LIM domain protein [Source:HGNC Symbol;Acc:HGNC:14620]	2311	0.204102	0.279215	Yes
G6PD	glucose-6-phosphate dehydrogenase [Source:HGNC Symbol;Acc:HGNC:4057]	2359	0.19789	0.279139	Yes
FKBP2	FKBP prolyl isomerase 2 [Source:HGNC Symbol;Acc:HGNC:3718]	2381	0.194703	0.280491	Yes
IMMT	inner membrane mitochondrial protein [Source:HGNC Symbol;Acc:HGNC:6047]	2388	0.193876	0.282679	Yes
ATP6V1D	ATPase H+ transporting V1 subunit D [Source:HGNC Symbol;Acc:HGNC:13527]	2427	0.18692	0.282969	Yes
