# Supplementary material for: Spatial multiomic profiling reveals the novel polarization of foamy macrophages within necrotic granulomatous lesions developed in lungs of C3HeB/FeJ mice infected with Mycobacterium tuberculosis
Source: Front Cell Infect Microbiol. 2022 Sep 27;12:968543. doi: 10.3389/fcimb.2022.968543 (PMC9551193; doi:10.3389/fcimb.2022.968543)
Supplement: Supplementary Table 4 — RNA-seq metrics using Picard CollectRnaSeqMetrics. PF, passing filter. [file Table_4.xlsx]

## Sheet: CollectRnaSeqMetrics
Counts	Caseum1	Caseum2	Caseum3	Caseum4	Cell1	Cell2	Cell3	Cell4	Rim1	Rim2	Rim3	Rim4
Coding	43789283	479897214	493954525	730812852	650833411	390199392	1052416838	720043931	408959902	575666044	1034955923	401650032
UTR	45736833	473487861	451804298	639693917	685138942	438311824	971300976	749874932	457997082	625000152	947298522	488101104
Introgenic	144239646	1745296364	1742839981	2234639650	2037251715	1529401767	2198910260	1784634514	1577396498	2116202608	2458722048	1165630084
Intergenic	68424033	292707872	311106221	413110597	349192701	208475988	398185349	292760902	264859479	309789308	441864725	233672155
Ribosomal	54134206	44797919	2991598	14792689	108489595	8657209	23333610	5898273	624744878	26869375	9689862	36213429
PF not aligned	4609412622	3105948475	2144695857	1793299703	823052809	619034696	728752185	542116650	1952032599	1226913690	933279100	2652347985
%	Caseum1	Caseum2	Caseum3	Caseum4	Cell1	Cell2	Cell3	Cell4	Rim1	Rim2	Rim3	Rim4
Coding	0.881829	7.8132	9.59621	12.5432	13.9845	12.2163	19.5875	17.5821	7.73668	11.7954	17.765	8.06913
UTR	0.921048	7.70885	8.77734	10.9793	14.7216	13.7226	18.0778	18.3105	8.66436	12.8062	16.2604	9.80592
Introgenic	2.9047	28.4151	33.8587	38.354	43.7746	47.8824	40.926	43.5773	29.8411	43.3609	42.204	23.4174
Intergenic	1.37792	4.76557	6.04396	7.09038	7.50313	6.52695	7.411	7.14865	5.01059	6.34757	7.58461	4.69446
Ribosomal	1.09015	0.729354	0.0581187	0.253893	2.33112	0.271039	0.434283	0.144024	11.8189	0.550552	0.166326	0.727526
PF not aligned	92.8243	50.5679	41.6657	30.7791	17.685	19.3807	13.5635	13.2374	36.9284	25.1394	16.0197	53.2855
