# Supplementary material for: Spatial multiomic profiling reveals the novel polarization of foamy macrophages within necrotic granulomatous lesions developed in lungs of C3HeB/FeJ mice infected with Mycobacterium tuberculosis
Source: Front Cell Infect Microbiol. 2022 Sep 27;12:968543. doi: 10.3389/fcimb.2022.968543 (PMC9551193; doi:10.3389/fcimb.2022.968543)
Supplement: Supplementary Table 5 — Antibodies used in this study. [file Table_5.xlsx]

## Sheet: Sheet2
Protein	Company	Catalog number	Host	Dilution
ARG1	GeneTex	GTX113131	Rabbit	1/200
PLIN2	Proteintech	15294-1-AP-1	Rabbit	1/200
PLIN2	PROGEN Biotechnik	GP43	Guinea pig	1/50
MSR1	Bioss Inc	bs-6763R	Rabbit	1/100
LGALS3	GeneTex	GTX125897	Rabbit	1/100
CD68	R & D systems	MAB101141	Rabbit	1/1500
iNOS	GeneTex	GTX130246	Rabbit	1/1500
CD163	Bioss Inc	bs-2527R	Rabbit	1/50
CD206	Bioss Inc	bs-4727R	Rabbit	1/50
